# Supplementary material for: Sorbs1 and -2 Interact with CrkL and Are Required for Acetylcholine Receptor Cluster Formation
Source: Mol Cell Biol. 2016 Jan 4;36(2):262–70. doi: 10.1128/MCB.00775-15 (PMC4719301; doi:10.1128/MCB.00775-15)
Supplement: Supplemental material [file MCB.00775-15_zmb999101084sd3.xlsx]

## Sheet: proteinGroups
Protein IDs	Peptide counts (all)	Peptide counts (unique)	Fasta headers	Proteins	Peptides	Unique peptides	Peptides Control	Peptides CrkL	Unique peptides Control	Unique peptides CrkL	Sequence coverage [%]	Mol. weight [kDa]	Sequence length	Slice 1	Slice 2	Slice 3	Slice 4	Slice 5	Slice 6	Slice 7	Slice 8	Slice 9	Slice 10	Slice 11	Slice 12	Slice 13	Slice 14	Slice 15	Slice 16	Slice 17	Experiment Control	Experiment CrkL	PEP	Sequence coverage Control [%]	Sequence coverage CrkL [%]	Intensity	Intensity Control	Intensity CrkL	iBAQ	iBAQ Control	iBAQ CrkL	iBAQ Fold-change
IPI00113362	24	24	>IPI:IPI00113362.2|SWISS-PROT:P47941|TREMBL:A2RS58;Q8R5B8|ENSEMBL:ENSMUSP00000006293|REFSEQ:NP_031790|VEGA:OTTMUSP00000031172 Tax_Id=10090 Gene_Symbol=Crkl Crk-like protein	1	24	24	3	24	3	24	87.1	33.83	303	5	4	9	10	8	13	39	17	22	26	133	241	32	22	36	9	7	11	622	0	12.5	87.1	7429200000	288270	7428900000	323010000	12534	323000000	322987466
IPI00114593;IPI00480406;IPI00653007;IPI00654242;IPI00117043;IPI00404804;IPI00266875;IPI00885994;IPI00885500;IPI00754167	27;27;27;26;26;25;21;19;15;3	2;2;2;2;2;2;2;0;0;0	>IPI:IPI00114593.1|SWISS-PROT:P68033|TREMBL:Q497E4;Q61273;Q61274;Q61275|ENSEMBL:ENSMUSP00000087736|REFSEQ:NP_033738|VEGA:OTTMUSP00000016161 Tax_Id=10090 Gene_Symbol=Actc1 Actin, alpha cardiac muscle 1;>IPI:IPI00480406.1|TREMBL:Q9CXK3 Tax_Id=10090 Gene_Symb	10	27	2	17	27	2	2	79	42.019	377	6	4	2	6	7	15	11	19	24	22	24	227	18	21	13	19	5	233	210	0	57.6	79	3503800000	1089400000	2414500000	140150000	43575000	96579000	53004000
IPI00110850;IPI00874482;IPI00652436;IPI00648420;IPI00885570;IPI00648161	21;21;20;15;9;8	0;0;0;0;0;0	>IPI:IPI00110850.1|SWISS-PROT:P60710|TREMBL:B2RRX1;Q3TIJ9;Q3U5R4;Q3UA89;Q3UAA9;Q3UAF6;Q3UAF7;Q3UBP6;Q3UGS0;Q61276|ENSEMBL:ENSMUSP00000031564|REFSEQ:NP_031419 Tax_Id=10090 Gene_Symbol=Actb Actin, cytoplasmic 1;>IPI:IPI00874482.1|SWISS-PROT:P63260|TREMBL:Q3U	6	21	0	12	21	0	0	54.9	41.736	375	1			1	1	1	1	4	4	4	3	10	1	2	2	2		16	21	1.98e-281	36.5	54.9	463240000	10871000	452370000	18530000	434850	18095000	17660150
IPI00130391	1	1	>IPI:IPI00130391.1|TREMBL:B9EJ35;Q3V2G3;Q9Z1R9|ENSEMBL:ENSMUSP00000031910|REFSEQ:NP_444473|VEGA:OTTMUSP00000033342 Tax_Id=10090 Gene_Symbol=EG436523;Tcrb-V20;Prss1;Gm5771;Prss3 protease, serine, 1	1	1	1	1	1	1	1	8.1	26.134	246	3	1	2	4	4	2	5	3	4	5	1	2	2		4	3	3	19	29	2.92e-05	8.1	8.1	503190000	179910000	323280000	55910000	19990000	35920000	15930000
IPI00123181;IPI00473597;IPI00776379;IPI00337900;IPI00830632;IPI00856780;IPI00947579	169;15;12;12;11;8;1	143;13;12;12;8;8;0	>IPI:IPI00123181.4|SWISS-PROT:Q8VDD5|TREMBL:O89055;Q3UFT0;Q7TQJ6;Q811J9;Q99JJ3|ENSEMBL:ENSMUSP00000016771|REFSEQ:NP_071855|VEGA:OTTMUSP00000017674 Tax_Id=10090 Gene_Symbol=Myh9 Myosin-9	7	169	143	129	165	110	141	64.2	226.37	1960	435	174	139	947	195	138	77	86	46	42	13	4	3	1	5	3	1	792	1517	0	55.4	63.8	4554000000	1175400000	3378600000	25584000	6603400	18981000	12377600
IPI00110827	26	2	>IPI:IPI00110827.1|SWISS-PROT:P68134|TREMBL:Q61264;Q61272|ENSEMBL:ENSMUSP00000034453|REFSEQ:NP_033736 Tax_Id=10090 Gene_Symbol=Acta1 Actin, alpha skeletal muscle	1	26	2	17	26	2	2	72.9	42.051	377											5	23				2		12	18	0	57.6	72.9	443370000	107370000	335990000	17735000	4294900	13440000	9145100
IPI00654305;IPI00882171	37;3	1;1	>IPI:IPI00654305.1|TREMBL:A2ARB5;Q3UHC1|ENSEMBL:ENSMUSP00000092703|REFSEQ:NP_001034176|VEGA:OTTMUSP00000012963 Tax_Id=10090 Gene_Symbol=Rapgef1 Rap guanine nucleotide exchange factor (GEF) 1 isoform 1	2	37	1	0	37	0	1	35.1	136.48	1224	1	7	16	24	34	47	34	21	18	9	3								214	0	0	35.1	424790000	0	424790000	5057000	0	5057000	5057000
IPI00109044;IPI00132705;IPI00758006;IPI00750441;IPI00918606	9;9;8;7;2	5;5;5;3;0	>IPI:IPI00109044.8|TREMBL:Q6ZWQ9;Q922W7|ENSEMBL:ENSMUSP00000024846|REFSEQ:NP_080340|VEGA:OTTMUSP00000044184;OTTMUSP00000044185;OTTMUSP00000044188 Tax_Id=10090 Gene_Symbol=2900073G15Rik myosin light chain, regulatory B-like;>IPI:IPI00132705.1|SWISS-PROT:Q3T	5	9	5	5	9	2	5	44.2	19.895	172	1										2		28	3	57	1	4	32	64	0	29.7	44.2	107520000	30542000	76981000	8271000	2349400	5921600	3572200
IPI00123319;IPI00227918;IPI00857929	25;18;11	5;0;0	>IPI:IPI00123319.1|SWISS-PROT:P58774-1|TREMBL:A2AIM4;Q9D1R6|ENSEMBL:ENSMUSP00000030184;ENSMUSP00000103546|REFSEQ:NP_033442|VEGA:OTTMUSP00000007393 Tax_Id=10090 Gene_Symbol=Tpm2 Isoform 1 of Tropomyosin beta chain;>IPI:IPI00227918.2|TREMBL:Q91VH3|ENSEMBL:EN	3	25	5	21	25	3	5	62	32.836	284									2	2	3	12	44	9	38	1		44	67	0	54.9	62	269200000	83069000	186130000	7691400	2373400	5318000	2944600
IPI00261638	13	12	>IPI:IPI00261638.1|SWISS-PROT:Q8CI43|ENSEMBL:ENSMUSP00000026428|REFSEQ:NP_758463 Tax_Id=10090 Gene_Symbol=Myl6b Myosin light chain 6B	1	13	12	6	13	5	12	51.7	22.749	207			1	1					2	2	2	1	7	2	26	7	2	13	40	1.85e-95	30	51.7	81471000	13461000	68011000	3542200	585250	2957000	2371750
IPI00874768;IPI00677837	2;2	2;2	>IPI:IPI00874768.1|TREMBL:B2RXZ9|ENSEMBL:ENSMUSP00000105439 Tax_Id=10090 Gene_Symbol=Mylk2 Mylk2 protein;>IPI:IPI00677837.3|SWISS-PROT:Q8VCR8|ENSEMBL:ENSMUSP00000028970|REFSEQ:NP_001074513|VEGA:OTTMUSP00000016889 Tax_Id=10090 Gene_Symbol=Mylk2 Myosin light	2	2	2	0	2	0	2	1.8	66.046	614								1	1		25		1	1	1	1	1		32	3.01e-25	0	1.8	96092000	0	96092000	2183900	0	2183900	2183900
IPI00109061	19	2	>IPI:IPI00109061.1|SWISS-PROT:Q9CWF2|TREMBL:B2RSN3;Q8BK89|ENSEMBL:ENSMUSP00000075178|REFSEQ:NP_076205 Tax_Id=10090 Gene_Symbol=Tubb2b Tubulin beta-2B chain	1	19	2	11	18	1	2	43.8	49.953	445			1	5	6	8	15	21	11	14	40		4		4	41		78	92	1.59e-260	30.3	41.8	61834000	6514300	55320000	2576400	271430	2305000	2033570
IPI00855144;IPI00556773	63;6	63;6	>IPI:IPI00855144.2|TREMBL:Q8R172;Q922T1|ENSEMBL:ENSMUSP00000031750|REFSEQ:NP_598435 Tax_Id=10090 Gene_Symbol=Arhgef5 Rho guanine nucleotide exchange factor (GEF) 5	2	63	63	0	63	0	63	40	176.66	1581		1	12	37	72	35	32	24	9	5	3		2						232	0	0	40	197440000	0	197440000	1898400	0	1898400	1898400
IPI00136929	17	2	>IPI:IPI00136929.1|TREMBL:Q9QZ83|ENSEMBL:ENSMUSP00000101823 Tax_Id=10090 Gene_Symbol=Actg1 Gamma actin-like protein	1	17	2	10	17	2	2	46.6	43.6	393											2	6						3	5	0	32.3	46.6	73951000	14530000	59421000	2958000	581200	2376800	1795600
IPI00223807;IPI00271507	1;1	1;1	>IPI:IPI00223807.1|SWISS-PROT:Q8BQH4|TREMBL:Q14A52|ENSEMBL:ENSMUSP00000058894|REFSEQ:NP_795876|VEGA:OTTMUSP00000004212 Tax_Id=10090 Gene_Symbol=Fam100b Protein FAM100B;>IPI:IPI00271507.3|ENSEMBL:ENSMUSP00000053975 Tax_Id=10090 Gene_Symbol=- 18 kDa protein	2	1	1	0	1	0	1	5.5	17.671	164											1								1	0.020832	0	5.5	3427700	0	3427700	1713900	0	1713900	1713900
IPI00121788;IPI00648615;IPI00648105;IPI00848536;IPI00605254;IPI00649645	13;12;12;7;7;7	12;11;11;6;6;7	>IPI:IPI00121788.1|SWISS-PROT:P35700|TREMBL:B1AXW7;Q3U9J9|ENSEMBL:ENSMUSP00000030454;ENSMUSP00000102078|REFSEQ:NP_035164|VEGA:OTTMUSP00000009955;OTTMUSP00000009957 Tax_Id=10090 Gene_Symbol=Prdx1 Peroxiredoxin-1;>IPI:IPI00648615.3|TREMBL:B1AXW6|VEGA:OTTMUSP	6	13	12	7	12	6	11	52.8	22.176	199					1					3		2	14		22	1		9	34	1.35e-55	36.2	48.2	41914000	5451700	36462000	2206000	286930	1919000	1632070
IPI00307837;IPI00831365;IPI00831184;IPI00119667	14;9;9;8	14;9;9;8	>IPI:IPI00307837.6|SWISS-PROT:P10126|TREMBL:Q3TII3;Q3UA81;Q3UZQ3;Q4FZE5;Q58E64|ENSEMBL:ENSMUSP00000042457|REFSEQ:NP_034236|VEGA:OTTMUSP00000021291 Tax_Id=10090 Gene_Symbol=Eef1a1 Elongation factor 1-alpha 1;>IPI:IPI00831365.1|VEGA:OTTMUSP00000021292 Tax_Id	4	14	14	10	13	10	13	28.4	50.113	462	1	1	1	4	3	7	3	8	9	9	22		2		3	16		45	44	1.88e-86	24	28.4	92336000	17728000	74608000	2564900	492440	2072400	1579960
IPI00121641;IPI00875142;IPI00911157;IPI00336918;IPI00757310;IPI00828918	6;6;6;6;6;6	5;5;5;5;5;5	>IPI:IPI00121641.2|TREMBL:Q6P3Z7|ENSEMBL:ENSMUSP00000107717|REFSEQ:NP_001123646;NP_001123647 Tax_Id=10090 Gene_Symbol=Tnnt2 troponin T2, cardiac isoform a;>IPI:IPI00875142.1|SWISS-PROT:P50752-1|TREMBL:Q3TH80;Q54AB6|ENSEMBL:ENSMUSP00000107716|REFSEQ:NP_0011	6	6	5	3	6	2	5	18.9	35.926	302												7	7		4			6	12	1.01e-81	10.3	18.9	32212000	2780300	29432000	1695400	146330	1549000	1402670
IPI00349033;IPI00134544;IPI00349032;IPI00874740;IPI00849638;IPI00468726;IPI00849524;IPI00462750	34;33;32;31;30;29;11;1	33;32;31;30;29;28;11;0	>IPI:IPI00349033.1|SWISS-PROT:Q9QWY8-4 Tax_Id=10090 Gene_Symbol=Asap1 Isoform 4 of Arf-GAP with SH3 domain, ANK repeat and PH domain-containing protein 1;>IPI:IPI00134544.3|SWISS-PROT:Q9QWY8-1 Tax_Id=10090 Gene_Symbol=Asap1 Isoform 1 of Arf-GAP with SH3 do	8	34	33	0	34	0	33	36.1	125.82	1132					3	48	26	7		2									86	0	0	36.1	129400000	0	129400000	1334100	0	1334100	1334100
IPI00116254;IPI00828909	2;2	1;1	>IPI:IPI00116254.1|SWISS-PROT:O08807|ENSEMBL:ENSMUSP00000026328|REFSEQ:NP_058044|VEGA:OTTMUSP00000020870 Tax_Id=10090 Gene_Symbol=Prdx4 Peroxiredoxin-4;>IPI:IPI00828909.3|TREMBL:B1AZS9|ENSEMBL:ENSMUSP00000108165|VEGA:OTTMUSP00000020872 Tax_Id=10090 Gene_Sy	2	2	1	2	2	1	1	6.9	31.052	274										1		1	2		3			2	5	6.12e-18	6.9	6.9	33047000	2001900	31045000	1502100	90993	1411200	1320207
IPI00312700;IPI00895557;IPI00461505;IPI00469531	12;10;10;10	8;6;6;6	>IPI:IPI00312700.4|SWISS-PROT:P05977|TREMBL:Q545T7|ENSEMBL:ENSMUSP00000027151|REFSEQ:NP_067260|VEGA:OTTMUSP00000032275;OTTMUSP00000042727 Tax_Id=10090 Gene_Symbol=Myl1 Myosin light chain 1, skeletal muscle isoform;>IPI:IPI00895557.1|TREMBL:Q6PCW9|VEGA:OTTM	4	12	8	9	11	6	7	54.3	20.594	188				1				1	2	1	5		14	1	19	11	2	26	31	4.44e-164	48.9	54.3	38913000	8833000	30080000	2289000	519590	1769400	1249810
IPI00311611	45	39	>IPI:IPI00311611.3|SWISS-PROT:Q62245|TREMBL:Q2M4G6;Q3USK4;Q9JKM6;Q9QYS7|ENSEMBL:ENSMUSP00000067786|REFSEQ:NP_033257 Tax_Id=10090 Gene_Symbol=Sos1 Son of sevenless homolog 1	1	45	39	0	45	0	39	36.8	150.88	1319			3	4	45	36	14	15	4		1								122	0	0	36.8	133550000	0	133550000	1192400	0	1192400	1192400
IPI00110753;IPI00466390;IPI00473667	13;9;5	1;1;1	>IPI:IPI00110753.1|SWISS-PROT:P68369|ENSEMBL:ENSMUSP00000094778|REFSEQ:NP_035783|VEGA:OTTMUSP00000018539 Tax_Id=10090 Gene_Symbol=Tuba1a Tubulin alpha-1A chain;>IPI:IPI00466390.1|SWISS-PROT:P05214|TREMBL:Q5FW91|ENSEMBL:ENSMUSP00000084713;ENSMUSP00000085580	3	13	1	8	13	0	1	38.6	50.135	451	1		2	8	7	7	7	13	11	10	13	2	3	2	3	6		44	51	8.81e-253	27.3	38.6	58230000	13107000	45123000	2156700	485450	1671200	1185750
IPI00318901;IPI00331411;IPI00648431;IPI00880607	11;11;11;2	9;9;9;2	>IPI:IPI00318901.1|TREMBL:Q9CZ19|ENSEMBL:ENSMUSP00000018800;ENSMUSP00000102569;ENSMUSP00000102570|REFSEQ:NP_034988|VEGA:OTTMUSP00000003117;OTTMUSP00000003118;OTTMUSP00000003119 Tax_Id=10090 Gene_Symbol=Myl4 Putative uncharacterized protein;>IPI:IPI00331411	4	11	9	7	11	6	9	56	21.189	193											1		8	1	16			9	17	1.73e-66	38.9	56	48516000	13092000	35425000	2553500	689040	1864500	1175460
IPI00117910;IPI00831115	9;8	9;8	>IPI:IPI00117910.3|SWISS-PROT:Q61171|TREMBL:Q5M9N9|ENSEMBL:ENSMUSP00000005292;ENSMUSP00000105355;ENSMUSP00000105356|REFSEQ:NP_035693|VEGA:OTTMUSP00000018421;OTTMUSP00000018422;OTTMUSP00000018423 Tax_Id=10090 Gene_Symbol=Prdx2 Peroxiredoxin-2;>IPI:IPI008311	2	9	9	5	9	5	9	37.4	21.778	198												2	6	1	14			6	17	3.53e-83	27.3	37.4	34075000	7798000	26277000	2129700	487380	1642300	1154920
IPI00848866;IPI00474757;IPI00354819;IPI00409817;IPI00462232;IPI00850361;IPI00458035;IPI00850299	5;5;5;5;4;4;2;2	4;4;4;4;3;3;1;1	>IPI:IPI00848866.1|ENSEMBL:ENSMUSP00000074216|REFSEQ:XP_998567 Tax_Id=10090 Gene_Symbol=Gm8894 similar to non-muscle myosin alkali light chain;>IPI:IPI00474757.4|REFSEQ:XP_620708;XP_918704 Tax_Id=10090 Gene_Symbol=Gm5915 similar to 17,000 dalton myosin lig	8	5	4	5	5	4	4	21.4	23.158	210											5				1	7	4	6	11	1.12e-61	21.4	21.4	18920000	1828900	17091000	1113000	107580	1005400	897820
REV__IPI00312757;REV__IPI00752386	1;1	1;1	>IPI:IPI00312757.7|SWISS-PROT:Q3TD49-1|TREMBL:Q8BXJ5|ENSEMBL:ENSMUSP00000036289|REFSEQ:NP_780404 Tax_Id=10090 Gene_Symbol=3110056O03Rik Isoform 1 of Signal peptide peptidase-like 2B;>IPI:IPI00752386.1|SWISS-PROT:Q3TD49-2 Tax_Id=10090 Gene_Symbol=3110056O03	2	1	1	1	1	1	1	1.6	63.823	578		1	1			1		2					1	1	1	1	1	5	5	0.0022176	1.6	1.6	178550000	76695000	101850000	5410600	2324100	3086500	762400
IPI00555113	6	6	>IPI:IPI00555113.2|SWISS-PROT:P35980|TREMBL:Q0QEW9;Q58EW0;Q642K1|ENSEMBL:ENSMUSP00000072320;ENSMUSP00000103365|REFSEQ:NP_033103|VEGA:OTTMUSP00000026911 Tax_Id=10090 Gene_Symbol=Rpl18 60S ribosomal protein L18	1	6	6	4	6	4	6	30.3	21.644	188	1												5	1	6			7	6	2.84e-109	24.5	30.3	14555000	2615600	11939000	766050	137670	628390	490720
IPI00378438;IPI00875321;IPI00312382;IPI00466522	34;21;2;1	33;20;2;1	>IPI:IPI00378438.6|TREMBL:Q3U0Q9;Q7TPM8;Q7TSV1;Q9DBT6|REFSEQ:NP_082160 Tax_Id=10090 Gene_Symbol=Tns1 tensin 1;>IPI:IPI00875321.1|ENSEMBL:ENSMUSP00000065635 Tax_Id=10090 Gene_Symbol=- 84 kDa protein	4	34	33	1	34	0	33	27.9	201.38	1888			1	8	19	33	13	10	7	4	1							1	95	0	0.7	27.9	57065000	23003	57042000	467740	188.55	467560	467371
IPI00227807;IPI00453940;IPI00227806;IPI00314762	28;28;28;28	23;23;23;23	>IPI:IPI00227807.2|SWISS-PROT:P00520-4|TREMBL:Q3SYK5|ENSEMBL:ENSMUSP00000075167|REFSEQ:NP_001106174|VEGA:OTTMUSP00000013004 Tax_Id=10090 Gene_Symbol=Abl1 Isoform IV of Proto-oncogene tyrosine-protein kinase ABL1;>IPI:IPI00453940.2|SWISS-PROT:P00520-1|TREMB	4	28	23	0	28	0	23	28.2	124.77	1142				1	4	37	18	8	1										69	0	0	28.2	42986000	0	42986000	452490	0	452490	452490
IPI00119058;IPI00648993;IPI00230539;IPI00649256	8;8;7;3	8;8;7;3	>IPI:IPI00119058.1|SWISS-PROT:Q60631-1|TREMBL:Q3U1Q4;Q3U5I5|ENSEMBL:ENSMUSP00000021090;ENSMUSP00000102106|REFSEQ:NP_032189|VEGA:OTTMUSP00000003660;OTTMUSP00000003661 Tax_Id=10090 Gene_Symbol=Grb2 Isoform 1 of Growth factor receptor-bound protein 2;>IPI:IPI	4	8	8	1	8	1	8	30.4	25.238	217									1				1	2	9			1	12	1.81e-29	3.2	30.4	9412700	38324	9374400	427850	1742	426110	424368
REV__IPI00117231;REV__IPI00828951	1;1	1;1	>IPI:IPI00117231.3|SWISS-PROT:O70306 Tax_Id=10090 Gene_Symbol=Tbx15 T-box transcription factor TBX15;>IPI:IPI00828951.1|TREMBL:Q5GBG1|ENSEMBL:ENSMUSP00000029462|REFSEQ:NP_033349|VEGA:OTTMUSP00000007288 Tax_Id=10090 Gene_Symbol=Tbx15 T-box 15	2	1	1	0	1	0	1	2	65.805	602												1							1	0.003148	0	2	13448000	0	13448000	420240	0	420240	420240
REV__IPI00128818;REV__IPI00775838	1;1	1;1	>IPI:IPI00128818.2|SWISS-PROT:O35286|TREMBL:Q3TFE5;Q3UKJ6|ENSEMBL:ENSMUSP00000031061|REFSEQ:NP_031865 Tax_Id=10090 Gene_Symbol=Dhx15 Putative pre-mRNA-splicing factor ATP-dependent RNA helicase DHX15;>IPI:IPI00775838.1|TREMBL:Q3THD5;Q3UDX4;Q497W9|REFSEQ:NP	2	1	1	0	1	0	1	1.6	91.006	795											1	1							2	0.0057975	0	1.6	23737000	0	23737000	395610	0	395610	395610
IPI00480239	15	15	>IPI:IPI00480239.1|SWISS-PROT:Q5U464|TREMBL:A2AW44;Q8BM35|ENSEMBL:ENSMUSP00000041899|REFSEQ:NP_001008233|VEGA:OTTMUSP00000010435 Tax_Id=10090 Gene_Symbol=Asap3 Arf-GAP with SH3 domain, ANK repeat and PH domain-containing protein 3	1	15	15	0	15	0	15	21.8	99.275	904					2		18	11	1										32	2.06e-147	0	21.8	25099000	0	25099000	392180	0	392180	392180
IPI00336780;IPI00318623;IPI00469990;IPI00753801;IPI00229055;IPI00466881;IPI00830654;IPI00229058;IPI00831350;IPI00466353;IPI00830536;IPI00465745;IPI00830453;IPI00875249;IPI00467442;IPI00830447;IPI00229057;IPI00229059;IPI00831581;IPI00223016;IPI00830196;IPI00223018;IPI00830303;IPI00928324;IPI00831254	4;4;4;4;4;4;4;4;4;4;4;4;4;3;3;3;3;3;3;3;3;3;3;3;2	4;4;4;4;4;4;4;4;4;4;4;4;4;3;3;3;3;3;3;3;3;3;3;3;2	>IPI:IPI00336780.5|SWISS-PROT:Q9QZ47-1|ENSEMBL:ENSMUSP00000077587|REFSEQ:NP_001157136|VEGA:OTTMUSP00000020326 Tax_Id=10090 Gene_Symbol=Tnnt3 Isoform A1e17 of Troponin T, fast skeletal muscle;>IPI:IPI00318623.7|SWISS-PROT:Q9QZ47-2|ENSEMBL:ENSMUSP00000101570	25	4	4	4	4	4	4	13.2	32.24	272													10		6			6	10	4.15e-59	13.2	13.2	23955000	7688500	16266000	1088800	349480	739370	389890
IPI00954674;IPI00136110;IPI00316677;IPI00648122;IPI00649870;IPI00885697;IPI00649628	19;18;1;1;1;1;1	19;18;1;1;1;1;1	>IPI:IPI00954674.1|TREMBL:A0JNZ1;Q3TNJ8;Q3U4Q1;Q8CFF1;Q9CTK7|ENSEMBL:ENSMUSP00000035037|REFSEQ:NP_083370|VEGA:OTTMUSP00000023176 Tax_Id=10090 Gene_Symbol=Pik3cb catalytic phosphatidylinositol 3-kinase beta;>IPI:IPI00136110.3|SWISS-PROT:Q8BTI9 Tax_Id=10090	7	19	19	0	19	0	19	17.6	121.71	1064			1		1	2	24	6	1	1									36	1.44e-140	0	17.6	32693000	0	32693000	384620	0	384620	384620
IPI00914726	22	1	>IPI:IPI00914726.1|TREMBL:B2RQ57;B7ZMZ2;Q61055;Q99P28|REFSEQ:NP_001129576 Tax_Id=10090 Gene_Symbol=Abl2 arg tyrosine kinase isoform a	1	22	1	0	22	0	1	27	117.76	1078					6	17	14	9	5	1	1		1	1			1		56	4.27e-276	0	27	27987000	0	27987000	368250	0	368250	368250
IPI00122928	15	7	>IPI:IPI00122928.1|SWISS-PROT:Q922F4|TREMBL:Q3U9U3;Q3UMM1;Q9CUN8|ENSEMBL:ENSMUSP00000001513|REFSEQ:NP_080749 Tax_Id=10090 Gene_Symbol=Tubb6 Tubulin beta-6 chain	1	15	7	8	15	3	7	40	50.09	447					1	4	2	11	4	2	12					12		20	28	1.87e-168	22.1	40	11441000	1514800	9926700	476730	63116	413610	350494
IPI00655150;IPI00309658;IPI00124328	15;14;1	15;14;1	>IPI:IPI00655150.1|TREMBL:Q3KP84|ENSEMBL:ENSMUSP00000030012;ENSMUSP00000103402|REFSEQ:NP_068683|VEGA:OTTMUSP00000007260 Tax_Id=10090 Gene_Symbol=Tmod1 tropomodulin 1;>IPI:IPI00309658.1|SWISS-PROT:P49813 Tax_Id=10090 Gene_Symbol=Tmod1 Tropomodulin-1	3	15	15	4	14	4	14	47.1	40.466	359											21	1				4		4	22	3.09e-166	11.7	44	9952300	525810	9426500	382780	20223	362560	342337
IPI00117454;IPI00473528;IPI00649454	24;12;7	24;12;7	>IPI:IPI00117454.1|SWISS-PROT:P42567-1|TREMBL:Q5JC28;Q80ZL3|ENSEMBL:ENSMUSP00000099790|REFSEQ:NP_031969|VEGA:OTTMUSP00000008654 Tax_Id=10090 Gene_Symbol=Eps15 Isoform 1 of Epidermal growth factor receptor substrate 15;>IPI:IPI00473528.1|SWISS-PROT:P42567-2	3	24	24	0	24	0	24	40.5	98.47	897						3	29	12	1	1									46	2.1e-265	0	40.5	20811000	0	20811000	341160	0	341160	341160
IPI00943457;IPI00114710	34;34	34;34	>IPI:IPI00943457.1|TREMBL:Q3T9S7;Q3TCQ3;Q3UFS6|REFSEQ:NP_001156418 Tax_Id=10090 Gene_Symbol=Pcx pyruvate carboxylase isoform 1;>IPI:IPI00114710.3|SWISS-PROT:Q05920|TREMBL:Q62043;Q8BP54|ENSEMBL:ENSMUSP00000063825;ENSMUSP00000109456|REFSEQ:NP_032823 Tax_Id=1	2	34	34	28	32	28	32	33.8	129.83	1179			2	4	8	35	39	42	36	14	5		7		6	7	1	91	115	0	28.4	32.7	99995000	35629000	64366000	1136300	404870	731430	326560
IPI00169463;IPI00458204;IPI00850173	18;14;14	1;1;1	>IPI:IPI00169463.1|SWISS-PROT:P68372|TREMBL:Q9CVR0;Q9DCR1|ENSEMBL:ENSMUSP00000042342|REFSEQ:NP_666228|VEGA:OTTMUSP00000012597 Tax_Id=10090 Gene_Symbol=Tubb2c Tubulin beta-2C chain;>IPI:IPI00458204.8|REFSEQ:XP_001479082 Tax_Id=10090 Gene_Symbol=Tubb2c-ps1 s	3	18	1	11	17	1	1	42.9	49.83	445						5	5	8	3	4	10					12		19	28	1.16e-247	30.3	40.9	11187000	1875900	9311300	466130	78163	387970	309807
IPI00757312;IPI00515398;IPI00338604;IPI00626176	106;106;103;7	84;84;81;6	>IPI:IPI00757312.1|TREMBL:Q3UH59|ENSEMBL:ENSMUSP00000090661|VEGA:OTTMUSP00000017507 Tax_Id=10090 Gene_Symbol=Myh10 Putative uncharacterized protein;>IPI:IPI00515398.1|SWISS-PROT:Q61879|TREMBL:Q4KMN4;Q6PB65;Q80T68;Q8BLI1;Q8BLI3;Q8BWI3|ENSEMBL:ENSMUSP0000009	4	106	84	77	93	59	75	50.5	233.45	2013	1		1	183	21	10	2	3	1								1	90	133	0	40.8	45.9	136890000	40829000	96063000	756310	225570	530740	305170
IPI00620222;IPI00754649;IPI00467172;IPI00928288;IPI00853764;IPI00648375	30;30;29;25;12;1	29;29;28;24;12;1	>IPI:IPI00620222.3|SWISS-PROT:Q9WTI7-1|ENSEMBL:ENSMUSP00000099563|VEGA:OTTMUSP00000006509 Tax_Id=10090 Gene_Symbol=Myo1c Isoform 1 of Myosin-Ic;>IPI:IPI00754649.2|SWISS-PROT:Q9WTI7-3|ENSEMBL:ENSMUSP00000104069|REFSEQ:NP_001074244|VEGA:OTTMUSP00000006511 Ta	6	30	29	5	30	5	29	30.2	121.94	1063							39	2										5	36	9.31e-267	7.1	30.2	30101000	584020	29517000	316850	6147.6	310700	304552
IPI00125506;IPI00918538;IPI00918192;IPI00918270	8;8;8;2	8;8;8;2	>IPI:IPI00125506.5|SWISS-PROT:Q9WUZ5|ENSEMBL:ENSMUSP00000027674|REFSEQ:NP_001106173;NP_067442|VEGA:OTTMUSP00000044424;OTTMUSP00000044425;OTTMUSP00000044426;OTTMUSP00000044427 Tax_Id=10090 Gene_Symbol=Tnni1 Troponin I, slow skeletal muscle;>IPI:IPI00918538.	4	8	8	6	7	6	7	34.2	21.698	187								2					13	1	18		1	13	22	2.63e-33	28.3	29.9	22251000	7494200	14757000	927130	312260	614880	302620
IPI00317590;IPI00474174;IPI00620156;IPI00851049;IPI00268802;IPI00381655;IPI00669224;IPI00275455;IPI00663555;IPI00111248;IPI00377406	7;7;7;7;6;5;5;5;2;2;1	7;7;7;7;6;5;5;5;2;2;1	>IPI:IPI00317590.5|SWISS-PROT:P62270|TREMBL:Q3TW65;Q561N5|ENSEMBL:ENSMUSP00000008812|REFSEQ:NP_035426 Tax_Id=10090 Gene_Symbol=Rps18 40S ribosomal protein S18;>IPI:IPI00474174.1|TREMBL:Q5SVZ5|ENSEMBL:ENSMUSP00000079301|REFSEQ:XP_001477784;XP_001478120 Tax_	11	7	7	6	7	6	7	38.8	17.718	152											9		7	6	10	9		16	25	1.41e-29	33.6	38.8	12978000	4114800	8863000	811110	257180	553930	296750
IPI00664670;IPI00753917	83;83	75;75	>IPI:IPI00664670.4|SWISS-PROT:Q8VHX6-1|ENSEMBL:ENSMUSP00000064163;ENSMUSP00000087960|REFSEQ:NP_001074654|VEGA:OTTMUSP00000025499 Tax_Id=10090 Gene_Symbol=Flnc Isoform 1 of Filamin-C;>IPI:IPI00753917.2|SWISS-PROT:Q8VHX6-2|TREMBL:Q3UXJ8|ENSEMBL:ENSMUSP000000	2	83	75	50	83	46	75	37.8	292.34	2737	20	30	94	88	61	55	31	22	12	2	2		4		1			124	298	0	24.5	37.8	99701000	19623000	80078000	483990	95259	388730	293471
IPI00312067;IPI00120516;IPI00856529;IPI00124504;IPI00857938;IPI00857008;IPI00857200	24;1;1;1;1;1;1	24;1;1;1;1;1;1	>IPI:IPI00312067.4|SWISS-PROT:Q6P549|ENSEMBL:ENSMUSP00000048057|REFSEQ:NP_001116211;NP_034697 Tax_Id=10090 Gene_Symbol=Inppl1 Phosphatidylinositol-3,4,5-trisphosphate 5-phosphatase 2	7	24	24	5	22	5	22	23	138.97	1257					4	31	2	3										5	35	1.2e-156	4	21.4	29441000	284950	29156000	297390	2878.3	294510	291632
IPI00900442;IPI00453996;IPI00608077	23;23;23	13;13;13	>IPI:IPI00900442.1|TREMBL:B3F3T1 Tax_Id=10090 Gene_Symbol=Myh14 Nonmuscle myosin II-C2;>IPI:IPI00453996.1|SWISS-PROT:Q6URW6-1|ENSEMBL:ENSMUSP00000046059;ENSMUSP00000103532|VEGA:OTTMUSP00000019209 Tax_Id=10090 Gene_Symbol=Myh14 Isoform 1 of Myosin-14;>IPI:I	3	23	13	19	15	12	7	11.3	231.62	2033	7	2	1	41	1	3	1	2	2	1								23	38	0	10	6.7	120960000	36758000	84204000	675760	205350	470410	265060
IPI00340036;IPI00626239;IPI00331461;IPI00474856;IPI00624735;IPI00118707;IPI00848952	3;3;3;3;3;2;1	3;3;3;3;3;2;1	>IPI:IPI00340036.2|REFSEQ:XP_286185;XP_916793 Tax_Id=10090 Gene_Symbol=Gm5093 similar to ribosomal protein L11;>IPI:IPI00626239.3|TREMBL:A2BH06|ENSEMBL:ENSMUSP00000078001|VEGA:OTTMUSP00000010421 Tax_Id=10090 Gene_Symbol=Rpl11 Ribosomal protein L11;>IPI:IPI	7	3	3	1	3	1	3	16.7	22.708	198					1			1	2	3	1		2	1	5			4	12	7.83e-38	7.1	16.7	5469900	358040	5111900	287890	18844	269050	250206
IPI00322562;IPI00895514;IPI00895455;IPI00112407;IPI00663582	4;3;3;2;2	4;3;3;2;2	>IPI:IPI00322562.5|SWISS-PROT:P62264|TREMBL:O70569;Q3UJS5|ENSEMBL:ENSMUSP00000025511;ENSMUSP00000113081;ENSMUSP00000113504|REFSEQ:NP_065625|VEGA:OTTMUSP00000041189;OTTMUSP00000041190;OTTMUSP00000041193 Tax_Id=10090 Gene_Symbol=Rps14 40S ribosomal protein S	5	4	4	2	4	2	4	29.8	16.273	151					1	2	1	2	2	2	3		4	1	4	7		12	17	2.28e-14	15.9	29.8	5926500	1745800	4180700	592650	174580	418070	243490
IPI00462072;IPI00648821;IPI00649143;IPI00473227;IPI00849751;IPI00889980;IPI00649376;IPI00331704;IPI00122684;IPI00830694;IPI00830788	20;16;11;10;9;8;3;2;2;2;2	18;15;10;9;8;7;2;1;1;1;1	>IPI:IPI00462072.3|SWISS-PROT:P17182|TREMBL:Q5FW97|ENSEMBL:ENSMUSP00000075513;ENSMUSP00000079727;ENSMUSP00000111647|REFSEQ:NP_001020559;NP_075608;XP_001471566|VEGA:OTTMUSP00000011140;OTTMUSP00000042672 Tax_Id=10090 Gene_Symbol=Eno1;LOC100044223;Gm5506 Alph	11	20	18	8	17	7	15	49.3	47.14	434				1	1	1	2	2	2	1	24					8		15	27	1.8e-218	23.5	44	16831000	3749600	13082000	431570	96143	335420	239277
IPI00138274;IPI00875000	5;4	5;4	>IPI:IPI00138274.1|SWISS-PROT:P23927|TREMBL:Q52L78|ENSEMBL:ENSMUSP00000091371|REFSEQ:NP_034094 Tax_Id=10090 Gene_Symbol=Cryab Alpha-crystallin B chain;>IPI:IPI00875000.1|ENSEMBL:ENSMUSP00000034562 Tax_Id=10090 Gene_Symbol=Cryab 13 kDa protein	2	5	5	4	5	4	5	29.1	20.069	175													5		8			5	8	9.93e-13	22.9	29.1	6436100	1493000	4943100	429080	99535	329540	230005
IPI00648746;IPI00263646;IPI00120764;IPI00120762	6;6;5;5	6;6;5;5	>IPI:IPI00648746.2|SWISS-PROT:Q920M5-4|ENSEMBL:ENSMUSP00000056862;ENSMUSP00000104027|VEGA:OTTMUSP00000008537 Tax_Id=10090 Gene_Symbol=Coro6 Isoform D of Coronin-6;>IPI:IPI00263646.1|SWISS-PROT:Q920M5-2|ENSEMBL:ENSMUSP00000099551;ENSMUSP00000104028|REFSEQ:N	4	6	6	1	6	1	6	12.7	52.91	472							1	2	2	2	8					1		4	12	8.63e-16	1.9	12.7	7163700	693610	6470100	275530	26677	248850	222173
IPI00117352	17	3	>IPI:IPI00117352.1|SWISS-PROT:P99024|TREMBL:Q80ZV2|ENSEMBL:ENSMUSP00000001566|REFSEQ:NP_035785|VEGA:OTTMUSP00000032384 Tax_Id=10090 Gene_Symbol=Tubb5 Tubulin beta-5 chain	1	17	3	10	16	2	3	42.8	49.67	444				1	2	3	2	3	3	2	3		1		1	1		6	16	4.01e-283	26.6	40.8	7333300	1004100	6329200	305550	41839	263710	221871
IPI00228233	19	19	>IPI:IPI00228233.3|SWISS-PROT:Q571I4|ENSEMBL:ENSMUSP00000061532;ENSMUSP00000106118|REFSEQ:NP_766499|VEGA:OTTMUSP00000025906 Tax_Id=10090 Gene_Symbol=D8Ertd82e pragmin	1	19	19	0	19	0	19	16.5	147.94	1373		1	2		11	17	9	6	2	1	1								50	4.14e-114	0	16.5	21089000	0	21089000	215200	0	215200	215200
IPI00463634;IPI00339474;IPI00849793;IPI00670378	2;2;2;1	2;2;2;1	>IPI:IPI00463634.1|TREMBL:Q6DI58|ENSEMBL:ENSMUSP00000048975 Tax_Id=10090 Gene_Symbol=Rpl12 Rpl12 protein (Fragment);>IPI:IPI00339474.3|ENSEMBL:ENSMUSP00000111869|REFSEQ:XP_001476581;XP_136732|VEGA:OTTMUSP00000037911 Tax_Id=10090 Gene_Symbol=Gm4957 similar	4	2	2	2	2	2	2	11.5	22.987	218											1		2		3			3	3	1.03e-09	11.5	11.5	6323900	1183000	5140800	332830	62264	270570	208306
IPI00403827;IPI00330773;IPI00856814;IPI00406165;IPI00857542;IPI00857729	26;25;23;10;5;1	26;25;23;10;5;1	>IPI:IPI00403827.2|SWISS-PROT:Q8K1N2-2|ENSEMBL:ENSMUSP00000075672|VEGA:OTTMUSP00000029654 Tax_Id=10090 Gene_Symbol=Phldb2 Isoform 2 of Pleckstrin homology-like domain family B member 2;>IPI:IPI00330773.3|SWISS-PROT:Q8K1N2-1|ENSEMBL:ENSMUSP00000046496|REFSE	6	26	26	0	26	0	26	23.2	147.4	1302	1	6	8	2	9	16	21	10	4	1									78	4.67e-144	0	23.2	21673000	0	21673000	206410	0	206410	206410
IPI00227315;IPI00875025;IPI00788378;IPI00654307;IPI00856203	8;8;8;5;1	8;8;8;5;1	>IPI:IPI00227315.2|SWISS-PROT:Q18PE0-3|ENSEMBL:ENSMUSP00000109912 Tax_Id=10090 Gene_Symbol=Dok7 Isoform 3 of Protein Dok-7;>IPI:IPI00875025.1|ENSEMBL:ENSMUSP00000059538|REFSEQ:NP_766296|VEGA:OTTMUSP00000026162 Tax_Id=10090 Gene_Symbol=Dok7 docking protein	5	8	8	0	8	0	8	18.1	64.259	607							1	3	2	11	8								25	1.26e-109	0	18.1	6603500	0	6603500	206360	0	206360	206360
IPI00111412	9	9	>IPI:IPI00111412.3|SWISS-PROT:Q9D8E6|TREMBL:Q564E8;Q5ZEY2;Q9CSM5|ENSEMBL:ENSMUSP00000034966|REFSEQ:NP_077174 Tax_Id=10090 Gene_Symbol=Rpl4 60S ribosomal protein L4	1	9	9	3	8	3	8	19.1	47.153	419									1		8					2		3	8	6.49e-23	7.2	19.1	9077200	328020	8749200	221390	8000.6	213390	205389
IPI00625729;IPI00420970	5;3	2;0	>IPI:IPI00625729.2|SWISS-PROT:P04104|ENSEMBL:ENSMUSP00000023790|REFSEQ:NP_032499 Tax_Id=10090 Gene_Symbol=Krt1 Keratin, type II cytoskeletal 1;>IPI:IPI00420970.3|SWISS-PROT:Q6IFZ9|ENSEMBL:ENSMUSP00000085335|REFSEQ:NP_001003669 Tax_Id=10090 Gene_Symbol=Krt7	2	5	2	5	5	2	2	5.2	65.605	637	6	2	2	5	3	5	3	4	5	6	6	1	3	2	3	3	4	27	36	7.82e-82	5.2	5.2	67830000	29319000	38511000	1507300	651540	855790	204250
IPI00115992;IPI00137735;IPI00677917;IPI00848593;IPI00850188;IPI00461419;IPI00605858	4;4;4;4;4;3;3	4;4;4;4;4;3;3	>IPI:IPI00115992.1|ENSEMBL:ENSMUSP00000111798|REFSEQ:XP_144599 Tax_Id=10090 Gene_Symbol=Gm4963 similar to ribosomal protein S25;>IPI:IPI00137735.1|SWISS-PROT:P62852|TREMBL:Q58EA6|ENSEMBL:ENSMUSP00000079180|REFSEQ:NP_077228 Tax_Id=10090 Gene_Symbol=Rps25 40	7	4	4	2	4	2	4	24	13.708	125							1	2		2	3		4	2	3	4		6	15	1.13e-14	15.2	24	4919800	1031700	3888100	351420	73693	277720	204027
IPI00123316;IPI00403987;IPI00404662;IPI00830533;IPI00830427	22;21;21;19;19	0;0;0;0;0	>IPI:IPI00123316.1|SWISS-PROT:P58771-1|TREMBL:Q545Y3|ENSEMBL:ENSMUSP00000109315|REFSEQ:NP_001157720|VEGA:OTTMUSP00000022207 Tax_Id=10090 Gene_Symbol=Tpm1 Isoform 1 of Tropomyosin alpha-1 chain;>IPI:IPI00403987.2|TREMBL:Q8BP43|ENSEMBL:ENSMUSP00000051888|REF	5	22	0	19	22	0	0	56.3	32.68	284													25		18			18	25	0	47.5	56.3	42942000	17995000	24947000	1226900	514150	712760	198610
IPI00224575;IPI00223253;IPI00465574;IPI00890005;IPI00761237;IPI00875420;IPI00458719	14;14;14;14;9;9;4	12;12;12;12;8;8;4	>IPI:IPI00224575.1|SWISS-PROT:P61979-2|TREMBL:Q3TJ38;Q3TL71;Q3TUA1;Q5FWJ5|ENSEMBL:ENSMUSP00000112104 Tax_Id=10090 Gene_Symbol=Hnrnpk Isoform 2 of Heterogeneous nuclear ribonucleoprotein K;>IPI:IPI00223253.1|SWISS-PROT:P61979-1|TREMBL:Q3TG17|ENSEMBL:ENSMUSP	7	14	12	7	14	6	12	33.8	51.028	464										26								7	19	1.66e-94	22.6	33.8	8114300	879960	7234300	253570	27499	226070	198571
IPI00330246;IPI00919047;IPI00468120;IPI00919108;IPI00918320;IPI00918930;IPI00918358;IPI00918568;IPI00918430;IPI00918118;IPI00918492	29;29;29;29;16;15;6;6;4;1;1	3;3;3;3;0;0;0;0;0;1;1	>IPI:IPI00330246.2|SWISS-PROT:Q6PDH0-2|ENSEMBL:ENSMUSP00000041534|VEGA:OTTMUSP00000045359 Tax_Id=10090 Gene_Symbol=Phldb1 Isoform 2 of Pleckstrin homology-like domain family B member 1;>IPI:IPI00919047.1|VEGA:OTTMUSP00000045362 Tax_Id=10090 Gene_Symbol=Phl	11	29	3	0	29	0	3	23.8	158.69	1449			6	4	30	18	10	4	1										73	6.53e-221	0	23.8	22858000	0	22858000	195370	0	195370	195370
IPI00848816;IPI00890117;IPI00407543;IPI00409405	3;3;2;2	2;2;1;1	>IPI:IPI00848816.1|REFSEQ:XP_001480334 Tax_Id=10090 Gene_Symbol=LOC100048522 similar to Cofilin-1;>IPI:IPI00890117.1|SWISS-PROT:P18760|TREMBL:Q544Y7|ENSEMBL:ENSMUSP00000112259|REFSEQ:NP_031713 Tax_Id=10090 Gene_Symbol=Cfl1 Cofilin-1;>IPI:IPI00407543.2|TREM	4	3	2	1	3	0	2	27.1	18.514	166									1		1		1		4	1		3	5	6.05e-34	6.6	27.1	4304700	747350	3557400	286980	49823	237160	187337
IPI00121427	2	2	>IPI:IPI00121427.1|SWISS-PROT:P14069|TREMBL:Q545I9|ENSEMBL:ENSMUSP00000001051|REFSEQ:NP_035443 Tax_Id=10090 Gene_Symbol=S100a6 Protein S100-A6	1	2	2	0	2	0	2	16.9	10.051	89																	2		2	4.01e-05	0	16.9	1631600	0	1631600	181290	0	181290	181290
IPI00118286;IPI00844680	3;3	1;1	>IPI:IPI00118286.1|SWISS-PROT:O70456 Tax_Id=10090 Gene_Symbol=Sfn 14-3-3 protein sigma;>IPI:IPI00844680.1|TREMBL:Q3TEZ1;Q9JJ20|ENSEMBL:ENSMUSP00000050374|REFSEQ:NP_061224|VEGA:OTTMUSP00000011953 Tax_Id=10090 Gene_Symbol=Sfn stratifin	2	3	1	2	3	0	1	10.5	27.713	248														1					1	6.6e-12	7.3	10.5	4191900	0	4191900	174660	0	174660	174660
IPI00136917	38	38	>IPI:IPI00136917.5|SWISS-PROT:Q69Z38|ENSEMBL:ENSMUSP00000109901|REFSEQ:NP_766512 Tax_Id=10090 Gene_Symbol=C230081A13Rik Tyrosine-protein kinase-protein kinase SgK269	1	38	38	0	38	0	38	27.8	191.12	1735	7	11	19	34	21	11	9	10	3	2									127	1.02e-303	0	27.8	24829000	0	24829000	170060	0	170060	170060
IPI00880400;IPI00604967;IPI00882003;IPI00318492;IPI00605141;IPI00606379;IPI00606508;IPI00752723;IPI00875177;IPI00380130;IPI00658614;IPI00458629;IPI00378671;IPI00665910;IPI00466145;IPI00626139;IPI00849155;IPI00850650	7;7;6;6;6;6;6;5;5;5;5;4;4;4;4;3;3;1	7;7;6;6;6;6;6;5;5;5;5;4;4;4;4;3;3;1	>IPI:IPI00880400.1|SWISS-PROT:P25444|TREMBL:O89072;Q3TI78;Q3TL20;Q3TLE5;Q3TXR5;Q3TXS9;Q58EU3|ENSEMBL:ENSMUSP00000092502|REFSEQ:NP_032529;XP_001002026;XP_001477099;XP_916624|VEGA:OTTMUSP00000037300 Tax_Id=10090 Gene_Symbol=Gm8553;Rps2;Gm14583 40S ribosomal	18	7	7	3	7	3	7	22.9	31.231	293													8	1	3			3	9	2.35e-14	9.9	22.9	6717400	936650	5780800	231640	32298	199340	167042
IPI00849786;IPI00120886;IPI00647981	10;10;6	7;7;6	>IPI:IPI00849786.1|REFSEQ:XP_001473871 Tax_Id=10090 Gene_Symbol=LOC100045189 similar to transcription factor EF1;>IPI:IPI00120886.3|SWISS-PROT:P62960|TREMBL:Q3UBT1;Q60950;Q60951;Q71V06;Q810K5;Q8BRJ5|ENSEMBL:ENSMUSP00000078589|REFSEQ:NP_035862|VEGA:OTTMUSP0	3	10	7	5	10	3	7	40.3	36.637	325										4	11					4		5	14	3.03e-264	22.5	40.3	5323100	176390	5146700	177440	5879.5	171560	165680
IPI00761729;IPI00468380;IPI00119762;IPI00856810;IPI00877290	5;4;4;4;1	5;4;4;4;1	>IPI:IPI00761729.1|SWISS-PROT:Q9JLM8-2 Tax_Id=10090 Gene_Symbol=Dclk1 Isoform 2 of Serine/threonine-protein kinase DCLK1;>IPI:IPI00468380.4|SWISS-PROT:Q9JLM8-1|TREMBL:A3KN70;Q8CCN4;Q8CHG1|ENSEMBL:ENSMUSP00000050034|REFSEQ:NP_064362 Tax_Id=10090 Gene_Symbol	5	5	5	3	4	3	4	18.7	40.408	363					1			2	3	1	1	4	2		1			4	11	4.48e-35	11.6	13.8	6053300	425860	5627500	189170	13308	175860	162552
IPI00914080	29	23	>IPI:IPI00914080.1|SWISS-PROT:Q02384|TREMBL:Q9QYS6|ENSEMBL:ENSMUSP00000044866|REFSEQ:NP_001129031 Tax_Id=10090 Gene_Symbol=Sos2 Son of sevenless homolog 2	1	29	23	0	29	0	23	21.8	153.12	1333					28	7	3	2											40	3.88e-81	0	21.8	17260000	0	17260000	159820	0	159820	159820
IPI00136984;IPI00666161;IPI00850934;IPI00850039;IPI00349458	3;3;3;1;1	3;3;3;1;1	>IPI:IPI00136984.1|SWISS-PROT:P62082|TREMBL:Q4FZE6|ENSEMBL:ENSMUSP00000073880|REFSEQ:NP_035430 Tax_Id=10090 Gene_Symbol=Rps7 40S ribosomal protein S7;>IPI:IPI00666161.1|ENSEMBL:ENSMUSP00000100516|REFSEQ:XP_894928;XP_913770 Tax_Id=10090 Gene_Symbol=LOC63404	5	3	3	0	3	0	3	14.9	22.127	194															3				3	2.13e-07	0	14.9	3154500	0	3154500	157730	0	157730	157730
IPI00420726;IPI00856235;IPI00918411;IPI00880750;IPI00857782;IPI00858267	7;6;6;6;2;2	7;6;6;6;2;2	>IPI:IPI00420726.3|SWISS-PROT:Q6ZWN5|ENSEMBL:ENSMUSP00000006496;ENSMUSP00000104265|REFSEQ:NP_084043|VEGA:OTTMUSP00000026495;OTTMUSP00000026499 Tax_Id=10090 Gene_Symbol=Rps9 40S ribosomal protein S9;>IPI:IPI00856235.1|TREMBL:Q96EC0;Q9CXW7|ENSEMBL:ENSMUSP000	6	7	7	3	7	3	7	29.9	22.591	194											1		4		6			3	8	8.32e-18	11.9	29.9	5156800	897970	4258800	234400	40817	193580	152763
IPI00115564	9	4	>IPI:IPI00115564.5|SWISS-PROT:P48962|TREMBL:Q8BVI9|ENSEMBL:ENSMUSP00000034049|REFSEQ:NP_031476|VEGA:OTTMUSP00000017747 Tax_Id=10090 Gene_Symbol=Slc25a4 ADP/ATP translocase 1	1	9	4	7	8	3	4	29.5	32.904	298			1	4	2	6	4	8	10	6	4	1	4	10	2			24	38	1.6e-29	23.8	26.8	12875000	4554300	8320900	515010	182170	332840	150670
IPI00318841;IPI00408350;IPI00664589	7;4;4	7;4;4	>IPI:IPI00318841.4|SWISS-PROT:Q9D8N0|TREMBL:Q4FZK2;Q8R1N8|ENSEMBL:ENSMUSP00000093955|REFSEQ:NP_080283|VEGA:OTTMUSP00000022242 Tax_Id=10090 Gene_Symbol=Eef1g Elongation factor 1-gamma;>IPI:IPI00408350.1|REFSEQ:XP_484844 Tax_Id=10090 Gene_Symbol=Gm5525 hypot	3	7	7	2	7	2	7	14.2	50.06	437								1			8					3		4	8	3.47e-34	5.9	14.2	5257800	332250	4925600	169610	10718	158890	148172
IPI00467223	13	13	>IPI:IPI00467223.1|SWISS-PROT:Q9ESJ4|TREMBL:Q3UYF3|ENSEMBL:ENSMUSP00000035218|REFSEQ:NP_109654 Tax_Id=10090 Gene_Symbol=Nckipsd NCK-interacting protein with SH3 domain	1	13	13	0	13	0	13	18.3	78.572	714			1		5	3	3	13	11										36	1.74e-34	0	18.3	6517500	0	6517500	148120	0	148120	148120
IPI00117569;IPI00762542;IPI00625021;IPI00663929;IPI00668534	6;6;3;2;2	6;6;3;2;2	>IPI:IPI00117569.3|TREMBL:Q9DB79|ENSEMBL:ENSMUSP00000071377 Tax_Id=10090 Gene_Symbol=Rps11 Putative uncharacterized protein;>IPI:IPI00762542.2|SWISS-PROT:P62281|TREMBL:Q3UC02;Q9CW75;Q9D0P6|ENSEMBL:ENSMUSP00000003521|REFSEQ:NP_038753 Tax_Id=10090 Gene_Symbo	5	6	6	1	6	1	6	24.1	19.415	166													1		7			1	7	2.12e-16	6	24.1	2725400	202580	2522800	170340	12661	157680	145019
IPI00137787	2	2	>IPI:IPI00137787.3|SWISS-PROT:P62918|TREMBL:Q3THC7;Q3UJS0;Q9Z237|ENSEMBL:ENSMUSP00000004072|REFSEQ:NP_036183 Tax_Id=10090 Gene_Symbol=Rpl8 60S ribosomal protein L8	1	2	2	1	2	1	2	7	28.024	257								2	2	2	2		2	2	2	2		5	11	3.5e-12	4.3	7	3990500	188000	3802500	159620	7520.1	152100	144580
IPI00761536;IPI00896573	51;17	50;17	>IPI:IPI00761536.5|SWISS-PROT:B2RY04|TREMBL:Q91YL4|ENSEMBL:ENSMUSP00000036674|REFSEQ:NP_808448 Tax_Id=10090 Gene_Symbol=Dock5 Dedicator of cytokinesis protein 5	2	51	50	0	51	0	50	37.3	214.51	1868		1	7	44	28	7	4	5	2	1									99	0	0	37.3	21579000	0	21579000	142910	0	142910	142910
IPI00461456;IPI00849847;IPI00874935;IPI00758298;IPI00876212;IPI00754976;IPI00752639;IPI00752985;IPI00848364;IPI00623004;IPI00662290;IPI00876172;IPI00672807;IPI00620925;IPI00756014	4;4;4;4;4;3;3;3;3;2;2;2;1;1;1	4;4;4;4;4;3;3;3;3;2;2;2;1;1;1	>IPI:IPI00461456.1|SWISS-PROT:P62751|TREMBL:Q4V9X9;Q5M9M5;Q91YK6|ENSEMBL:ENSMUSP00000078397;ENSMUSP00000099541|REFSEQ:NP_997406;XP_001480950|VEGA:OTTMUSP00000000140 Tax_Id=10090 Gene_Symbol=Rpl23a;Gm10132 60S ribosomal protein L23a;>IPI:IPI00849847.1|REFSE	15	4	4	2	4	2	4	24.4	17.695	156													2	1	4			2	5	9.68e-09	13.5	24.4	2638400	38898	2599500	146580	2161	144420	142259
IPI00331092;IPI00471047;IPI00752798;IPI00116049;IPI00341333	9;7;5;2;1	9;7;5;2;1	>IPI:IPI00331092.7|SWISS-PROT:P62702|TREMBL:Q3UXQ6;Q545F8;Q545X8|ENSEMBL:ENSMUSP00000033683|REFSEQ:NP_033120|VEGA:OTTMUSP00000019879 Tax_Id=10090 Gene_Symbol=Rps4x 40S ribosomal protein S4, X isoform;>IPI:IPI00471047.2|TREMBL:Q3V1Z5|ENSEMBL:ENSMUSP00000071	5	9	9	4	8	4	8	27	29.597	263							1	3	4		3		1	10				5	17	1.39e-21	14.4	22.1	5096900	657380	4439500	188770	24348	164420	140072
IPI00469918;IPI00881758;IPI00850220	7;7;6	7;7;6	>IPI:IPI00469918.4|TREMBL:Q5CZY9|ENSEMBL:ENSMUSP00000076000 Tax_Id=10090 Gene_Symbol=Gm10079 Rps16 protein;>IPI:IPI00881758.1|SWISS-PROT:P14131|TREMBL:A4FUS1;Q641N3|ENSEMBL:ENSMUSP00000047384;ENSMUSP00000103940|REFSEQ:NP_038675;XP_001479949|VEGA:OTTMUSP000	3	7	7	4	7	4	7	34.9	19.274	172											4		2		3	6		6	9	3.32e-19	19.8	34.9	4896300	1127300	3769000	257700	59334	198370	139036
IPI00118384;IPI00828266;IPI00885651	10;6;4	8;5;3	>IPI:IPI00118384.1|SWISS-PROT:P62259|TREMBL:Q3V453;Q5SS40;Q8BPH1|ENSEMBL:ENSMUSP00000070993|REFSEQ:NP_033562|VEGA:OTTMUSP00000006521 Tax_Id=10090 Gene_Symbol=Ywhae 14-3-3 protein epsilon;>IPI:IPI00828266.2|TREMBL:A2ACM8|ENSEMBL:ENSMUSP00000104060|VEGA:OTTM	3	10	8	6	10	4	8	36.9	29.174	255													1	26				7	20	7.25e-41	25.1	36.9	5669200	1196300	4472900	236220	49846	186370	136524
IPI00466069;IPI00849291;IPI00649950;IPI00469260	24;7;1;1	24;7;1;1	>IPI:IPI00466069.3|SWISS-PROT:P58252|TREMBL:O89069;O89070;Q3TJZ1;Q3TK17;Q3TLB1;Q3TPG2;Q3TSK4;Q3TW58;Q3TWX1;Q3TX47;Q3UBL9;Q3UDC8;Q3UMI7;Q3UZ14;Q61509;Q6P9L9;Q8BMA8;Q8C153;Q99LT6|ENSEMBL:ENSMUSP00000046101|REFSEQ:NP_031933 Tax_Id=10090 Gene_Symbol=Eef2 Elong	4	24	24	12	23	12	23	23.7	95.313	858						4		39	2	2								18	29	5.85e-61	11.9	22.5	21178000	5758200	15419000	294130	79976	214160	134184
IPI00756692;IPI00468079;IPI00402900;IPI00754194;IPI00469462;IPI00750109	15;14;14;4;4;3	11;10;10;3;3;3	>IPI:IPI00756692.2|SWISS-PROT:Q8BHL5-2|ENSEMBL:ENSMUSP00000091887;ENSMUSP00000099380|REFSEQ:NP_525026|VEGA:OTTMUSP00000001119;OTTMUSP00000001122 Tax_Id=10090 Gene_Symbol=Elmo2 Isoform 2 of Engulfment and cell motility protein 2;>IPI:IPI00468079.3|SWISS-PRO	6	15	11	0	15	0	11	21.8	82.542	720								1	21										22	2.14e-90	0	21.8	7332900	0	7332900	133330	0	133330	133330
IPI00463367	15	1	>IPI:IPI00463367.2|SWISS-PROT:Q6A4J8-2|ENSEMBL:ENSMUSP00000087880 Tax_Id=10090 Gene_Symbol=Usp7 Isoform 2 of Ubiquitin carboxyl-terminal hydrolase 7	1	15	1	0	15	0	1	13.7	132.75	1143						9	17												26	2.98e-96	0	13.7	11600000	0	11600000	126090	0	126090	126090
IPI00307991;IPI00885316;IPI00857937;IPI00345994;IPI00858058;IPI00857756	2;2;2;2;2;1	2;2;2;2;2;1	>IPI:IPI00307991.1|SWISS-PROT:Q64010-1|TREMBL:Q5ND51;Q8BPE7;Q91VM1|ENSEMBL:ENSMUSP00000017920|REFSEQ:NP_598417|VEGA:OTTMUSP00000006506 Tax_Id=10090 Gene_Symbol=Crk Isoform Crk-II of Proto-oncogene C-crk;>IPI:IPI00885316.1|TREMBL:A9J904;Q920I1|VEGA:OTTMUSP0	6	2	2	0	2	0	2	11.5	33.814	304											1	3							4	1.35e-55	0	11.5	2602300	0	2602300	123920	0	123920	123920
IPI00261455;IPI00377441;IPI00674601;IPI00754798;IPI00848868	2;2;2;2;1	2;2;2;2;1	>IPI:IPI00261455.5|REFSEQ:XP_898748 Tax_Id=10090 Gene_Symbol=Gm6654 similar to ribosomal protein S26;>IPI:IPI00377441.3|SWISS-PROT:P62855|TREMBL:Q497N1|ENSEMBL:ENSMUSP00000026420;ENSMUSP00000076447|REFSEQ:NP_038793;XP_001479479 Tax_Id=10090 Gene_Symbol=LOC	5	2	2	2	2	2	2	20.9	13.047	115									2	1	4		2	1	3	2		6	9	8.64e-06	20.9	20.9	3095700	745670	2350100	238130	57359	180770	123411
IPI00828513;IPI00108895	7;6	7;6	>IPI:IPI00828513.1|TREMBL:Q3TFA5;Q3TJ97;Q3TUN5;Q3UBF0;Q52L53;Q569X4;Q6ZWN9;Q8BKU2|ENSEMBL:ENSMUSP00000032824|REFSEQ:NP_036004|VEGA:OTTMUSP00000030278 Tax_Id=10090 Gene_Symbol=Psmc4 proteasome 26S ATPase subunit 4;>IPI:IPI00108895.1|SWISS-PROT:P54775 Tax_I	2	7	7	2	6	2	6	18.2	47.408	418											6					2		2	6	1.49e-15	4.3	16	4857300	336800	4520500	142860	9905.8	132960	123054
IPI00123007;IPI00469629;IPI00466822;IPI00677102;IPI00461413;IPI00625397;IPI00874922	2;2;2;2;1;1;1	2;2;2;2;1;1;1	>IPI:IPI00123007.1|SWISS-PROT:P62900|TREMBL:Q58DZ1;Q5M9K9;Q9CY93|ENSEMBL:ENSMUSP00000083722;ENSMUSP00000086021|REFSEQ:NP_444487;XP_001478338;XP_001479218;XP_996461;XP_996947 Tax_Id=10090 Gene_Symbol=Gm8759;Gm10191;Rpl31 60S ribosomal protein L31;>IPI:IPI00	7	2	2	2	1	2	1	15.2	14.463	125											2		2		2	1		4	3	8.04e-06	15.2	7.2	3260400	831240	2429100	250800	63941	186860	122919
IPI00121200	17	17	>IPI:IPI00121200.4|SWISS-PROT:Q3UHZ5|ENSEMBL:ENSMUSP00000031694|REFSEQ:NP_444328 Tax_Id=10090 Gene_Symbol=Lmod2 Leiomodin-2	1	17	17	6	14	6	14	34.5	62.018	550									25									7	18	7.14e-54	12.7	28.4	6386300	318330	6068000	135880	6772.9	129110	122337
IPI00111265;IPI00881762;IPI00857651	6;3;3	5;2;2	>IPI:IPI00111265.3|SWISS-PROT:P47754|TREMBL:Q3U7G3;Q3UBZ3;Q3UCD2;Q5DQJ3|ENSEMBL:ENSMUSP00000015877|REFSEQ:NP_031630|VEGA:OTTMUSP00000017623 Tax_Id=10090 Gene_Symbol=Capza2 F-actin-capping protein subunit alpha-2;>IPI:IPI00881762.1|VEGA:OTTMUSP00000028594 T	3	6	5	6	5	5	4	32.5	32.967	286													5		6			6	5	1.2e-45	32.5	26.2	9224800	3028900	6195800	354800	116500	238300	121800
IPI00322466;IPI00263878;IPI00403425;IPI00131170;IPI00649746;IPI00229848;IPI00625213;IPI00880536	20;19;15;4;3;1;1;1	18;17;13;3;2;1;1;1	>IPI:IPI00322466.5|TREMBL:P70304;Q8K3B3|ENSEMBL:ENSMUSP00000056774|REFSEQ:NP_001070963 Tax_Id=10090 Gene_Symbol=Pik3r1 phosphatidylinositol 3-kinase, regulatory subunit, polypeptide 1 isoform 2;>IPI:IPI00263878.1|SWISS-PROT:P26450 Tax_Id=10090 Gene_Symbol=	8	20	18	0	20	0	18	28.2	83.516	724						1	1	21	5	1	2								31	8.28e-42	0	28.2	6921300	0	6921300	119330	0	119330	119330
IPI00263879	1	1	>IPI:IPI00263879.4|SWISS-PROT:Q6ZWV7|ENSEMBL:ENSMUSP00000079672;ENSMUSP00000099843|REFSEQ:NP_079868;XP_001472032|VEGA:OTTMUSP00000013245 Tax_Id=10090 Gene_Symbol=Gm2000;Rpl35 60S ribosomal protein L35	1	1	1	0	1	0	1	8.1	14.552	123															1	1			2	3.87e-06	0	8.1	1276700	0	1276700	116060	0	116060	116060
IPI00331345;IPI00473521;IPI00679159	7;7;6	7;7;6	>IPI:IPI00331345.5|SWISS-PROT:P97351|TREMBL:Q3U5P8;Q3UAC2;Q3UJU5;Q564F3;Q9D1S3|ENSEMBL:ENSMUSP00000029722|REFSEQ:NP_058655 Tax_Id=10090 Gene_Symbol=Rps3a 40S ribosomal protein S3a;>IPI:IPI00473521.1|ENSEMBL:ENSMUSP00000073864|REFSEQ:XP_001480995 Tax_Id=100	3	7	7	4	7	4	7	22.7	29.885	264									1		3		9		5			5	13	1.77e-13	14	22.7	4922200	902130	4020100	182310	33412	148890	115478
IPI00667471;IPI00221411	6;1	6;1	>IPI:IPI00667471.1|SWISS-PROT:Q6P1F6|TREMBL:Q3TPC5;Q3TT94;Q571J7;Q7TPQ7;Q9CWU3|ENSEMBL:ENSMUSP00000086640|REFSEQ:NP_082308 Tax_Id=10090 Gene_Symbol=Ppp2r2a Serine/threonine-protein phosphatase 2A 55 kDa regulatory subunit B alpha isoform	2	6	6	3	6	3	6	11.9	51.691	447										2	6					3		3	8	4.71e-29	7.6	11.9	4442300	80626	4361700	116900	2121.7	114780	112658
IPI00467104	14	14	>IPI:IPI00467104.2|SWISS-PROT:Q9JJ28|TREMBL:Q3TUY1|ENSEMBL:ENSMUSP00000002889|REFSEQ:NP_071292|VEGA:OTTMUSP00000008167 Tax_Id=10090 Gene_Symbol=Flii Protein flightless-1 homolog	1	14	14	7	14	7	14	14.2	144.8	1271			2	5	2	22	4	4	2									12	29	1.77e-210	7.3	14.2	14082000	2117700	11964000	156460	23530	132930	109400
IPI00116498;IPI00853851;IPI00473203;IPI00776377	7;5;2;1	5;4;1;1	>IPI:IPI00116498.1|SWISS-PROT:P63101|TREMBL:Q3UA58|ENSEMBL:ENSMUSP00000022894;ENSMUSP00000105990;ENSMUSP00000105991|REFSEQ:NP_035870|VEGA:OTTMUSP00000018478;OTTMUSP00000018479;OTTMUSP00000018480 Tax_Id=10090 Gene_Symbol=Ywhaz 14-3-3 protein zeta/delta;>IPI	4	7	5	6	7	4	5	32.2	27.771	245														11				5	6	3.55e-55	22.9	32.2	4462000	990370	3471600	194000	43060	150940	107880
IPI00113712	5	5	>IPI:IPI00113712.1|SWISS-PROT:P19123|ENSEMBL:ENSMUSP00000022468|REFSEQ:NP_033419|VEGA:OTTMUSP00000045387 Tax_Id=10090 Gene_Symbol=Tnnc1 Troponin C, slow skeletal and cardiac muscles	1	5	5	4	5	4	5	29.8	18.42	161											5		2		6	5		7	11	2.14e-56	23	29.8	4443000	1556500	2886500	341770	119730	222040	102310
IPI00453812	17	17	>IPI:IPI00453812.3|SWISS-PROT:Q99LJ0|TREMBL:Q922L8|ENSEMBL:ENSMUSP00000076751;ENSMUSP00000096359|REFSEQ:NP_001156804;NP_001156805;NP_084525 Tax_Id=10090 Gene_Symbol=Cttnbp2nl CTTNBP2 N-terminal-like protein	1	17	17	0	17	0	17	29.5	69.84	638					17	2		4	7										30	1.25e-43	0	29.5	5332200	0	5332200	100610	0	100610	100610
IPI00122426;IPI00264398;IPI00648315;IPI00754211;IPI00849754;IPI00853788	3;3;3;2;1;1	3;3;3;2;1;1	>IPI:IPI00122426.1|SWISS-PROT:P84099|TREMBL:Q5I0T8|ENSEMBL:ENSMUSP00000017548|REFSEQ:NP_033104;XP_001475785|VEGA:OTTMUSP00000002812 Tax_Id=10090 Gene_Symbol=Rpl19 60S ribosomal protein L19;>IPI:IPI00264398.3|REFSEQ:XP_001476626 Tax_Id=10090 Gene_Symbol=Gm1	6	3	3	2	3	2	3	16.8	23.466	196											1			5				2	4	1.23e-09	13.3	16.8	3969000	1041800	2927200	208900	54834	154060	99226
IPI00108924;IPI00119079;IPI00858036	1;1;1	1;1;1	>IPI:IPI00108924.2|ENSEMBL:ENSMUSP00000021837|REFSEQ:NP_001157996|VEGA:OTTMUSP00000000632 Tax_Id=10090 Gene_Symbol=Serpinb9c serine (or cysteine) proteinase inhibitor, clade B, member 9c isoform 1;>IPI:IPI00119079.6|TREMBL:Q3TJ69;Q6P217;Q9DAV6|ENSEMBL:ENSM	3	1	1	0	1	0	1	2.6	44.144	387												1							1	0.0011329	0	2.6	2732900	0	2732900	97602	0	97602	97602
IPI00457852;IPI00313222;IPI00626312;IPI00750333;IPI00853789;IPI00848644;IPI00378933	7;7;7;5;5;4;3	7;7;7;5;5;4;3	>IPI:IPI00457852.3|REFSEQ:XP_483949;XP_920935 Tax_Id=10090 Gene_Symbol=Gm5428 similar to ribosomal protein L6;>IPI:IPI00313222.5|SWISS-PROT:P47911|TREMBL:Q3UCH0;Q3UFI4|ENSEMBL:ENSMUSP00000031617|REFSEQ:NP_035420|VEGA:OTTMUSP00000032301 Tax_Id=10090 Gene_Sy	7	7	7	4	7	4	7	20.4	34.894	309													7		4			4	7	7.92e-19	11	20.4	5744200	1244400	4499800	168950	36599	132350	95751
IPI00648173;IPI00169916;IPI00649850	29;29;6	29;29;6	>IPI:IPI00648173.1|TREMBL:Q5SXR6;Q80U89|ENSEMBL:ENSMUSP00000050220|VEGA:OTTMUSP00000001193 Tax_Id=10090 Gene_Symbol=Cltc Clathrin, heavy polypeptide;>IPI:IPI00169916.11|SWISS-PROT:Q68FD5|TREMBL:Q3TAN1;Q3TJ98;Q3TYQ2;Q3U0H2;Q3UPJ3;Q8K2I5|ENSEMBL:ENSMUSP00000	3	29	29	15	26	15	26	20.3	191.98	1679				5	39	14	9	5	2	1								22	53	6.29e-147	11.4	18	15830000	1992400	13838000	123670	15566	108110	92544
IPI00380895;IPI00755200	99;5	62;1	>IPI:IPI00380895.7|SWISS-PROT:P13541|TREMBL:Q1WNQ4|ENSEMBL:ENSMUSP00000007301;ENSMUSP00000104329|REFSEQ:NP_001093105;XP_913239|VEGA:OTTMUSP00000006118 Tax_Id=10090 Gene_Symbol=Myh3 Myosin-3	2	99	62	84	81	51	55	48.7	223.79	1940	33	13	16	145	38	25	6	6	6	1	1	1	1		1	2		142	153	0	42.2	44.3	157630000	71184000	86443000	932710	421210	511500	90290
IPI00230395;IPI00652811;IPI00648459;IPI00754151;IPI00127131;IPI00648978	9;8;1;1;1;1	9;8;1;1;1;1	>IPI:IPI00230395.5|SWISS-PROT:P10107|TREMBL:B7STB7;Q3U5N9;Q4FJV4;Q4FK88|ENSEMBL:ENSMUSP00000025561|REFSEQ:NP_034860 Tax_Id=10090 Gene_Symbol=Anxa1 Annexin A1;>IPI:IPI00652811.1|TREMBL:Q3US43|ENSEMBL:ENSMUSP00000097180 Tax_Id=10090 Gene_Symbol=Anxa1 Putativ	6	9	9	4	9	4	9	25.4	38.734	346								1					10		4			4	11	2.12e-78	11.8	25.4	3872300	234310	3638000	101900	6166.2	95738	89571.8
IPI00116356;IPI00622811;IPI00751634	8;8;2	8;8;2	>IPI:IPI00116356.5|SWISS-PROT:P84091|TREMBL:Q3TH69;Q3UCW9;Q5FWI9;Q6A0C9|ENSEMBL:ENSMUSP00000007216|REFSEQ:NP_033809|VEGA:OTTMUSP00000031894 Tax_Id=10090 Gene_Symbol=Ap2m1 AP-2 complex subunit mu;>IPI:IPI00622811.2|TREMBL:Q3TWV4|ENSEMBL:ENSMUSP00000087477|V	3	8	8	2	8	2	8	17.7	49.654	435											8					2		2	8	5.53e-17	3.9	17.7	4414100	305020	4109100	102650	7093.6	95560	88466.4
IPI00323819	2	2	>IPI:IPI00323819.3|SWISS-PROT:P60867|TREMBL:Q5BLK2|ENSEMBL:ENSMUSP00000100074|REFSEQ:NP_080423|VEGA:OTTMUSP00000004785 Tax_Id=10090 Gene_Symbol=Rps20 40S ribosomal protein S20	1	2	2	1	2	1	2	19.3	13.373	119											1					3		1	3	2.5e-06	9.2	19.3	1644800	205730	1439100	117490	14695	102790	88095
IPI00314950;IPI00626366;IPI00626504;IPI00752782;IPI00130830	7;7;5;4;1	7;7;5;4;1	>IPI:IPI00314950.2|SWISS-PROT:P14869|TREMBL:Q5FWB6;Q5M8R8|ENSEMBL:ENSMUSP00000083705|REFSEQ:NP_031501|VEGA:OTTMUSP00000015585 Tax_Id=10090 Gene_Symbol=Rplp0 60S acidic ribosomal protein P0;>IPI:IPI00626366.3|REFSEQ:XP_996602 Tax_Id=10090 Gene_Symbol=Gm8730	5	7	7	7	6	7	6	29.3	34.216	317													8		9			9	8	4.28e-40	29.3	27.1	6357000	2166700	4190300	276390	94204	182190	87986
IPI00131138;IPI00921658;IPI00875567;IPI00664643;IPI00886056;IPI00828712;IPI00828770;IPI00387373;IPI00885984	51;50;50;49;14;11;6;4;1	45;44;44;43;9;11;6;1;1	>IPI:IPI00131138.10|SWISS-PROT:Q8BTM8-1 Tax_Id=10090 Gene_Symbol=Flna Isoform 1 of Filamin-A;>IPI:IPI00921658.1|TREMBL:B7FAV0;B9EKP5|ENSEMBL:ENSMUSP00000033699|VEGA:OTTMUSP00000017782 Tax_Id=10090 Gene_Symbol=Flna Filamin, alpha;>IPI:IPI00875567.1|TREMBL:B	9	51	45	21	51	18	45	26.5	281.19	2647			47	40	19	21	11	8	3									31	118	5.63e-266	10.3	26.5	18724000	1435900	17288000	103450	7933.3	95513	87579.7
IPI00224505;IPI00653474;IPI00134097;IPI00890196	7;6;6;6	7;6;6;6	>IPI:IPI00224505.7|SWISS-PROT:P47963|ENSEMBL:ENSMUSP00000000756|REFSEQ:NP_058018;XP_001473225;XP_001473412;XP_001475146|VEGA:OTTMUSP00000017746 Tax_Id=10090 Gene_Symbol=Rpl13;Gm15710;Gm12918 60S ribosomal protein L13;>IPI:IPI00653474.1|TREMBL:Q5RKP3 Tax_Id	4	7	7	3	7	3	7	29.9	24.305	211														12				3	9	8.3e-23	15.6	29.9	4400600	1153400	3247200	183360	48060	135300	87240
IPI00755697;IPI00816910	37;32	36;31	>IPI:IPI00755697.2|SWISS-PROT:Q8BUR4-1|ENSEMBL:ENSMUSP00000081531|REFSEQ:NP_001028592 Tax_Id=10090 Gene_Symbol=Dock1 Isoform 1 of Dedicator of cytokinesis protein 1;>IPI:IPI00816910.1|SWISS-PROT:Q8BUR4-2 Tax_Id=10090 Gene_Symbol=Dock1 Isoform 2 of Dedicato	2	37	36	0	37	0	36	26.1	215.08	1865				29	15	3	5	1	3										56	1.54e-170	0	26.1	14124000	0	14124000	85601	0	85601	85601
IPI00222546;IPI00660661;IPI00848995;IPI00850585;IPI00755995	3;1;1;1;1	3;1;1;1;1	>IPI:IPI00222546.5|SWISS-PROT:P67984|TREMBL:Q4VAG4|ENSEMBL:ENSMUSP00000099480|REFSEQ:NP_033105;XP_001477749|VEGA:OTTMUSP00000011321;OTTMUSP00000011322 Tax_Id=10090 Gene_Symbol=Rpl22;mCG_130059 60S ribosomal protein L22	5	3	3	3	2	3	2	30.5	14.759	128											3		1		1	2		4	3	1.02e-08	30.5	21.9	2314300	605980	1708300	178020	46614	131410	84796
IPI00225230;IPI00276646	16;16	15;15	>IPI:IPI00225230.1|SWISS-PROT:Q8BPM2-1|TREMBL:Q05BG3|ENSEMBL:ENSMUSP00000047812;ENSMUSP00000106199|REFSEQ:NP_958927|VEGA:OTTMUSP00000019191 Tax_Id=10090 Gene_Symbol=Map4k5 Isoform 1 of Mitogen-activated protein kinase kinase kinase kinase 5;>IPI:IPI0027664	2	16	15	0	16	0	15	20.4	95.044	847								19											19	5.95e-53	0	20.4	4983600	0	4983600	83059	0	83059	83059
IPI00311654	26	11	>IPI:IPI00311654.4|SWISS-PROT:Q8R429|TREMBL:Q3TUZ7;Q3V1C4;Q62268|ENSEMBL:ENSMUSP00000032974|REFSEQ:NP_031530|VEGA:OTTMUSP00000030719 Tax_Id=10090 Gene_Symbol=Atp2a1 Sarcoplasmic/endoplasmic reticulum calcium ATPase 1	1	26	11	23	24	10	10	28.9	109.42	994	4		5	19	19	27	21	60	9	3					1			87	81	8.71e-256	26.5	26.1	46885000	20536000	26349000	669780	293370	376410	83040
IPI00116347	2	2	>IPI:IPI00116347.1|SWISS-PROT:O70209|ENSEMBL:ENSMUSP00000034053|REFSEQ:NP_058078 Tax_Id=10090 Gene_Symbol=Pdlim3 PDZ and LIM domain protein 3	1	2	2	1	2	1	2	10.4	34.299	316												1	2		1			1	3	5.77e-05	4.7	10.4	2029800	24476	2005300	84576	1019.9	83556	82536.1
IPI00227299;IPI00230444;IPI00944023;IPI00129527;IPI00230445;IPI00751833	17;2;2;2;2;1	14;1;1;1;1;1	>IPI:IPI00227299.6|SWISS-PROT:P20152|TREMBL:A4IF59;Q3TFD9;Q3TWV0;Q3U6S1;Q3UAX1;Q3UD36;Q3V2S4;Q5FWJ3|ENSEMBL:ENSMUSP00000028062|REFSEQ:NP_035831|VEGA:OTTMUSP00000012058 Tax_Id=10090 Gene_Symbol=Vim Vimentin	6	17	14	12	16	9	13	36.9	53.687	466							1			22	2					2		10	17	2.4e-88	27.9	33.9	9384800	2818900	6565900	204020	61281	142740	81459
IPI00130185;IPI00875406	6;4	4;2	>IPI:IPI00130185.1|SWISS-PROT:P62137|TREMBL:Q3U8W0|ENSEMBL:ENSMUSP00000039109|REFSEQ:NP_114074 Tax_Id=10090 Gene_Symbol=Ppp1ca Serine/threonine-protein phosphatase PP1-alpha catalytic subunit;>IPI:IPI00875406.1|TREMBL:Q3TYF5|ENSEMBL:ENSMUSP00000109497 Tax_	2	6	4	0	6	0	4	15.8	37.54	330													7						7	8.73e-13	0	15.8	2030400	0	2030400	81215	0	81215	81215
IPI00108454;IPI00113655;IPI00474622;IPI00672455;IPI00671512	4;4;4;3;2	4;4;4;3;2	>IPI:IPI00108454.2|ENSEMBL:ENSMUSP00000073830 Tax_Id=10090 Gene_Symbol=- 29 kDa protein;>IPI:IPI00113655.1|SWISS-PROT:P62754|TREMBL:Q3TL53;Q5BLK1;Q8BT09|ENSEMBL:ENSMUSP00000099878|REFSEQ:NP_033122;XP_001003926|VEGA:OTTMUSP00000008183 Tax_Id=10090 Gene_Symb	5	4	4	2	4	2	4	14.5	28.566	249									1	2	1		1	5	2	1		4	9	9.02e-13	8	14.5	2628700	239180	2389500	97359	8858.5	88500	79641.5
IPI00648030;IPI00400381;IPI00625118;IPI00648561;IPI00876153;IPI00471281;IPI00719908;IPI00757547;IPI00480424	13;13;12;2;1;1;1;1;1	13;13;12;2;1;1;1;1;1	>IPI:IPI00648030.2|SWISS-PROT:Q501J7-3|ENSEMBL:ENSMUSP00000081270|VEGA:OTTMUSP00000010124 Tax_Id=10090 Gene_Symbol=Phactr4 Isoform 3 of Phosphatase and actin regulator 4;>IPI:IPI00400381.9|SWISS-PROT:Q501J7-1|ENSEMBL:ENSMUSP00000099628|REFSEQ:NP_780515|VEG	9	13	13	0	13	0	13	26.7	77.609	704						1		14	1										16	5.29e-83	0	26.7	4297900	0	4297900	79591	0	79591	79591
IPI00113394;IPI00849692;IPI00230660;IPI00621613;IPI00849417;IPI00857457;IPI00749889;IPI00850815;IPI00857288;IPI00857931	2;2;2;2;2;2;2;1;1;1	2;2;2;2;2;2;2;1;1;1	>IPI:IPI00113394.5|ENSEMBL:ENSMUSP00000071121|REFSEQ:XP_920580;XP_998546 Tax_Id=10090 Gene_Symbol=LOC676847;Gm7263 similar to Rps15a protein;>IPI:IPI00849692.1|REFSEQ:XP_001472616 Tax_Id=10090 Gene_Symbol=LOC100044556 similar to hCG1994130;>IPI:IPI00230660	10	2	2	0	2	0	2	9	21.278	188															1	2			3	0.00013774	0	9	1244600	0	1244600	77785	0	77785	77785
IPI00406800;IPI00474883;IPI00269481;IPI00776140;IPI00776374;IPI00649604;IPI00776265;IPI00112457	9;7;7;7;5;4;4;2	9;7;7;7;5;4;4;2	>IPI:IPI00406800.4|SWISS-PROT:P47757-1|TREMBL:A2AMV5|ENSEMBL:ENSMUSP00000099565;ENSMUSP00000111972|REFSEQ:NP_001032850|VEGA:OTTMUSP00000010480 Tax_Id=10090 Gene_Symbol=Capzb Isoform 1 of F-actin-capping protein subunit beta;>IPI:IPI00474883.2|TREMBL:A2AMV7	8	9	9	5	9	5	9	34.3	31.345	277									2				10	2	5			6	13	1.53e-28	20.2	34.3	3648400	871670	2776800	145940	34867	111070	76203
IPI00223217;IPI00462204;IPI00919200;IPI00654400;IPI00662196	4;4;3;3;2	4;4;3;3;2	>IPI:IPI00223217.6|SWISS-PROT:P19253|TREMBL:Q5M9M0|ENSEMBL:ENSMUSP00000099730|REFSEQ:NP_033464|VEGA:OTTMUSP00000017768 Tax_Id=10090 Gene_Symbol=Rpl13a 60S ribosomal protein L13a;>IPI:IPI00462204.1|ENSEMBL:ENSMUSP00000071763|REFSEQ:XP_484811;XP_921641 Tax_I	5	4	4	2	4	2	4	18.7	23.464	203													2		4			2	4	5.82e-13	10.8	18.7	2402500	288850	2113700	100100	12035	88069	76034
IPI00123802;IPI00830204;IPI00224109;IPI00830521	10;10;10;2	10;10;10;2	>IPI:IPI00123802.5|SWISS-PROT:Q61699-1|ENSEMBL:ENSMUSP00000074392;ENSMUSP00000075746|REFSEQ:NP_038587|VEGA:OTTMUSP00000023701;OTTMUSP00000023705 Tax_Id=10090 Gene_Symbol=Hsph1 Isoform HSP105-alpha of Heat shock protein 105 kDa;>IPI:IPI00830204.1|TREMBL:Q8C	4	10	10	3	10	3	10	13.5	96.406	858							8	10										3	15	2.27e-87	4.1	13.5	5204000	70005	5134000	77671	1044.8	76626	75581.2
IPI00775948;IPI00311236;IPI00673513;IPI00458337	8;8;8;6	8;8;8;6	>IPI:IPI00775948.1|VEGA:OTTMUSP00000018403 Tax_Id=10090 Gene_Symbol=Rpl7 Protein;>IPI:IPI00311236.1|SWISS-PROT:P14148|TREMBL:Q3TK73;Q3UBI6;Q5M9N8|ENSEMBL:ENSMUSP00000071616|REFSEQ:NP_035421|VEGA:OTTMUSP00000018402 Tax_Id=10090 Gene_Symbol=Rpl7 60S ribosoma	4	8	8	6	8	6	8	21.5	32.416	279													10		8			8	10	2.65e-24	20.8	21.5	5112200	1474300	3637800	176280	50839	125440	74601
IPI00230707	7	5	>IPI:IPI00230707.6|SWISS-PROT:P61982|TREMBL:A8IP69|ENSEMBL:ENSMUSP00000051223|REFSEQ:NP_061359|VEGA:OTTMUSP00000017492 Tax_Id=10090 Gene_Symbol=Ywhag 14-3-3 protein gamma	1	7	5	4	7	2	5	29.6	28.302	247														7				2	5	2.14e-66	17	29.6	2542600	414160	2128400	110550	18007	92539	74532
IPI00330591;IPI00753114;IPI00274739;IPI00121311;IPI00474439;IPI00131034;IPI00896734;IPI00849342;IPI00553286;IPI00623394;IPI00136146	10;10;10;9;9;3;3;3;3;2;1	7;7;7;6;6;0;0;0;0;0;0	>IPI:IPI00330591.1|SWISS-PROT:Q9JKB3-1|TREMBL:Q8BPG0|ENSEMBL:ENSMUSP00000032309|REFSEQ:NP_620817 Tax_Id=10090 Gene_Symbol=Csda Isoform 1 of DNA-binding protein A;>IPI:IPI00753114.1|TREMBL:Q68G78 Tax_Id=10090 Gene_Symbol=Csda Csda protein;>IPI:IPI00274739.1	11	10	7	6	10	4	7	39.3	38.813	361										6	9					4		5	14	1.59e-173	19.4	39.3	2560700	288210	2272400	94839	10674	84165	73491
IPI00270326	14	14	>IPI:IPI00270326.1|SWISS-PROT:P46471|TREMBL:Q3U5V3;Q3UIH5;Q8BVQ9|ENSEMBL:ENSMUSP00000030769;ENSMUSP00000112323|REFSEQ:NP_035318|VEGA:OTTMUSP00000029652 Tax_Id=10090 Gene_Symbol=Psmc2 Putative uncharacterized protein	1	14	14	4	14	4	14	32.8	52.866	475								1		2	17					4		6	18	2.81e-81	9.7	32.8	4247100	414240	3832900	86676	8453.8	78222	69768.2
IPI00310131;IPI00753468	21;21	15;15	>IPI:IPI00310131.5|SWISS-PROT:P17427 Tax_Id=10090 Gene_Symbol=Ap2a2 AP-2 complex subunit alpha-2;>IPI:IPI00753468.2|TREMBL:Q3U7X9;Q69ZW4;Q6PEE6;Q8C2J5|ENSEMBL:ENSMUSP00000003038|REFSEQ:NP_031485 Tax_Id=10090 Gene_Symbol=Ap2a2 adaptor protein complex AP-2,	2	21	15	2	21	1	15	22	104.1	938							2	26										2	26	2.91e-50	2.2	22	4969000	159490	4809500	72015	2311.5	69703	67391.5
IPI00757335;IPI00135300	19;2	19;2	>IPI:IPI00757335.4|TREMBL:B2RQE8|ENSEMBL:ENSMUSP00000091419|REFSEQ:NP_082099 Tax_Id=10090 Gene_Symbol=9030420J04Rik 9030420J04Rik protein	2	19	19	0	19	0	19	26.9	94.635	841				2	2		11	18											33	8.72e-70	0	26.9	4656600	0	4656600	66523	0	66523	66523
IPI00849948;IPI00274175;IPI00466820;IPI00621229;IPI00671398;IPI00475203;IPI00828628;IPI00875282	4;4;4;4;4;3;3;3	4;4;4;4;4;3;3;3	>IPI:IPI00849948.1|REFSEQ:XP_001472181;XP_001480960 Tax_Id=10090 Gene_Symbol=Gm14438;Gm14289 similar to ribosomal protein S8;>IPI:IPI00274175.1|ENSEMBL:ENSMUSP00000082858|REFSEQ:XP_284504 Tax_Id=10090 Gene_Symbol=Gm5121 similar to ribosomal protein S8 isof	8	4	4	1	4	1	4	21.7	25.736	221										3	2		2	7	1			3	12	1.16e-28	5.9	21.7	1671900	141550	1530400	79615	6740.3	72875	66134.7
IPI00128071;IPI00757596;IPI00659170;IPI00663122	11;11;8;3	11;11;8;3	>IPI:IPI00128071.7|SWISS-PROT:Q9Z1Z0-1|ENSEMBL:ENSMUSP00000031355|REFSEQ:NP_062363 Tax_Id=10090 Gene_Symbol=Uso1 Isoform 1 of General vesicular transport factor p115;>IPI:IPI00757596.3|SWISS-PROT:Q9Z1Z0-2|ENSEMBL:ENSMUSP00000094800 Tax_Id=10090 Gene_Symbol	4	11	11	1	11	1	11	15	106.98	959				1		1	13	1										2	14	1.36e-38	1	15	4357900	28178	4329700	63158	408.37	62750	62341.6
IPI00132460;IPI00880492;IPI00118166;IPI00474008;IPI00874521;IPI00649136	3;3;2;2;2;2	3;3;2;2;2;2	>IPI:IPI00132460.1|SWISS-PROT:P61255|TREMBL:Q3U7N1;Q4FZH2|ENSEMBL:ENSMUSP00000073175|REFSEQ:NP_033106|VEGA:OTTMUSP00000006143 Tax_Id=10090 Gene_Symbol=Rpl26 60S ribosomal protein L26;>IPI:IPI00880492.1|TREMBL:B1ARA3|VEGA:OTTMUSP00000037830 Tax_Id=10090 Gen	6	3	3	1	3	1	3	16.6	17.258	145													1		3			1	3	9.58e-09	5.5	16.6	1527700	297050	1230600	101840	19803	82040	62237
IPI00400168	14	14	>IPI:IPI00400168.2|SWISS-PROT:Q7TPW1|ENSEMBL:ENSMUSP00000037120|REFSEQ:NP_955759 Tax_Id=10090 Gene_Symbol=Nexn Nexilin	1	14	14	4	14	4	14	22.7	72.137	607							1	21	1									4	19	4.72e-34	6.6	22.7	4541200	393820	4147300	74445	6456	67989	61533
IPI00119239	4	4	>IPI:IPI00119239.2|SWISS-PROT:Q60692|TREMBL:A2CFA7|ENSEMBL:ENSMUSP00000018430|REFSEQ:NP_032972|VEGA:OTTMUSP00000006323;OTTMUSP00000021197 Tax_Id=10090 Gene_Symbol=Psmb6 Proteasome subunit beta type-6	1	4	4	2	4	2	4	16.8	25.378	238													2		4			2	4	2.87e-21	8.8	16.8	1675000	411440	1263600	119640	29388	90256	60868
IPI00555125;IPI00124954;IPI00421137;IPI00753326;IPI00109420;IPI00753618	17;14;4;4;3;2	17;14;4;4;3;2	>IPI:IPI00555125.1|TREMBL:Q05CG8;Q3UWI9;Q5BL10;Q6NSS5;Q8CFE7;Q9CUT6|ENSEMBL:ENSMUSP00000025083|REFSEQ:NP_032474 Tax_Id=10090 Gene_Symbol=Kif5b Kinesin family member 5B;>IPI:IPI00124954.1|SWISS-PROT:Q61768 Tax_Id=10090 Gene_Symbol=Kif5b Kinesin-1 heavy chai	6	17	17	7	17	7	17	22.5	109.55	963			3	5		1	20											10	19	3.99e-169	9.3	22.5	6120200	335000	5785200	67254	3681.3	63573	59891.7
IPI00124771;IPI00850430	4;4	4;4	>IPI:IPI00124771.1|SWISS-PROT:Q8VEM8|TREMBL:Q3THU8;Q3U995;Q3UB63|ENSEMBL:ENSMUSP00000075987|REFSEQ:NP_598429 Tax_Id=10090 Gene_Symbol=Slc25a3 Phosphate carrier protein, mitochondrial;>IPI:IPI00850430.1|REFSEQ:XP_001475977 Tax_Id=10090 Gene_Symbol=LOC100046	2	4	4	4	4	4	4	10.6	39.632	357			1	2	2	4	2	4	4	4	2		2	9	2	1		17	22	1.32e-21	10.6	10.6	11250000	4732900	6517400	375010	157760	217250	59490
IPI00114647;IPI00400245	5;3	5;3	>IPI:IPI00114647.9|SWISS-PROT:Q3TXU5|TREMBL:Q811L9|ENSEMBL:ENSMUSP00000077733|REFSEQ:NP_001034603|VEGA:OTTMUSP00000041408 Tax_Id=10090 Gene_Symbol=Dhps Deoxyhypusine synthase;>IPI:IPI00400245.1|ENSEMBL:ENSMUSP00000091049|VEGA:OTTMUSP00000041409 Tax_Id=1009	2	5	5	2	4	2	4	19.2	40.582	369												6						2	4	1.38e-31	6.8	16	2122400	290840	1831600	81631	11186	70445	59259
IPI00135640;IPI00462789	9;7	9;7	>IPI:IPI00135640.1|SWISS-PROT:P62196|TREMBL:B1ARK2;Q99KR1|ENSEMBL:ENSMUSP00000021049|REFSEQ:NP_032976|VEGA:OTTMUSP00000003275 Tax_Id=10090 Gene_Symbol=Psmc5 26S protease regulatory subunit 8;>IPI:IPI00462789.1|TREMBL:Q8K1K2 Tax_Id=10090 Gene_Symbol=Psmc5 P	2	9	9	4	9	4	9	28.1	45.626	406										1	10					4		4	11	3.69e-42	11.1	28.1	3940400	769410	3171000	93819	18319	75499	57180
IPI00755729;IPI00128319;IPI00226729;IPI00652802;IPI00330052	5;5;2;2;2	5;5;2;2;2	>IPI:IPI00755729.1|REFSEQ:XP_001477460 Tax_Id=10090 Gene_Symbol=LOC100047113 similar to centaurin, gamma 3;>IPI:IPI00128319.1|SWISS-PROT:Q8VHH5-1|TREMBL:Q8BV81;Q8K0K1|ENSEMBL:ENSMUSP00000024123|REFSEQ:NP_631892 Tax_Id=10090 Gene_Symbol=Agap3 Isoform 1 of A	5	5	5	2	5	2	5	5.6	117.14	1083								6			1							2	5	1.46e-09	2	5.6	4150400	23736	4126600	56854	325.16	56529	56203.8
IPI00226787;IPI00831326	2;2	2;2	>IPI:IPI00226787.2|SWISS-PROT:Q8R123-2|ENSEMBL:ENSMUSP00000051366|VEGA:OTTMUSP00000024621 Tax_Id=10090 Gene_Symbol=Flad1 Isoform 2 of FAD synthetase;>IPI:IPI00831326.1|SWISS-PROT:Q8R123-1|ENSEMBL:ENSMUSP00000103049;ENSMUSP00000103052|REFSEQ:NP_796015|VEGA:	2	2	2	1	2	1	2	4.8	57.672	518	2	1		1							1							2	3	7.24e-05	1.7	4.8	7028600	2392700	4635900	175710	59817	115900	56083
IPI00405114;IPI00930878;IPI00758064;IPI00133206;IPI00919258	12;12;12;11;5	12;12;12;11;5	>IPI:IPI00405114.2|TREMBL:B7ZCF1;Q8BUP7|ENSEMBL:ENSMUSP00000002171|VEGA:OTTMUSP00000045321 Tax_Id=10090 Gene_Symbol=Psmc3 Putative uncharacterized protein;>IPI:IPI00930878.1|TREMBL:Q3THI5;Q3TKC2;Q3TKG4;Q3U8Y7;Q3UD94;Q99JN8|ENSEMBL:ENSMUSP00000071054|REFSEQ	5	12	12	2	12	2	12	34.1	50.395	451										10	13					1		2	22	2.55e-30	5.3	34.1	2162300	34421	2127900	56903	905.81	55997	55091.2
IPI00652147;IPI00330231;IPI00474621	37;34;22	1;0;0	>IPI:IPI00652147.1|TREMBL:A1L338;A2ARB7;Q3UGX8|ENSEMBL:ENSMUSP00000088680|REFSEQ:NP_001034175|VEGA:OTTMUSP00000012964 Tax_Id=10090 Gene_Symbol=Rapgef1 Rap guanine nucleotide exchange factor (GEF) 1 isoform 2;>IPI:IPI00330231.4|TREMBL:Q91ZZ2|ENSEMBL:ENSMUSP	3	37	1	0	37	0	1	35.1	135.45	1218			1	1	1	1	1	1											6	3.96e-300	0	35.1	4574700	0	4574700	53820	0	53820	53820
IPI00222515	7	7	>IPI:IPI00222515.5|SWISS-PROT:Q8BG32|TREMBL:Q3THG2;Q3UWW9;Q497E8;Q5BKQ9;Q7TMI0;Q8BK73;Q8C0Z6;Q8K2N7|ENSEMBL:ENSMUSP00000017572|REFSEQ:NP_848731|VEGA:OTTMUSP00000000274 Tax_Id=10090 Gene_Symbol=Psmd11 26S proteasome non-ATPase regulatory subunit 11	1	7	7	2	7	2	7	18.7	47.436	422											8					2		2	8	2.2e-32	5.2	18.7	2435500	196480	2239000	64092	5170.4	58922	53751.6
IPI00462237;IPI00273803;IPI00473532;IPI00762221;IPI00850320;IPI00874692;IPI00667252;IPI00379391;IPI00856349	2;2;2;2;2;2;2;2;1	2;2;2;2;2;2;2;2;1	>IPI:IPI00462237.4|REFSEQ:XP_001473705;XP_001477535 Tax_Id=10090 Gene_Symbol=Gm8420 similar to ribosomal protein L15;>IPI:IPI00273803.4|SWISS-PROT:Q9CZM2|TREMBL:Q3U7D2;Q5M8Q0|ENSEMBL:ENSMUSP00000078388;ENSMUSP00000079163;ENSMUSP00000079188;ENSMUSP000000983	9	2	2	1	2	1	2	9.6	28.335	240	2												1	1	2			2	4	1.75e-05	3.8	9.6	1773600	188650	1585000	68216	7255.7	60960	53704.3
IPI00462453;IPI00330363;IPI00354363;IPI00622160;IPI00265107;IPI00462006;IPI00606944;IPI00461356;IPI00661216;IPI00875556;IPI00848731;IPI00849924	5;5;5;5;4;4;3;2;2;1;1;1	5;5;5;5;4;4;3;2;2;1;1;1	>IPI:IPI00462453.4|ENSEMBL:ENSMUSP00000071166|REFSEQ:XP_486245 Tax_Id=10090 Gene_Symbol=Gm5619 hypothetical protein;>IPI:IPI00330363.8|SWISS-PROT:P12970|TREMBL:Q58ET1;Q5EBG5;Q6P1A9;Q80UT7|ENSEMBL:ENSMUSP00000082387;ENSMUSP00000099962|REFSEQ:NP_038749;XP_99	12	5	5	3	5	3	5	19.8	32.624	288													5	4	3			5	7	2.21e-33	13.2	19.8	2710000	606470	2103600	96787	21660	75127	53467
IPI00226993	5	5	>IPI:IPI00226993.5|SWISS-PROT:P10639|TREMBL:A2AV97|ENSEMBL:ENSMUSP00000030051|REFSEQ:NP_035790|VEGA:OTTMUSP00000007887 Tax_Id=10090 Gene_Symbol=Txn1 Thioredoxin	1	5	5	4	5	4	5	31.4	11.675	105																	9	4	5	3.29e-13	31.4	31.4	1504000	538240	965730	188000	67281	120720	53439
IPI00128564;IPI00230570;IPI00345779	6;5;3	2;2;0	>IPI:IPI00128564.1|SWISS-PROT:O35226-1|TREMBL:Q9CY29|ENSEMBL:ENSMUSP00000102857|REFSEQ:NP_032977|VEGA:OTTMUSP00000021246 Tax_Id=10090 Gene_Symbol=Psmd4 Isoform Rpn10A of 26S proteasome non-ATPase regulatory subunit 4;>IPI:IPI00230570.1|SWISS-PROT:O35226-4	3	6	2	3	6	0	2	21.3	40.703	376											8					3		3	8	1.95e-80	9.8	21.3	1031700	44748	986940	57316	2486	54830	52344
IPI00116302;IPI00480398	5;5	5;5	>IPI:IPI00116302.3|SWISS-PROT:Q99L45|TREMBL:Q3ULL5;Q9CS47|ENSEMBL:ENSMUSP00000096777|REFSEQ:NP_080306|VEGA:OTTMUSP00000017054 Tax_Id=10090 Gene_Symbol=Eif2s2 Eukaryotic translation initiation factor 2 subunit 2;>IPI:IPI00480398.1|ENSEMBL:ENSMUSP00000070944	2	5	5	2	5	2	5	17.8	38.092	331											5					2		2	5	5.14e-26	5.1	17.8	1696100	145680	1550400	62817	5395.7	57421	52025.3
IPI00338039;IPI00348094;IPI00473225	19;4;4	2;0;0	>IPI:IPI00338039.1|SWISS-PROT:Q7TMM9|TREMBL:Q99J49|ENSEMBL:ENSMUSP00000060246|REFSEQ:NP_033476 Tax_Id=10090 Gene_Symbol=Tubb2a Tubulin beta-2A chain	3	19	2	11	18	1	2	43.8	49.906	445						1	1	1			2					1		2	4	6.9e-263	30.3	41.8	2164700	466720	1697900	90194	19447	70748	51301
IPI00856927;IPI00856352;IPI00875584;IPI00113241;IPI00665513;IPI00875929;IPI00857038;IPI00664029;IPI00125787;IPI00343021;IPI00350414;IPI00857391	2;2;2;2;2;2;2;1;1;1;1;1	2;2;2;2;2;2;2;1;1;1;1;1	>IPI:IPI00856927.1|ENSEMBL:ENSMUSP00000104066|VEGA:OTTMUSP00000026375 Tax_Id=10090 Gene_Symbol=Rps19 23 kDa protein;>IPI:IPI00856352.1|VEGA:OTTMUSP00000026379 Tax_Id=10090 Gene_Symbol=Rps19 19 kDa protein;>IPI:IPI00875584.1|TREMBL:Q5M9P3|ENSEMBL:ENSMUSP000	12	2	2	2	2	2	2	8.5	23.104	212											2		2	1	2	2		4	5	1.02e-09	8.5	8.5	2653600	739930	1913700	115370	32171	83203	51032
IPI00474407;IPI00626628;IPI00461641;IPI00553612;IPI00114472;IPI00755204;IPI00133503;IPI00136263	3;3;2;2;1;1;1;1	3;3;2;2;1;1;1;1	>IPI:IPI00474407.2|ENSEMBL:ENSMUSP00000081030|REFSEQ:XP_620643 Tax_Id=10090 Gene_Symbol=Gm5908 hypothetical protein;>IPI:IPI00626628.1|TREMBL:Q9CQ16|ENSEMBL:ENSMUSP00000051767;ENSMUSP00000076607|REFSEQ:NP_036105;XP_980250|VEGA:OTTMUSP00000026153 Tax_Id=100	8	3	3	1	3	1	3	15.5	16.681	148								1			1				4	1		2	5	2.84e-05	7.4	15.5	1174000	156460	1017600	69061	9203.3	59858	50654.7
IPI00323806;IPI00762051;IPI00880689;IPI00134202;IPI00622333	3;3;3;3;1	3;3;3;3;1	>IPI:IPI00323806.4|TREMBL:Q3UW40|ENSEMBL:ENSMUSP00000110094 Tax_Id=10090 Gene_Symbol=Rpl24 Putative uncharacterized protein;>IPI:IPI00762051.1|SWISS-PROT:Q8BP67|ENSEMBL:ENSMUSP00000023269|REFSEQ:NP_077180|VEGA:OTTMUSP00000031508 Tax_Id=10090 Gene_Symbol=Rp	5	3	3	1	3	1	3	18.8	18.252	160													3		4			2	5	1.6e-23	8.1	18.8	1199300	221830	977520	79957	14789	65168	50379
IPI00378063;IPI00119689	20;20	10;10	>IPI:IPI00378063.1|SWISS-PROT:Q9DBG3-2|TREMBL:Q5SWR1|ENSEMBL:ENSMUSP00000018875|REFSEQ:NP_001030931|VEGA:OTTMUSP00000000851 Tax_Id=10090 Gene_Symbol=Ap2b1 Isoform 2 of AP-2 complex subunit beta;>IPI:IPI00119689.1|SWISS-PROT:Q9DBG3-1|TREMBL:Q5SWR0|ENSEMBL:E	2	20	10	4	19	2	9	20.1	105.72	951								25										5	20	8.4e-46	4.5	19.2	3512500	222840	3289700	57583	3653	53929	50276
IPI00230415;IPI00851014;IPI00853793;IPI00775852;IPI00230416;IPI00407546	5;4;4;4;2;2	5;4;4;4;2;2	>IPI:IPI00230415.5|SWISS-PROT:Q9Z0N1|TREMBL:Q3TML6;Q3U5H6;Q3UDF8;Q3UIJ2;Q6NY07;Q9CRE9|ENSEMBL:ENSMUSP00000059395|REFSEQ:NP_036140|VEGA:OTTMUSP00000019612 Tax_Id=10090 Gene_Symbol=Eif2s3x Eukaryotic translation initiation factor 2 subunit 3, X-linked;>IPI:I	6	5	5	1	5	1	5	12.7	51.065	472										3	6					1		2	8	1.82e-13	2.3	12.7	2503100	172770	2330300	58211	4017.9	54193	50175.1
IPI00319992	32	30	>IPI:IPI00319992.1|SWISS-PROT:P20029|TREMBL:A2AUF6;Q3TI47;Q3TKF8;Q3TUS2;Q3TWF2;Q3U6V3;Q3U7T8;Q3U9G2;Q3UEM8;Q9DC41|ENSEMBL:ENSMUSP00000028222;ENSMUSP00000097747|REFSEQ:NP_001156906;NP_071705|VEGA:OTTMUSP00000012896;OTTMUSP00000012897 Tax_Id=10090 Gene_Symbo	1	32	30	27	24	25	22	47.2	72.421	655						1	1	1	69	1	1		1		1	1		41	36	4.19e-160	43.4	35.7	30741000	13996000	16745000	558930	254480	304450	49970
IPI00928091;IPI00229645;IPI00875690	16;16;15	16;16;15	>IPI:IPI00928091.1|REFSEQ:NP_001139298 Tax_Id=10090 Gene_Symbol=Cytsa cytospin A isoform a;>IPI:IPI00229645.2|SWISS-PROT:Q2KN98|TREMBL:Q8C714|ENSEMBL:ENSMUSP00000101061|REFSEQ:NP_700455 Tax_Id=10090 Gene_Symbol=Cytsa Cytospin-A;>IPI:IPI00875690.1|TREMBL:Q6	3	16	16	2	16	2	16	15.4	126.55	1135						20	2											2	20	1.77e-71	2.5	15.4	4609900	67282	4542600	51221	747.58	50474	49726.4
IPI00317794	16	16	>IPI:IPI00317794.5|SWISS-PROT:P09405|TREMBL:Q3TGR3;Q3TL52;Q3TT41;Q8CD23;Q8CE30;Q9CT46|ENSEMBL:ENSMUSP00000027438|REFSEQ:NP_035010 Tax_Id=10090 Gene_Symbol=Ncl Nucleolin	1	16	16	3	16	3	16	24.8	76.722	707								21										3	18	1.48e-52	5.1	24.8	3297700	130640	3167000	53188	2107	51081	48974
IPI00134809;IPI00845858	7;5	7;5	>IPI:IPI00134809.2|SWISS-PROT:Q9D2G2-1|ENSEMBL:ENSMUSP00000060346|REFSEQ:NP_084501 Tax_Id=10090 Gene_Symbol=Dlst Isoform 1 of Dihydrolipoyllysine-residue succinyltransferase component of 2-oxoglutarate dehydrogenase complex, mitochondrial;>IPI:IPI00845858.	2	7	7	5	6	5	6	19.8	48.994	454										1	8					6		6	9	4.43e-42	10.6	18.1	3761700	1003900	2757800	104490	27887	76606	48719
IPI00338823;IPI00262094;IPI00338822;IPI00338821	1;1;1;1	1;1;1;1	>IPI:IPI00338823.2|SWISS-PROT:Q8BR07-4|TREMBL:B2KG46|ENSEMBL:ENSMUSP00000003544|VEGA:OTTMUSP00000032170;OTTMUSP00000042659 Tax_Id=10090 Gene_Symbol=Bicd1 Bicaudal D homolog 1;>IPI:IPI00262094.8|SWISS-PROT:Q8BR07-1|TREMBL:B2KG44;Q5DTM3|ENSEMBL:ENSMUSP000000	4	1	1	0	1	0	1	0.7	110.99	975										1	1	1	1	1	1	1			7	0.0039138	0	0.7	4223400	0	4223400	47993	0	47993	47993
IPI00123494;IPI00675436	18;10	18;10	>IPI:IPI00123494.3|SWISS-PROT:Q8VDM4|TREMBL:Q3TI61;Q3TIP0;Q3TKV1;Q3TW71;Q3TWL6;Q3TXV1;Q3U9Y8;Q80V77;Q99JX8;Q9CRK7|ENSEMBL:ENSMUSP00000007212|REFSEQ:NP_598862 Tax_Id=10090 Gene_Symbol=Psmd2 26S proteasome non-ATPase regulatory subunit 2;>IPI:IPI00675436.2|R	2	18	18	3	18	3	18	21.3	100.2	908					1		1	24	1	1								5	23	5.22e-47	4.2	21.3	4192500	541160	3651400	64501	8325.5	56175	47849.5
IPI00128145;IPI00624548	1;1	1;1	>IPI:IPI00128145.5|SWISS-PROT:Q3USB7|ENSEMBL:ENSMUSP00000037854|REFSEQ:NP_001108135 Tax_Id=10090 Gene_Symbol=Plcl1 Inactive phospholipase C-like protein 1;>IPI:IPI00624548.4|ENSEMBL:ENSMUSP00000095341 Tax_Id=10090 Gene_Symbol=Plcl1 44 kDa protein	2	1	1	0	1	0	1	0.6	122.67	1096															1				1	0.0053577	0	0.6	3849600	0	3849600	46380	0	46380	46380
IPI00853924;IPI00754545;IPI00408378;IPI00656269;IPI00750197;IPI00853781	4;4;4;4;1;1	2;2;2;2;0;1	>IPI:IPI00853924.1|VEGA:OTTMUSP00000017542 Tax_Id=10090 Gene_Symbol=Ywhaq 34 kDa protein;>IPI:IPI00754545.2|REFSEQ:XP_001473550 Tax_Id=10090 Gene_Symbol=Gm2423 similar to Ywhaq protein;>IPI:IPI00408378.4|SWISS-PROT:P68254-1|TREMBL:A3KML3|ENSEMBL:ENSMUSP000	6	4	2	3	4	1	2	14.5	34.348	303				1	1				1				1	5				1	8	9.94e-25	10.6	14.5	1493900	74543	1419300	51512	2570.5	48942	46371.5
IPI00626385;IPI00421268;IPI00230061;IPI00944107;IPI00400214;IPI00229509;IPI00400215;IPI00625928;IPI00421271;IPI00468273;IPI00421267;IPI00400209	146;146;143;143;143;143;143;143;143;143;143;143	144;144;141;141;141;141;141;141;141;141;141;141	>IPI:IPI00626385.4|ENSEMBL:ENSMUSP00000073124|REFSEQ:NP_001157012 Tax_Id=10090 Gene_Symbol=Plec1 plectin isoform 12alpha;>IPI:IPI00421268.1|SWISS-PROT:Q9QXS1-2|TREMBL:Q499F9|ENSEMBL:ENSMUSP00000075772|REFSEQ:NP_958791 Tax_Id=10090 Gene_Symbol=Plec1 Isoform	12	146	144	81	139	79	137	32.8	534.18	4691	72	194	71	36	17	12	1	6	3	1					1	1		157	258	0	19.3	31.5	46137000	12904000	33233000	103910	29064	74849	45785
IPI00323705;IPI00775830;IPI00775900	8;8;2	8;8;2	>IPI:IPI00323705.2|SWISS-PROT:Q9Z2V5|TREMBL:B1AUA6;Q3U4Q5;Q8CGC3|ENSEMBL:ENSMUSP00000033501;ENSMUSP00000111306|REFSEQ:NP_001123888;NP_034543|VEGA:OTTMUSP00000018679 Tax_Id=10090 Gene_Symbol=Hdac6 Hdac6 protein;>IPI:IPI00775830.1|TREMBL:Q3UG37|VEGA:OTTMUSP0	3	8	8	3	6	3	6	9.2	126.11	1152						3	8											3	8	6.26e-92	4.2	6.2	2347500	62844	2284600	46029	1232.2	44797	43564.8
IPI00172197	14	14	>IPI:IPI00172197.2|SWISS-PROT:Q8K298|TREMBL:Q05CD5|ENSEMBL:ENSMUSP00000045873|REFSEQ:NP_082666 Tax_Id=10090 Gene_Symbol=Anln Actin-binding protein anillin	1	14	14	0	14	0	14	17.8	122.79	1121					1	15	3												19	5.18e-132	0	17.8	3839900	0	3839900	42197	0	42197	42197
IPI00750595	6	2	>IPI:IPI00750595.2|SWISS-PROT:Q9CQ19|TREMBL:A2AVY6|ENSEMBL:ENSMUSP00000085913|REFSEQ:NP_742116|VEGA:OTTMUSP00000017149 Tax_Id=10090 Gene_Symbol=Myl9 Myosin regulatory light polypeptide 9	1	6	2	5	6	2	2	40.1	19.854	172													3		3			3	3	0	29.7	40.1	905910	179710	726200	69686	13824	55862	42038
IPI00885872	3	1	>IPI:IPI00885872.1|VEGA:OTTMUSP00000030720 Tax_Id=10090 Gene_Symbol=Atp2a1 Protein	1	3	1	2	2	1	1	24	16.81	146			1	1	2	2	1	2	1									5	5	1.77e-12	15.1	15.8	2947300	1389600	1557700	736830	347400	389430	42030
IPI00113377;IPI00118632;IPI00134920;IPI00753932;IPI00756019;IPI00752767;IPI00379348;IPI00669896;IPI00849468;IPI00346206;IPI00753497;IPI00345943;IPI00126713;IPI00378914;IPI00379482;IPI00848419;IPI00848832	2;2;2;2;1;1;1;1;1;1;1;1;1;1;1;1;1	2;2;2;2;1;1;1;1;1;1;1;1;1;1;1;1;1	>IPI:IPI00113377.1|SWISS-PROT:P47955|TREMBL:Q58E35|ENSEMBL:ENSMUSP00000008036|REFSEQ:NP_061341 Tax_Id=10090 Gene_Symbol=Rplp1 60S acidic ribosomal protein P1;>IPI:IPI00118632.1|REFSEQ:XP_001477293;XP_981036 Tax_Id=10090 Gene_Symbol=Gm11942 similar to acidi	17	2	2	0	2	0	2	20.2	11.475	114																2			2	1.01e-06	0	20.2	207580	0	207580	41517	0	41517	41517
IPI00474446	6	6	>IPI:IPI00474446.4|SWISS-PROT:Q6ZWX6|TREMBL:Q9CV24|ENSEMBL:ENSMUSP00000071214|REFSEQ:NP_080390|VEGA:OTTMUSP00000041277 Tax_Id=10090 Gene_Symbol=Eif2s1 Eukaryotic translation initiation factor 2 subunit 1	1	6	6	4	6	4	6	21.9	36.108	315													8		4			4	8	3.74e-41	13	21.9	2957800	900030	2057800	105640	32144	73491	41347
IPI00314069;IPI00127260	7;6	7;6	>IPI:IPI00314069.1|SWISS-PROT:Q9R0X4|ENSEMBL:ENSMUSP00000026324|REFSEQ:NP_062710|VEGA:OTTMUSP00000020876 Tax_Id=10090 Gene_Symbol=Acot9 Acyl-coenzyme A thioesterase 9, mitochondrial;>IPI:IPI00127260.2|SWISS-PROT:Q32MW3|ENSEMBL:ENSMUSP00000051333|REFSEQ:NP_	2	7	7	1	7	1	7	14.4	50.56	439											8					1		1	8	2.37e-32	2.1	14.4	1685200	0	1685200	41102	0	41102	41102
IPI00265471;IPI00308217	5;5	5;5	>IPI:IPI00265471.2|TREMBL:Q3TMB8;Q8VCD4|ENSEMBL:ENSMUSP00000023043|REFSEQ:NP_033764 Tax_Id=10090 Gene_Symbol=Adsl Putative uncharacterized protein;>IPI:IPI00308217.1|SWISS-PROT:P54822 Tax_Id=10090 Gene_Symbol=Adsl Adenylosuccinate lyase	2	5	5	2	5	2	5	12.2	54.865	484										4	4					1		2	7	5.59e-155	4.5	12.2	1818700	61140	1757600	43303	1455.7	41848	40392.3
IPI00661635	20	20	>IPI:IPI00661635.2|SWISS-PROT:O70373|ENSEMBL:ENSMUSP00000107262|REFSEQ:NP_001074808 Tax_Id=10090 Gene_Symbol=Xirp1 xin actin-binding repeat containing 1	1	20	20	10	19	10	19	14.8	196.69	1813			5	22	8	11	1	2										12	37	6.76e-105	6.8	14.3	6765500	683570	6081900	49025	4953.4	44072	39118.6
IPI00116281;IPI00321816;IPI00649678	12;3;1	12;3;1	>IPI:IPI00116281.3|SWISS-PROT:P80317|TREMBL:Q3TI05;Q3TI62;Q3TIX8;Q3TW97;Q52KG9;Q8VEI1|ENSEMBL:ENSMUSP00000031402|REFSEQ:NP_033968 Tax_Id=10090 Gene_Symbol=Cct6a T-complex protein 1 subunit zeta	3	12	12	7	11	7	11	24.7	58.004	531										21								8	13	1.56e-126	16.8	23.2	3007900	644790	2363100	68361	14654	53707	39053
IPI00845652;IPI00420882;IPI00626237;IPI00719841;IPI00460118;IPI00342603;IPI00650018	11;11;11;11;4;2;1	11;11;11;11;4;2;1	>IPI:IPI00845652.1|SWISS-PROT:Q60597-3 Tax_Id=10090 Gene_Symbol=Ogdh Isoform 3 of 2-oxoglutarate dehydrogenase E1 component, mitochondrial;>IPI:IPI00420882.3|SWISS-PROT:Q60597-4|ENSEMBL:ENSMUSP00000091041|VEGA:OTTMUSP00000000736 Tax_Id=10090 Gene_Symbol=Og	7	11	11	1	11	1	11	13.6	118.18	1038							13											1	12	1.09e-54	0.9	13.6	3470700	429380	3041300	51039	6314.4	44725	38410.6
IPI00227835;IPI00830884;IPI00830701	20;19;18	0;0;0	>IPI:IPI00227835.1|SWISS-PROT:P58771-2|TREMBL:Q564G1|ENSEMBL:ENSMUSP00000109337|REFSEQ:NP_077745|VEGA:OTTMUSP00000022205 Tax_Id=10090 Gene_Symbol=Tpm1 Isoform 2 of Tropomyosin alpha-1 chain;>IPI:IPI00830884.1|ENSEMBL:ENSMUSP00000109327|REFSEQ:NP_001157722|	3	20	0	18	20	0	0	48.2	32.708	284													1		1			1	1	0	40.1	48.2	2584100	601130	1982900	71780	16698	55082	38384
IPI00310091;IPI00222306;IPI00655135	9;1;1	9;1;1	>IPI:IPI00310091.8|SWISS-PROT:Q76MZ3|TREMBL:Q7TMX2;Q8C2E1|ENSEMBL:ENSMUSP00000007708|REFSEQ:NP_058587|VEGA:OTTMUSP00000017454 Tax_Id=10090 Gene_Symbol=Ppp2r1a Serine/threonine-protein phosphatase 2A 65 kDa regulatory subunit A alpha isoform	3	9	9	2	9	2	9	19.7	65.322	589				1		1				11								3	10	8.13e-34	3.4	19.7	2239600	221910	2017700	47651	4721.5	42929	38207.5
IPI00122521;IPI00230598;IPI00230602;IPI00230599;IPI00230601;IPI00230600;IPI00230597;IPI00776271;IPI00230030	12;12;12;11;11;10;8;1;1	9;9;9;8;8;7;5;0;0	>IPI:IPI00122521.1|SWISS-PROT:Q61584-1|ENSEMBL:ENSMUSP00000001620|REFSEQ:NP_001106659 Tax_Id=10090 Gene_Symbol=Fxr1 Isoform E of Fragile X mental retardation syndrome-related protein 1;>IPI:IPI00230598.1|SWISS-PROT:Q61584-3 Tax_Id=10090 Gene_Symbol=Fxr1 Is	9	12	9	7	11	6	8	20.2	76.221	677								13	13	1								8	19	7.88e-69	12.3	20.2	2784600	355260	2429300	50629	6459.3	44170	37710.7
IPI00116331;IPI00399631	6;6	6;6	>IPI:IPI00116331.1|SWISS-PROT:Q8BJU0-1|ENSEMBL:ENSMUSP00000005067|REFSEQ:NP_078775 Tax_Id=10090 Gene_Symbol=Sgta Isoform 1 of Small glutamine-rich tetratricopeptide repeat-containing protein alpha;>IPI:IPI00399631.1|SWISS-PROT:Q8BJU0-2|TREMBL:Q3TN35 Tax_Id	2	6	6	3	5	3	5	18.4	34.322	315													5		3			3	5	4.46e-10	8.3	18.4	971330	130400	840930	51123	6863.4	44259	37395.6
IPI00117159;IPI00938514;IPI00895446	17;16;3	15;14;3	>IPI:IPI00117159.1|SWISS-PROT:O08908 Tax_Id=10090 Gene_Symbol=Pik3r2 Phosphatidylinositol 3-kinase regulatory subunit beta;>IPI:IPI00938514.1|TREMBL:Q3UK33;Q5U3K7|ENSEMBL:ENSMUSP00000034296|REFSEQ:NP_032867|VEGA:OTTMUSP00000043037 Tax_Id=10090 Gene_Symbol=	3	17	15	0	17	0	15	23.8	81.251	722								9	13										22	4.92e-35	0	23.8	2150200	0	2150200	37073	0	37073	37073
IPI00553826;IPI00222549;IPI00463886;IPI00755623;IPI00849828;IPI00379029;IPI00118775;IPI00461881;IPI00850777	2;2;2;2;2;2;1;1;1	2;2;2;2;2;2;1;1;1	>IPI:IPI00553826.3|ENSEMBL:ENSMUSP00000106015 Tax_Id=10090 Gene_Symbol=Rpl30 13 kDa protein;>IPI:IPI00222549.6|SWISS-PROT:P62889|TREMBL:Q497D7;Q58DZ3;Q5PR15|ENSEMBL:ENSMUSP00000009039;ENSMUSP00000075523;ENSMUSP00000106014|REFSEQ:NP_001156957;NP_033109;XP_9	9	2	2	2	2	2	2	16.4	12.871	116											2					3		2	3	1.63e-07	16.4	16.4	1151500	391220	760320	115150	39122	76032	36910
IPI00133428	6	6	>IPI:IPI00133428.3|SWISS-PROT:P62192|TREMBL:Q542I9|ENSEMBL:ENSMUSP00000021595|REFSEQ:NP_032973 Tax_Id=10090 Gene_Symbol=Psmc1 26S protease regulatory subunit 4	1	6	6	2	6	2	6	19.3	49.184	440										9								2	7	2.5e-55	4.8	19.3	2502600	629350	1873300	73607	18510	55096	36586
IPI00139795;IPI00742383	2;2	2;2	>IPI:IPI00139795.2|SWISS-PROT:P99027|ENSEMBL:ENSMUSP00000081474;ENSMUSP00000101625;ENSMUSP00000101626|REFSEQ:NP_080296|VEGA:OTTMUSP00000029428;OTTMUSP00000029429;OTTMUSP00000029430 Tax_Id=10090 Gene_Symbol=Rplp2 60S acidic ribosomal protein P2;>IPI:IPI0074	2	2	2	2	2	2	2	39.1	11.651	115											1					1	3	2	3	6.83e-06	39.1	39.1	268980	44084	224900	53796	8816.8	44979	36162.2
IPI00387422;IPI00408218;IPI00228360	7;7;5	7;7;5	>IPI:IPI00387422.3|TREMBL:Q3TCR9;Q3UGQ3;Q8CBM0;Q8CD55|ENSEMBL:ENSMUSP00000070427|REFSEQ:NP_035907 Tax_Id=10090 Gene_Symbol=Zyx zyxin;>IPI:IPI00408218.1|TREMBL:Q7TQE2|ENSEMBL:ENSMUSP00000031890 Tax_Id=10090 Gene_Symbol=Zyx Zyx protein;>IPI:IPI00228360.3|SWI	3	7	7	5	7	5	7	18.3	60.545	564								1	12									6	7	2.9e-17	12.9	18.3	3289300	994740	2294600	91371	27632	63739	36107
IPI00280250;IPI00828947;IPI00828487	8;8;8	8;8;8	>IPI:IPI00280250.5|SWISS-PROT:O89032-1|ENSEMBL:ENSMUSP00000080325|REFSEQ:NP_032044 Tax_Id=10090 Gene_Symbol=Sh3pxd2a Isoform 1 of SH3 and PX domain-containing protein 2A;>IPI:IPI00828947.1|SWISS-PROT:O89032-2|ENSEMBL:ENSMUSP00000107430|REFSEQ:NP_001158189	3	8	8	1	8	1	8	10.1	124.17	1124					1	9	6	3										1	18	1.5e-72	0.9	10.1	3765700	28082	3737600	36560	272.64	36288	36015.4
IPI00469327;IPI00119202;IPI00874704;IPI00474051	3;3;3;1	3;3;3;1	>IPI:IPI00469327.5|REFSEQ:XP_204772 Tax_Id=10090 Gene_Symbol=Gm5068 similar to endothelial monocyte-activating polypeptide;>IPI:IPI00119202.1|SWISS-PROT:P50543|ENSEMBL:ENSMUSP00000029515|REFSEQ:NP_058020|VEGA:OTTMUSP00000024913 Tax_Id=10090 Gene_Symbol=S10	4	3	3	1	2	1	2	11.6	24.243	224																	3	1	2	3.97e-07	7.1	4.5	659060	7431.6	651620	36614	412.86	36201	35788.1
IPI00648927;IPI00648681;IPI00114409;IPI00876257;IPI00649453;IPI00828932;IPI00648658	3;3;3;3;3;3;3	3;3;3;3;3;3;3	>IPI:IPI00648927.1|TREMBL:B1AWD9|ENSEMBL:ENSMUSP00000103483|REFSEQ:NP_001073854|VEGA:OTTMUSP00000007656 Tax_Id=10090 Gene_Symbol=Clta clathrin, light polypeptide A isoform b;>IPI:IPI00648681.1|TREMBL:B1AWD8|ENSEMBL:ENSMUSP00000103481|REFSEQ:NP_058040|VEGA:	7	3	3	1	3	1	3	15.7	27.061	248													3		1			1	3	5.81e-09	3.6	15.7	550110	65202	484910	45842	5433.5	40409	34975.5
IPI00348328	3	2	>IPI:IPI00348328.4|TREMBL:A1L0X5;Q0VDM9;Q0VDN0;Q4L0E6;Q6IFT3|ENSEMBL:ENSMUSP00000062188|REFSEQ:NP_997652 Tax_Id=10090 Gene_Symbol=Krt78 keratin Kb40	1	3	2	3	3	2	2	2.4	112.26	1068	2	1	1	5	1	2	1			1	1		2	1	2	1		11	10	1.12e-18	2.4	2.4	9503000	3122400	6380600	101100	33217	67879	34662
IPI00131357;IPI00605025	1;1	1;1	>IPI:IPI00131357.7|SWISS-PROT:P62267|TREMBL:Q497E1;Q9CSN9;Q9CWI9;Q9CZI5|ENSEMBL:ENSMUSP00000054490|REFSEQ:NP_001094078;NP_077137;XP_001476679 Tax_Id=10090 Gene_Symbol=Rps23;Gm15450;LOC100046668 Putative uncharacterized protein;>IPI:IPI00605025.2|ENSEMBL:EN	2	1	1	1	1	1	1	7.6	16.017	145										1	1		1	1	2	1		1	6	0.0013336	7.6	7.6	423210	20972	402240	38473	1906.5	36567	34660.5
IPI00109505;IPI00875247	6;3	6;3	>IPI:IPI00109505.3|SWISS-PROT:A2AMM0|ENSEMBL:ENSMUSP00000030033|REFSEQ:NP_080785|VEGA:OTTMUSP00000007283 Tax_Id=10090 Gene_Symbol=Murc Muscle-related coiled-coil protein;>IPI:IPI00875247.1|ENSEMBL:ENSMUSP00000103329 Tax_Id=10090 Gene_Symbol=Murc 34 kDa pro	2	6	6	2	6	2	6	22.1	41.008	362											7					2		2	7	6.57e-24	8.6	22.1	1617000	258790	1358200	50531	8087.3	42444	34356.7
IPI00831353;IPI00467530;IPI00831178;IPI00356147;IPI00755288;IPI00463138;IPI00831081;IPI00169851;IPI00480399;IPI00831442;IPI00831454;IPI00831268;IPI00755723;IPI00403221	15;14;14;14;14;14;14;14;12;11;11;10;2;2	15;14;14;14;14;14;14;14;12;11;11;10;2;2	>IPI:IPI00831353.1|ENSEMBL:ENSMUSP00000107183|VEGA:OTTMUSP00000022587 Tax_Id=10090 Gene_Symbol=Ablim1 84 kDa protein;>IPI:IPI00467530.3|SWISS-PROT:Q8K4G5-1|ENSEMBL:ENSMUSP00000078336|REFSEQ:NP_848803|VEGA:OTTMUSP00000017615 Tax_Id=10090 Gene_Symbol=Ablim1	14	15	15	8	15	8	15	22.2	83.741	744								5	25									9	21	2.61e-32	12.4	22.2	3753100	626030	3127100	51412	8575.7	42837	34261.3
IPI00881120;IPI00109644	3;3	3;3	>IPI:IPI00881120.1|SWISS-PROT:Q3MI48-1 Tax_Id=10090 Gene_Symbol=Jsrp1 Isoform 1 of Junctional sarcoplasmic reticulum protein 1;>IPI:IPI00109644.1|SWISS-PROT:Q3MI48-2|ENSEMBL:ENSMUSP00000020435|REFSEQ:NP_082277 Tax_Id=10090 Gene_Symbol=Jsrp1 Isoform 2 of Ju	2	3	3	1	3	1	3	17.8	36.092	332					1	1		3	2		3					1		3	8	2.23e-14	5.4	17.8	1068600	110850	957790	42746	4434.2	38312	33877.8
IPI00469268	11	11	>IPI:IPI00469268.5|SWISS-PROT:P42932|TREMBL:Q3UKQ2;Q3UL22;Q6A0F1;Q8BVY8;Q9CRW7;Q9CS06;Q9WVS5|ENSEMBL:ENSMUSP00000026704|REFSEQ:NP_033970 Tax_Id=10090 Gene_Symbol=Cct8 T-complex protein 1 subunit theta	1	11	11	6	11	6	11	24.3	59.555	548										17								6	11	1.85e-63	12	24.3	6281500	2347100	3934300	133650	49939	83709	33770
IPI00671847;IPI00876048	11;10	9;9	>IPI:IPI00671847.3|SWISS-PROT:Q9DBR7-1|ENSEMBL:ENSMUSP00000100915 Tax_Id=10090 Gene_Symbol=Ppp1r12a Isoform 1 of Protein phosphatase 1 regulatory subunit 12A;>IPI:IPI00876048.1|SWISS-PROT:Q9DBR7-2|TREMBL:Q3TS88|ENSEMBL:ENSMUSP00000069257|REFSEQ:NP_082168 T	2	11	9	3	10	2	8	13.8	114.99	1029						13	5		1									3	16	1.13e-66	4.1	12.8	3370100	301200	3068900	41099	3673.1	37426	33752.9
IPI00133066;IPI00318982;IPI00650011;IPI00875470	9;8;7;6	9;8;7;6	>IPI:IPI00133066.3|TREMBL:Q3U8F5;Q9CQT4|ENSEMBL:ENSMUSP00000021063|REFSEQ:NP_080170|VEGA:OTTMUSP00000003832 Tax_Id=10090 Gene_Symbol=Psmd12 Putative uncharacterized protein;>IPI:IPI00318982.3|SWISS-PROT:Q9D8W5 Tax_Id=10090 Gene_Symbol=Psmd12 26S proteasome	4	9	9	1	9	1	9	19.7	52.895	456											9					1		1	9	5.87e-32	2.4	19.7	1575700	32381	1543300	35015	719.58	34295	33575.4
IPI00876029;IPI00331663;IPI00775970	2;2;1	1;1;0	>IPI:IPI00876029.1|ENSEMBL:ENSMUSP00000107937 Tax_Id=10090 Gene_Symbol=Arf4 20 kDa protein;>IPI:IPI00331663.17|SWISS-PROT:P61750|TREMBL:Q14BR4;Q9DD04|ENSEMBL:ENSMUSP00000022429|REFSEQ:NP_031505 Tax_Id=10090 Gene_Symbol=Arf4 ADP-ribosylation factor 4;>IPI:I	3	2	1	1	2	0	1	11.6	20.465	181																1			1	2.32e-06	6.1	11.6	434540	0	434540	33426	0	33426	33426
IPI00316740;IPI00830885	8;5	8;5	>IPI:IPI00316740.4|SWISS-PROT:Q3U1J4|TREMBL:Q91YC8|ENSEMBL:ENSMUSP00000025649|REFSEQ:NP_056550 Tax_Id=10090 Gene_Symbol=Ddb1 DNA damage-binding protein 1;>IPI:IPI00830885.1|TREMBL:Q3ULS8|ENSEMBL:ENSMUSP00000108705 Tax_Id=10090 Gene_Symbol=Ddb1 Putative unc	2	8	8	0	8	0	8	9.4	126.85	1140							7	3											10	3.02e-25	0	9.4	2239400	0	2239400	32933	0	32933	32933
IPI00228978;IPI00554923;IPI00555094;IPI00918788	5;5;4;4	5;5;4;4	>IPI:IPI00228978.2|SWISS-PROT:Q6IRU5-1|ENSEMBL:ENSMUSP00000053371|VEGA:OTTMUSP00000043471 Tax_Id=10090 Gene_Symbol=Cltb Isoform 1 of Clathrin light chain B;>IPI:IPI00554923.1|SWISS-PROT:Q6IRU5-2|TREMBL:A2VCP8;Q3TJ95;Q3TWZ9|ENSEMBL:ENSMUSP00000089198|REFSEQ	4	5	5	0	5	0	5	17.9	25.171	229													5						5	7.83e-12	0	17.9	460880	0	460880	32920	0	32920	32920
IPI00458001;IPI00169500;IPI00458002	10;10;10	10;10;10	>IPI:IPI00458001.1|SWISS-PROT:Q7TQH0-2 Tax_Id=10090 Gene_Symbol=Atxn2l Isoform 2 of Ataxin-2-like protein;>IPI:IPI00169500.3|SWISS-PROT:Q7TQH0-1|TREMBL:Q3TGG2;Q3TYH7|ENSEMBL:ENSMUSP00000035415|REFSEQ:NP_898841 Tax_Id=10090 Gene_Symbol=Atxn2l Isoform 1 of A	3	10	10	3	9	3	9	12.2	113.04	1074						12	5	1										3	15	3.41e-33	3.4	11.2	2321300	179010	2142300	38688	2983.4	35705	32721.6
IPI00473320;IPI00874780;IPI00229224;IPI00857335;IPI00856609	21;6;2;2;1	1;0;0;0;0	>IPI:IPI00473320.2|TREMBL:Q3U804;Q3U939;Q3UBQ4;Q3UCF8|ENSEMBL:ENSMUSP00000098066 Tax_Id=10090 Gene_Symbol=Actb Putative uncharacterized protein	5	21	1	11	21	0	1	52.9	41.799	374												1							1	1.74e-274	34	52.9	866900	0	866900	32107	0	32107	32107
IPI00225201;IPI00943445	12;12	12;12	>IPI:IPI00225201.5|SWISS-PROT:Q8BU30 Tax_Id=10090 Gene_Symbol=Iars Isoleucyl-tRNA synthetase, cytoplasmic;>IPI:IPI00943445.1|TREMBL:Q3UWS7;Q6NXK4;Q99LT1|ENSEMBL:ENSMUSP00000048096|REFSEQ:NP_742012 Tax_Id=10090 Gene_Symbol=Iars isoleucine tRNA synthetase	2	12	12	7	11	7	11	10.5	144.26	1262						17	2	1										7	13	2.01e-64	6	9.7	4381600	736250	3645400	47626	8002.7	39623	31620.3
IPI00119663;IPI00830966;IPI00474243;IPI00230277;IPI00750828;IPI00654328	5;3;2;1;1;1	5;3;2;1;1;1	>IPI:IPI00119663.3|SWISS-PROT:P63085|TREMBL:Q3UF82;Q922X7|ENSEMBL:ENSMUSP00000023462;ENSMUSP00000065983;ENSMUSP00000111396|REFSEQ:NP_001033752;NP_036079|VEGA:OTTMUSP00000021888;OTTMUSP00000022009;OTTMUSP00000022010 Tax_Id=10090 Gene_Symbol=Mapk1 Mitogen-ac	6	5	5	0	5	0	5	11.7	41.275	358													5						5	7.18e-08	0	11.7	878830	0	878830	31387	0	31387	31387
IPI00928564;IPI00928254	2;1	2;1	>IPI:IPI00928564.1|VEGA:OTTMUSP00000046597 Tax_Id=10090 Gene_Symbol=Sorbs2 6 kDa protein;>IPI:IPI00928254.1|VEGA:OTTMUSP00000046598 Tax_Id=10090 Gene_Symbol=Sorbs2 5 kDa protein	2	2	2	0	2	0	2	43.9	6.2678	57					2														2	2.91e-05	0	43.9	180540	0	180540	30091	0	30091	30091
IPI00222090;IPI00652090;IPI00648051	5;1;1	5;1;1	>IPI:IPI00222090.6|SWISS-PROT:A2AAY5|TREMBL:B9EJ37;Q5DTZ1|ENSEMBL:ENSMUSP00000044276|REFSEQ:NP_796338|VEGA:OTTMUSP00000005550 Tax_Id=10090 Gene_Symbol=Sh3pxd2b SH3 and PX domain-containing protein 2B	3	5	5	0	5	0	5	6.7	101.52	908							5												5	3.06e-17	0	6.7	2484800	0	2484800	29938	0	29938	29938
IPI00331556	8	8	>IPI:IPI00331556.5|SWISS-PROT:Q61316|TREMBL:Q3U2G2;Q571M2;Q8C6R3;Q99L75|ENSEMBL:ENSMUSP00000020630|REFSEQ:NP_032326|VEGA:OTTMUSP00000000078 Tax_Id=10090 Gene_Symbol=Hspa4 Heat shock 70 kDa protein 4	1	8	8	2	8	2	8	13.8	94.132	841						1	11	2										3	11	1.06e-74	3.7	13.8	2077000	38402	2038600	30544	564.73	29979	29414.3
IPI00875405;IPI00267295	10;10	10;10	>IPI:IPI00875405.1|ENSEMBL:ENSMUSP00000108956 Tax_Id=10090 Gene_Symbol=Psmd1 111 kDa protein;>IPI:IPI00267295.5|SWISS-PROT:Q3TXS7|TREMBL:A0JLU3;Q05CG9;Q5HZG6;Q8BU34;Q8CGG2;Q8CGI9|ENSEMBL:ENSMUSP00000027432|REFSEQ:NP_081633|VEGA:OTTMUSP00000046293 Tax_Id=10	2	10	10	1	10	1	10	15.4	110.87	1002							12											1	11	3.89e-30	1.2	15.4	2064200	33955	2030300	30356	499.33	29857	29357.7
IPI00116277	15	15	>IPI:IPI00116277.3|SWISS-PROT:P80315|TREMBL:Q3TII0;Q3UJZ8;Q564F4|ENSEMBL:ENSMUSP00000020562|REFSEQ:NP_033967|VEGA:OTTMUSP00000005437 Tax_Id=10090 Gene_Symbol=Cct4 T-complex protein 1 subunit delta	1	15	15	10	14	10	14	27.1	58.066	539										26								11	15	2.12e-39	20.6	25	4934100	1754300	3179800	100700	35802	64894	29092
IPI00226073;IPI00798511	5;5	3;3	>IPI:IPI00226073.2|SWISS-PROT:Q9Z2X1-1|TREMBL:Q8R582|ENSEMBL:ENSMUSP00000045048|REFSEQ:NP_001159899;NP_001159900;NP_001159901;NP_001159902;NP_001159903;NP_001159904;NP_598595 Tax_Id=10090 Gene_Symbol=Hnrnpf Isoform 1 of Heterogeneous nuclear ribonucleoprot	2	5	3	0	5	0	3	18.3	45.729	415											6								6	1.18e-25	0	18.3	808830	0	808830	28887	0	28887	28887
IPI00855165;IPI00117277	14;14	2;2	>IPI:IPI00855165.1|TREMBL:A6H5U5 Tax_Id=10090 Gene_Symbol=Lrrfip1 Lrrfip1 protein;>IPI:IPI00117277.2|SWISS-PROT:Q3UZ39-2|ENSEMBL:ENSMUSP00000095255|REFSEQ:NP_032541 Tax_Id=10090 Gene_Symbol=Lrrfip1 Isoform 2 of Leucine-rich repeat flightless-interacting pr	2	14	2	12	14	2	2	26.5	75.103	663			1	4	1			3	33	3	1							18	28	8.37e-51	24	26.5	4094800	1147400	2947400	64997	18212	46784	28572
IPI00462157	7	7	>IPI:IPI00462157.1|SWISS-PROT:Q1XH17|ENSEMBL:ENSMUSP00000079832;ENSMUSP00000101855|REFSEQ:NP_001073401|VEGA:OTTMUSP00000027186 Tax_Id=10090 Gene_Symbol=Trim72 Tripartite motif-containing protein 72	1	7	7	4	7	4	7	17	52.816	477							2	1		9	2							4	10	1.55e-18	10.3	17	1336500	169420	1167100	38187	4840.5	33346	28505.5
IPI00555085	1	1	>IPI:IPI00555085.2|SWISS-PROT:Q64339|TREMBL:Q4FJR9|ENSEMBL:ENSMUSP00000082548|REFSEQ:NP_056598 Tax_Id=10090 Gene_Symbol=Isg15 Ubiquitin cross-reactive protein	1	1	1	0	1	0	1	5.6	17.897	161				1	1		1												3	0.0060645	0	5.6	311960	0	311960	28360	0	28360	28360
IPI00122413;IPI00407917;IPI00473762;IPI00850681;IPI00117610;IPI00131534;IPI00762232;IPI00275118;IPI00756253;IPI00881026;IPI00881383	2;2;2;2;1;1;1;1;1;1;1	2;2;2;2;1;1;1;1;1;1;1	>IPI:IPI00122413.2|SWISS-PROT:P51410|TREMBL:Q5EBQ6;Q5M9J5|ENSEMBL:ENSMUSP00000109399;ENSMUSP00000113704|REFSEQ:NP_035422;XP_001479025;XP_001479032|VEGA:OTTMUSP00000035773;OTTMUSP00000035794 Tax_Id=10090 Gene_Symbol=Gm10321;Rpl9 60S ribosomal protein L9;>IP	11	2	2	1	2	1	2	15.1	21.881	192													1		2			1	2	2.11e-11	5.2	15.1	387340	0	387340	27667	0	27667	27667
IPI00117350;IPI00311175	10;5	2;0	>IPI:IPI00117350.1|SWISS-PROT:P68368|ENSEMBL:ENSMUSP00000078429|REFSEQ:NP_033473 Tax_Id=10090 Gene_Symbol=Tuba4a Tubulin alpha-4A chain;>IPI:IPI00311175.5|SWISS-PROT:Q9JJZ2|ENSEMBL:ENSMUSP00000032233|REFSEQ:NP_059075|VEGA:OTTMUSP00000025057 Tax_Id=10090 Ge	2	10	2	5	10	2	2	27.7	49.924	448					1		2	1	1	3	2					2		4	8	5.44e-86	16.3	27.7	1281400	274150	1007300	47459	10154	37306	27152
IPI00122743;IPI00222457;IPI00403416	16;16;4	16;16;4	>IPI:IPI00122743.1|SWISS-PROT:Q922B2 Tax_Id=10090 Gene_Symbol=Dars Aspartyl-tRNA synthetase, cytoplasmic;>IPI:IPI00222457.2|TREMBL:Q3TF87;Q3TMC5;Q3U987;Q3UJQ3;Q8BK18|ENSEMBL:ENSMUSP00000027602|REFSEQ:NP_803228 Tax_Id=10090 Gene_Symbol=Dars aspartyl-tRNA sy	3	16	16	9	16	9	16	37.1	57.117	501										26								9	17	1.89e-109	23.2	37.1	5042500	1881000	3161500	105050	39187	65864	26677
IPI00125901;IPI00751092	3;3	3;3	>IPI:IPI00125901.5|SWISS-PROT:P62301|TREMBL:Q5BLJ7;Q921R2|ENSEMBL:ENSMUSP00000082124;ENSMUSP00000091035|REFSEQ:NP_080809;XP_001472427;XP_001473055;XP_001479810;XP_894950;XP_913564 Tax_Id=10090 Gene_Symbol=Gm6573;Gm10159;Rps13;LOC100044992;LOC100048340 40S	2	3	3	1	3	1	3	16.6	17.222	151											1					3		1	3	1.94e-08	7.9	16.6	505950	69897	436050	36139	4992.6	31146	26153.4
IPI00320217;IPI00653274	9;8	9;8	>IPI:IPI00320217.9|SWISS-PROT:P80314|TREMBL:Q542X7|ENSEMBL:ENSMUSP00000036288|REFSEQ:NP_031662 Tax_Id=10090 Gene_Symbol=Cct2 T-complex protein 1 subunit beta;>IPI:IPI00653274.1|TREMBL:Q9JJD8 Tax_Id=10090 Gene_Symbol=Cct2 Brain cDNA, clone MNCb-1272, simila	2	9	9	5	8	5	8	24.9	57.477	535										16								7	9	3.25e-41	16.1	20.7	2943600	884080	2059600	65414	19646	45768	26122
IPI00274407;IPI00625588;IPI00460132	8;8;6	8;8;6	>IPI:IPI00274407.1|SWISS-PROT:Q8BFR5-1|ENSEMBL:ENSMUSP00000095656|REFSEQ:NP_766333 Tax_Id=10090 Gene_Symbol=Tufm Isoform 1 of Elongation factor Tu, mitochondrial;>IPI:IPI00625588.1|ENSEMBL:ENSMUSP00000091180|REFSEQ:XP_001476344 Tax_Id=10090 Gene_Symbol=- h	3	8	8	4	7	4	7	18.4	49.508	452					1			5	2		5					4		8	9	1.1e-37	8.8	16.8	3063200	984600	2078600	72933	23443	49490	26047
IPI00230264;IPI00221463;IPI00229543;IPI00229545;IPI00265761;IPI00330000;IPI00623951;IPI00153400;IPI00229542;IPI00272033;IPI00229544;IPI00555055;IPI00331734;IPI00919098;IPI00651852	2;2;2;2;2;2;2;2;2;2;2;1;1;1;1	2;2;2;2;2;2;2;2;2;2;2;1;1;1;1	>IPI:IPI00230264.5|SWISS-PROT:P27661|ENSEMBL:ENSMUSP00000051432|REFSEQ:NP_034566 Tax_Id=10090 Gene_Symbol=H2afx Histone H2A.x;>IPI:IPI00221463.3|SWISS-PROT:Q8BFU2|TREMBL:A2AB79|ENSEMBL:ENSMUSP00000104445|REFSEQ:NP_835736|VEGA:OTTMUSP00000012582 Tax_Id=1009	15	2	2	1	1	1	1	19.6	15.142	143										1		1			1	1		1	3	1.99e-12	13.3	6.3	395480	42376	353110	32957	3531.3	29426	25894.7
IPI00468481	11	11	>IPI:IPI00468481.2|SWISS-PROT:P56480|ENSEMBL:ENSMUSP00000026459|REFSEQ:NP_058054|VEGA:OTTMUSP00000027963 Tax_Id=10090 Gene_Symbol=Atp5b ATP synthase subunit beta, mitochondrial	1	11	11	11	9	11	9	30.4	56.3	529										22	13					4		16	23	5.03e-50	30.4	25.1	3819900	1434700	2385200	103240	38777	64465	25688
REV__IPI00399993;REV__IPI00757155;REV__IPI00754249;REV__IPI00758158	1;1;1;1	1;1;1;1	>IPI:IPI00399993.1|SWISS-PROT:Q6XUX1-1|TREMBL:A1L3P8;Q6A064|ENSEMBL:ENSMUSP00000035358|REFSEQ:NP_766104 Tax_Id=10090 Gene_Symbol=Dstyk Isoform 1 of Dual serine/threonine and tyrosine protein kinase;>IPI:IPI00757155.1|SWISS-PROT:Q6XUX1-2 Tax_Id=10090 Gene_S	4	1	1	1	1	1	1	1	104.9	927				2														1	1	0.0045899	1	1	2490600	346430	2144100	35579	4949	30630	25681
IPI00127450;IPI00918242;IPI00918881;IPI00918085;IPI00918321;IPI00918957;IPI00918633	7;7;7;5;1;1;1	7;7;7;5;1;1;1	>IPI:IPI00127450.1|SWISS-PROT:Q91W89|TREMBL:Q3ZCX9;Q8BWY6|ENSEMBL:ENSMUSP00000034836|REFSEQ:NP_082912|VEGA:OTTMUSP00000044899 Tax_Id=10090 Gene_Symbol=Man2c1 Alpha-mannosidase 2C1;>IPI:IPI00918242.1|VEGA:OTTMUSP00000044990 Tax_Id=10090 Gene_Symbol=Man2c1 1	7	7	7	2	7	2	7	8.4	115.69	1039							9											2	7	2.87e-31	2.5	8.4	1620100	44471	1575700	27002	741.19	26261	25519.8
IPI00124287;IPI00331552;IPI00137145;IPI00830910;IPI00756383;IPI00226644	17;17;9;2;1;1	10;10;4;2;1;1	>IPI:IPI00124287.1|SWISS-PROT:P29341 Tax_Id=10090 Gene_Symbol=Pabpc1 Polyadenylate-binding protein 1;>IPI:IPI00331552.4|TREMBL:Q05DT1;Q3U8U8;Q8BN32;Q99KL3;Q99L36;Q9DBE3|ENSEMBL:ENSMUSP00000001809|REFSEQ:NP_032800|VEGA:OTTMUSP00000021349 Tax_Id=10090 Gene_S	6	17	10	12	14	5	9	23.9	70.642	636									27	1								13	15	2.71e-49	19.7	22.3	5424000	1972000	3452000	93518	34000	59518	25518
IPI00278611;IPI00169707	20;17	6;6	>IPI:IPI00278611.7|SWISS-PROT:P21107-1|ENSEMBL:ENSMUSP00000029550;ENSMUSP00000113578|VEGA:OTTMUSP00000038083 Tax_Id=10090 Gene_Symbol=Tpm3 Isoform 1 of Tropomyosin alpha-3 chain;>IPI:IPI00169707.2|TREMBL:Q8K0Z5|ENSEMBL:ENSMUSP00000062920;ENSMUSP00000113978	2	20	6	15	18	3	5	62	32.862	284													12		13			13	12	4.33e-137	45.1	58.5	5022700	2066000	2956700	143500	59028	84477	25449
IPI00127172	14	14	>IPI:IPI00127172.3|SWISS-PROT:Q91VR5|TREMBL:Q3V1Z7;Q8BKG1;Q922B8|ENSEMBL:ENSMUSP00000065987|REFSEQ:NP_598801 Tax_Id=10090 Gene_Symbol=Ddx1 ATP-dependent RNA helicase DDX1	1	14	14	7	14	7	14	19.1	82.499	740								22										7	15	3.32e-27	8.4	19.1	2551700	545190	2006600	43250	9240.4	34009	24768.6
IPI00466153;IPI00621625;IPI00460103;IPI00461652;IPI00848921	2;2;2;2;1	2;2;2;2;1	>IPI:IPI00466153.4|SWISS-PROT:Q9D1R9|ENSEMBL:ENSMUSP00000078092;ENSMUSP00000086614|REFSEQ:NP_001005859;NP_081000;XP_001481222|VEGA:OTTMUSP00000027291;OTTMUSP00000027292 Tax_Id=10090 Gene_Symbol=Rpl34;Gm4705 60S ribosomal protein L34;>IPI:IPI00621625.1|ENSE	5	2	2	2	1	2	1	14.5	13.293	117											2					1		2	1	6.77e-05	14.5	6.8	675430	189970	485460	56285	15831	40455	24624
IPI00420949;IPI00850525	12;12	11;11	>IPI:IPI00420949.3|SWISS-PROT:Q9EPU0-1|ENSEMBL:ENSMUSP00000075089|REFSEQ:NP_001116301 Tax_Id=10090 Gene_Symbol=Upf1 Isoform 1 of Regulator of nonsense transcripts 1;>IPI:IPI00850525.1|SWISS-PROT:Q9EPU0-2|REFSEQ:NP_109605 Tax_Id=10090 Gene_Symbol=Upf1 Isofo	2	12	11	1	11	1	10	12	123.97	1124							12											1	11	1.14e-48	1	11	1965800	64992	1900800	26211	866.55	25344	24477.5
IPI00308938;IPI00622742	4;1	4;1	>IPI:IPI00308938.6|SWISS-PROT:O08529|TREMBL:Q3U3A8;Q3U8S5;Q8R486;Q920R9|ENSEMBL:ENSMUSP00000068895|REFSEQ:NP_033924 Tax_Id=10090 Gene_Symbol=Capn2 Calpain-2 catalytic subunit	2	4	4	1	4	1	4	5.4	79.871	700									5									1	4	4.94e-24	1.1	5.4	1331800	56982	1274800	26636	1139.6	25496	24356.4
IPI00124829;IPI00753044;IPI00751862;IPI00753652	4;4;3;3	4;4;3;3	>IPI:IPI00124829.5|SWISS-PROT:Q9JM76|ENSEMBL:ENSMUSP00000099584|REFSEQ:NP_062798|VEGA:OTTMUSP00000017455 Tax_Id=10090 Gene_Symbol=Arpc3 Actin-related protein 2/3 complex subunit 3;>IPI:IPI00753044.1|ENSEMBL:ENSMUSP00000031421|VEGA:OTTMUSP00000017456 Tax_Id	4	4	4	1	4	1	4	20.8	20.524	178													1		5			1	5	1.11e-07	6.2	20.8	563280	26969	536310	26823	1284.3	25539	24254.7
IPI00473728;IPI00133185;IPI00889222;IPI00890140	2;2;1;1	2;2;1;1	>IPI:IPI00473728.1|TREMBL:Q9CWK0 Tax_Id=10090 Gene_Symbol=Rpl14 Putative uncharacterized protein;>IPI:IPI00133185.3|SWISS-PROT:Q9CR57|ENSEMBL:ENSMUSP00000077118|REFSEQ:NP_080250 Tax_Id=10090 Gene_Symbol=Rpl14 60S ribosomal protein L14;>IPI:IPI00889222.1|TR	4	2	2	2	2	2	2	11	26.316	227														4				2	2	8.7e-16	11	11	2172700	761220	1411500	80471	28193	52278	24085
IPI00453778;IPI00856181	4;3	4;3	>IPI:IPI00453778.3|SWISS-PROT:Q6DIB5|ENSEMBL:ENSMUSP00000075174;ENSMUSP00000111027|REFSEQ:NP_001001979|VEGA:OTTMUSP00000029036 Tax_Id=10090 Gene_Symbol=Megf10 Multiple epidermal growth factor-like domains 10;>IPI:IPI00856181.1|VEGA:OTTMUSP00000029037 Tax_I	2	4	4	0	4	0	4	4.8	122.97	1147							6						1						7	2.53e-53	0	4.8	1387000	0	1387000	23914	0	23914	23914
IPI00648654;IPI00110990	3;3	3;3	>IPI:IPI00648654.1|TREMBL:B1AQF4|ENSEMBL:ENSMUSP00000102791|VEGA:OTTMUSP00000002062 Tax_Id=10090 Gene_Symbol=Dusp3 Dual specificity phosphatase 3;>IPI:IPI00110990.1|SWISS-PROT:Q9D7X3|TREMBL:B1AQF3;Q3V2Y9|ENSEMBL:ENSMUSP00000003612;ENSMUSP00000102790|REFSEQ	2	3	3	2	3	2	3	20	23.223	210											1		2		4	1		3	5	2.38e-44	14.3	20	379220	35355	343870	29171	2719.6	26451	23731.4
IPI00113686;IPI00229535;IPI00395163;IPI00229538;IPI00761775;IPI00229536;IPI00876528;IPI00849451	8;8;8;8;8;8;8;2	8;8;8;8;8;8;8;2	>IPI:IPI00113686.2|SWISS-PROT:Q9ESZ8-1|ENSEMBL:ENSMUSP00000049625|REFSEQ:NP_001074215 Tax_Id=10090 Gene_Symbol=Gtf2i Isoform 1 of General transcription factor II-I;>IPI:IPI00229535.2|SWISS-PROT:Q9ESZ8-2|ENSEMBL:ENSMUSP00000106892|REFSEQ:NP_034495 Tax_Id=10	8	8	8	0	8	0	8	11.7	112.26	998							9												9	1.84e-46	0	11.7	1892900	0	1892900	23369	0	23369	23369
IPI00339916;IPI00673707	12;12	12;12	>IPI:IPI00339916.9|SWISS-PROT:Q8CGC7|TREMBL:Q3TLK2;Q3TMX9;Q3UGD4;Q8BTR1;Q9CRF9|ENSEMBL:ENSMUSP00000045841|REFSEQ:NP_084011 Tax_Id=10090 Gene_Symbol=Eprs Bifunctional aminoacyl-tRNA synthetase;>IPI:IPI00673707.3|TREMBL:B9EIU1|REFSEQ:XP_913237 Tax_Id=10090 G	2	12	12	6	9	6	9	10.4	170.05	1512			1	3	13	1	1	3										7	15	1.47e-66	5.4	7.7	3615200	249790	3365400	26583	1836.7	24746	22909.3
IPI00848939;IPI00762785;IPI00848476;IPI00816969	10;10;10;10	9;9;9;9	>IPI:IPI00848939.1|SWISS-PROT:Q8CGB6-3 Tax_Id=10090 Gene_Symbol=Tenc1 Isoform 3 of Tensin-like C1 domain-containing phosphatase;>IPI:IPI00762785.2|SWISS-PROT:Q8CGB6-1|ENSEMBL:ENSMUSP00000041087|REFSEQ:NP_705761 Tax_Id=10090 Gene_Symbol=Tenc1 Isoform 1 of T	4	10	9	1	10	0	9	10.2	152.78	1407					1	9	2												12	1.9e-56	0.9	10.2	2323300	0	2323300	22557	0	22557	22557
IPI00153375;IPI00919058	2;2	2;2	>IPI:IPI00153375.1|SWISS-PROT:Q8R1G6|ENSEMBL:ENSMUSP00000022681|REFSEQ:NP_666090|VEGA:OTTMUSP00000044168;OTTMUSP00000044169 Tax_Id=10090 Gene_Symbol=Pdlim2 PDZ and LIM domain protein 2;>IPI:IPI00919058.1|VEGA:OTTMUSP00000044192 Tax_Id=10090 Gene_Symbol=Pdl	2	2	2	1	2	1	2	9.2	37.703	349												1	2		2	1		1	5	1.8e-77	3.2	9.2	674840	23118	651730	24102	825.63	23276	22450.4
IPI00123379;IPI00405603	8;4	8;4	>IPI:IPI00123379.1|SWISS-PROT:Q8VDJ3|TREMBL:A0PJE9;Q3U4Z7;Q3V1M8|ENSEMBL:ENSMUSP00000043047|REFSEQ:NP_598569 Tax_Id=10090 Gene_Symbol=Hdlbp Vigilin;>IPI:IPI00405603.1|TREMBL:Q8BX68 Tax_Id=10090 Gene_Symbol=Hdlbp Putative uncharacterized protein	2	8	8	5	7	5	7	9.2	141.74	1268					1	14												5	10	4.37e-48	4.4	8.4	3229100	239810	2989300	26253	1949.7	24303	22353.3
IPI00453820	11	11	>IPI:IPI00453820.2|SWISS-PROT:Q9EP71|ENSEMBL:ENSMUSP00000087815|REFSEQ:NP_001159880;NP_109615 Tax_Id=10090 Gene_Symbol=Rai14 Ankycorbin	1	11	11	0	11	0	11	13.9	108.85	979			2				12												14	1.4e-106	0	13.9	2008200	0	2008200	22313	0	22313	22313
IPI00338954	9	9	>IPI:IPI00338954.3|SWISS-PROT:P59808|TREMBL:Q6ZQ46;Q8BRY6|ENSEMBL:ENSMUSP00000015449|REFSEQ:NP_780364 Tax_Id=10090 Gene_Symbol=Sash1 SAM and SH3 domain-containing protein 1	1	9	9	0	9	0	9	9.3	135.59	1230					5	3	6	1											15	1.22e-35	0	9.3	2158500	0	2158500	22252	0	22252	22252
IPI00881945;IPI00459570;IPI00880679;IPI00230044;IPI00474756;IPI00880532	15;14;13;12;11;2	2;2;2;2;1;0	>IPI:IPI00881945.1|ENSEMBL:ENSMUSP00000113056|VEGA:OTTMUSP00000038085 Tax_Id=10090 Gene_Symbol=Tpm3 29 kDa protein;>IPI:IPI00459570.1|TREMBL:Q8C7C3 Tax_Id=10090 Gene_Symbol=Tpm3 Putative uncharacterized protein;>IPI:IPI00880679.1|ENSEMBL:ENSMUSP00000113219	6	15	2	12	14	1	2	56.9	28.734	248													1	4				1	4	1.1e-120	41.9	52.8	658640	18839	639800	23523	672.82	22850	22177.2
IPI00129323;IPI00649438;IPI00474970;IPI00221826;IPI00346575	3;3;3;3;1	3;3;3;3;1	>IPI:IPI00129323.1|SWISS-PROT:P84104-1|TREMBL:B2KF41;Q9D6W4|ENSEMBL:ENSMUSP00000049025|REFSEQ:NP_038691|VEGA:OTTMUSP00000041701;OTTMUSP00000042444 Tax_Id=10090 Gene_Symbol=Sfrs3 Isoform Long of Splicing factor, arginine/serine-rich 3;>IPI:IPI00649438.1|TRE	5	3	3	0	3	0	3	25.6	19.329	164															3				3	7.77e-07	0	25.6	395930	0	395930	21996	0	21996	21996
REV__IPI00170084	1	1	>IPI:IPI00170084.1|SWISS-PROT:Q8K3H0|ENSEMBL:ENSMUSP00000042875|REFSEQ:NP_660256|VEGA:OTTMUSP00000017569 Tax_Id=10090 Gene_Symbol=Appl1 DCC-interacting protein 13-alpha	1	1	1	0	1	0	1	1.1	79.327	707															1				1	0.017968	0	1.1	1120900	0	1120900	21977	0	21977	21977
IPI00222547;IPI00473429;IPI00620288	2;2;2	2;2;2	>IPI:IPI00222547.6|SWISS-PROT:P41105|TREMBL:Q5M9J8;Q5M9N5|ENSEMBL:ENSMUSP00000032597;ENSMUSP00000104217|REFSEQ:NP_033107;XP_001478143;XP_001479100|VEGA:OTTMUSP00000026507;OTTMUSP00000026508 Tax_Id=10090 Gene_Symbol=Rpl28;Gm15435 60S ribosomal protein L28;>	3	2	2	2	1	2	1	16.1	15.733	137											2					1		2	1	3.58e-05	16.1	8	1604600	626640	977990	100290	39165	61125	21960
IPI00605077;IPI00754487;IPI00755309;IPI00753623;IPI00458105;IPI00751485;IPI00754157;IPI00848821;IPI00321170;IPI00849816;IPI00849994;IPI00850098	5;5;5;5;5;5;5;5;4;4;4;4	5;5;5;5;5;5;5;5;4;4;4;4	>IPI:IPI00605077.1|ENSEMBL:ENSMUSP00000086928|REFSEQ:XP_001479319 Tax_Id=10090 Gene_Symbol=- similar to ribosomal protein L3 isoform 1;>IPI:IPI00754487.1|REFSEQ:XP_001474725 Tax_Id=10090 Gene_Symbol=- similar to ribosomal protein L3 isoform 1;>IPI:IPI00755	12	5	5	3	4	3	4	15.1	46.124	403				1	1			4	4	4	1	1						7	9	2.51e-16	11.2	8.7	1457600	293090	1164500	36439	7327.2	29112	21784.8
IPI00555059;IPI00758024;IPI00754071;IPI00404031;IPI00221454;IPI00756385	6;6;5;5;1;1	6;6;5;5;1;1	>IPI:IPI00555059.2|SWISS-PROT:O08709|TREMBL:Q53ZU7 Tax_Id=10090 Gene_Symbol=Prdx6 Peroxiredoxin-6;>IPI:IPI00758024.1|TREMBL:Q6A0D0;Q6GT24|ENSEMBL:ENSMUSP00000071636|REFSEQ:NP_031479|VEGA:OTTMUSP00000017703 Tax_Id=10090 Gene_Symbol=Prdx6 Putative uncharacte	6	6	6	1	6	1	6	37.5	24.87	224													1		6			1	6	1.8e-21	5.8	37.5	445100	16669	428430	23426	877.33	22549	21671.7
IPI00116770	4	4	>IPI:IPI00116770.1|SWISS-PROT:P35293|TREMBL:Q0PD38;Q8CEH2|ENSEMBL:ENSMUSP00000095285|REFSEQ:NP_851415 Tax_Id=10090 Gene_Symbol=Rab18 Ras-related protein Rab-18	1	4	4	3	4	3	4	24.3	23.035	206													3		4			3	4	1.5e-16	18.9	24.3	829160	209430	619730	43640	11022	32617	21595
IPI00119575;IPI00762049;IPI00649804;IPI00310841;IPI00856972;IPI00857789;IPI00875652	6;6;5;1;1;1;1	6;6;5;1;1;1;1	>IPI:IPI00119575.3|TREMBL:Q3TYK4|ENSEMBL:ENSMUSP00000020932 Tax_Id=10090 Gene_Symbol=Prkar1a Putative uncharacterized protein;>IPI:IPI00762049.2|SWISS-PROT:Q9DBC7|TREMBL:A2AI68;Q3UBA7;Q9CS50|ENSEMBL:ENSMUSP00000056500;ENSMUSP00000102288|REFSEQ:NP_068680|VE	7	6	6	2	6	2	6	13.3	57.28	510								5			6					1		2	10	6.59e-29	3.7	13.3	979990	61930	918060	24500	1548.2	22951	21402.8
IPI00331155;IPI00850469;IPI00849875	1;1;1	1;1;1	>IPI:IPI00331155.4|SWISS-PROT:Q9JKV1|ENSEMBL:ENSMUSP00000050076|REFSEQ:NP_062796|VEGA:OTTMUSP00000017427 Tax_Id=10090 Gene_Symbol=Adrm1 Proteasomal ubiquitin receptor ADRM1;>IPI:IPI00850469.1|REFSEQ:XP_001472812;XP_001479809 Tax_Id=10090 Gene_Symbol=Gm9774	3	1	1	1	1	1	1	3.9	42.06	407											1					1		1	1	0.0056594	3.9	3.9	595110	105330	489780	33062	5851.5	27210	21358.5
IPI00315548;IPI00404653;IPI00461504;IPI00468385;IPI00473445;IPI00555045;IPI00749628;IPI00875087;IPI00462005;IPI00468196;IPI00273514;IPI00378437;IPI00380998;IPI00407707;IPI00460090;IPI00467197;IPI00626639;IPI00664929;IPI00115817;IPI00624454;IPI00890245;IPI00606615;IPI00676916;IPI00135074;IPI00757792;IPI00751831	2;2;2;2;2;2;2;2;2;1;1;1;1;1;1;1;1;1;1;1;1;1;1;1;1;1	2;2;2;2;2;2;2;2;2;1;1;1;1;1;1;1;1;1;1;1;1;1;1;1;1;1	>IPI:IPI00315548.3|TREMBL:Q4VA28;Q9CQM8|ENSEMBL:ENSMUSP00000041652;ENSMUSP00000082360;ENSMUSP00000087218;ENSMUSP00000106211;ENSMUSP00000106213|REFSEQ:NP_062621;XP_001472866;XP_001473226;XP_001474507;XP_001474528;XP_001474799;XP_001474816;XP_001475392;XP_00	26	2	2	1	2	1	2	20.6	18.579	160													1		5			1	5	2.53e-05	9.4	20.6	408590	13631	394960	22700	757.27	21942	21184.7
IPI00473477	11	11	>IPI:IPI00473477.1|TREMBL:Q60638 Tax_Id=10090 Gene_Symbol=Mtap4 Microtubule-associated protein 4 (Fragment)	1	11	11	2	10	2	10	13.9	114.89	1060			7	3	1	1										1		2	11	1.78e-25	2.7	12.1	1938900	84374	1854500	22810	992.64	21818	20825.4
IPI00314439;IPI00652694;IPI00649807	14;14;7	14;14;7	>IPI:IPI00314439.3|SWISS-PROT:P14685 Tax_Id=10090 Gene_Symbol=Psmd3 26S proteasome non-ATPase regulatory subunit 3;>IPI:IPI00652694.1|TREMBL:Q3TP95;Q3U5M8;Q3ULJ5;Q8BK46|ENSEMBL:ENSMUSP00000017365|REFSEQ:NP_033465|VEGA:OTTMUSP00000006778 Tax_Id=10090 Gene_S	3	14	14	6	14	6	14	30.8	60.698	530										21								6	15	1.18e-48	14.2	30.8	2212200	536230	1676000	40222	9749.7	30472	20722.3
IPI00310764;IPI00900466;IPI00900401;IPI00828540;IPI00828583	10;10;10;5;5	10;10;10;5;5	>IPI:IPI00310764.7|SWISS-PROT:Q60875-1|TREMBL:Q3TYZ4|ENSEMBL:ENSMUSP00000029694|REFSEQ:NP_032513 Tax_Id=10090 Gene_Symbol=Arhgef2 Isoform 1 of Rho guanine nucleotide exchange factor 2;>IPI:IPI00900466.1|SWISS-PROT:Q60875-4|ENSEMBL:ENSMUSP00000103134 Tax_Id	5	10	10	0	10	0	10	12.6	111.94	985							10	1											11	3.5e-61	0	12.6	1796000	0	1796000	20643	0	20643	20643
IPI00621572;IPI00403040;IPI00656173;IPI00323030;IPI00123369;IPI00625287;IPI00403041	6;6;6;5;5;4;3	6;6;6;5;5;4;3	>IPI:IPI00621572.2|SWISS-PROT:Q9JKS4-2|ENSEMBL:ENSMUSP00000087494|REFSEQ:NP_001034163 Tax_Id=10090 Gene_Symbol=Ldb3 Isoform 2 of LIM domain-binding protein 3;>IPI:IPI00403040.5|ENSEMBL:ENSMUSP00000066784|REFSEQ:NP_001034161 Tax_Id=10090 Gene_Symbol=Ldb3 LI	7	6	6	4	5	4	5	13	72.751	684								3	9	2								7	7	2.69e-28	8.6	11.3	1537000	391490	1145600	41542	10581	30961	20380
IPI00112001;IPI00882316	7;5	6;4	>IPI:IPI00112001.1|SWISS-PROT:Q9CYT6|TREMBL:Q8BKZ3|ENSEMBL:ENSMUSP00000021802|REFSEQ:NP_080332|VEGA:OTTMUSP00000037423 Tax_Id=10090 Gene_Symbol=Cap2 Adenylyl cyclase-associated protein 2;>IPI:IPI00882316.1|ENSEMBL:ENSMUSP00000112952|VEGA:OTTMUSP00000037424	2	7	6	3	7	3	6	20.6	52.861	476										11								3	8	5.29e-34	9.7	20.6	1201400	213840	987520	31615	5627.3	25987	20359.7
IPI00762859;IPI00130005;IPI00606979	3;3;3	2;2;2	>IPI:IPI00762859.2|SWISS-PROT:O88346-1|ENSEMBL:ENSMUSP00000071704 Tax_Id=10090 Gene_Symbol=Tnnt1 Isoform 1 of Troponin T, slow skeletal muscle;>IPI:IPI00130005.5|SWISS-PROT:O88346-2|TREMBL:B7ZNV4;Q3TVB8|REFSEQ:NP_035748 Tax_Id=10090 Gene_Symbol=Tnnt1 Isofo	3	3	2	2	3	1	2	10.3	31.344	262													2		1			1	2	1.07e-07	6.5	10.3	1191500	384920	806540	56736	18329	38407	20078
IPI00116850;IPI00928035	7;1	7;1	>IPI:IPI00116850.3|SWISS-PROT:Q99LF4|TREMBL:Q3TJ01|ENSEMBL:ENSMUSP00000001834|REFSEQ:NP_663397|VEGA:OTTMUSP00000027012 Tax_Id=10090 Gene_Symbol=D10Wsu52e UPF0027 protein C22orf28 homolog	2	7	7	2	7	2	7	15.6	55.249	505										10								3	7	9.89e-16	4.4	15.6	1086000	184720	901330	30168	5131.1	25037	19905.9
IPI00273382;IPI00930835;IPI00856750;IPI00652032;IPI00857164	9;9;8;1;1	9;9;8;1;1	>IPI:IPI00273382.1|SWISS-PROT:P59729 Tax_Id=10090 Gene_Symbol=Rin3 Ras and Rab interactor 3;>IPI:IPI00930835.1|TREMBL:B2RQF8;Q3TM19;Q3U3Y6;Q80WA0|ENSEMBL:ENSMUSP00000060771|REFSEQ:NP_808288|VEGA:OTTMUSP00000026778 Tax_Id=10090 Gene_Symbol=Rin3 Ras and Rab	5	9	9	0	9	0	9	11.7	107.27	980				1	1		8												10	8.09e-41	0	11.7	1406600	0	1406600	19812	0	19812	19812
IPI00139780;IPI00849890;IPI00849782	2;1;1	2;1;1	>IPI:IPI00139780.1|SWISS-PROT:P62830|TREMBL:A2A6F9|ENSEMBL:ENSMUSP00000099435|REFSEQ:NP_075029|VEGA:OTTMUSP00000002656 Tax_Id=10090 Gene_Symbol=Rpl23 60S ribosomal protein L23;>IPI:IPI00849890.1|REFSEQ:XP_001472273;XP_001474856 Tax_Id=10090 Gene_Symbol=Gm1	3	2	2	2	2	2	2	17.9	14.865	140											2			2		2		2	4	1.3e-07	17.9	17.9	453840	120680	333160	41258	10971	30287	19316
IPI00116283	8	8	>IPI:IPI00116283.1|SWISS-PROT:P80318|TREMBL:Q3TBM6;Q3U0I3;Q3U4U6;Q3UJP4;Q9R1U1|ENSEMBL:ENSMUSP00000001452|REFSEQ:NP_033966 Tax_Id=10090 Gene_Symbol=Cct3 T-complex protein 1 subunit gamma	1	8	8	2	8	2	8	15.6	60.629	545										10								2	8	2.41e-15	3.9	15.6	1323900	189310	1134600	27018	3863.5	23155	19291.5
IPI00118447;IPI00757181;IPI00751607	2;2;2	2;2;2	>IPI:IPI00118447.1|SWISS-PROT:P42669|TREMBL:Q8C6E9|ENSEMBL:ENSMUSP00000059404|REFSEQ:NP_033015;XP_001475457|VEGA:OTTMUSP00000044566 Tax_Id=10090 Gene_Symbol=Pura;LOC100045958 Transcriptional activator protein Pur-alpha;>IPI:IPI00757181.1|REFSEQ:XP_00147548	3	2	2	1	1	1	1	15.3	34.883	321												2						1	1	2.43e-19	7.2	8.1	671450	113920	557530	29193	4953	24240	19287
IPI00664442;IPI00225306	6;6	6;6	>IPI:IPI00664442.3|SWISS-PROT:Q8BTY2-2|TREMBL:Q8BWZ4|ENSEMBL:ENSMUSP00000058313|REFSEQ:NP_001028442 Tax_Id=10090 Gene_Symbol=Slc4a7 solute carrier family 4, sodium bicarbonate cotransporter, member 7;>IPI:IPI00225306.2|SWISS-PROT:Q8BTY2-1|ENSEMBL:ENSMUSP00	2	6	6	0	6	0	6	6.2	127.22	1131						6	5												11	0	0	6.2	1392500	0	1392500	19075	0	19075	19075
IPI00229483;IPI00626620	6;6	6;6	>IPI:IPI00229483.4|TREMBL:Q3V222;Q8CGF4|ENSEMBL:ENSMUSP00000045955|REFSEQ:NP_766184 Tax_Id=10090 Gene_Symbol=Sec24c Sec24 related gene family, member C isoform 1;>IPI:IPI00626620.2|TREMBL:Q80U83;Q8R2V9|ENSEMBL:ENSMUSP00000087948|REFSEQ:NP_001161745 Tax_Id=	2	6	6	0	6	0	6	6.8	118.58	1096							7												7	7.11e-15	0	6.8	1041500	0	1041500	18937	0	18937	18937
IPI00224729;IPI00133916	4;4	1;1	>IPI:IPI00224729.1|TREMBL:Q8C2Q7|ENSEMBL:ENSMUSP00000076989|VEGA:OTTMUSP00000005746 Tax_Id=10090 Gene_Symbol=Hnrnph1 Putative uncharacterized protein;>IPI:IPI00133916.2|SWISS-PROT:O35737|TREMBL:Q3TNG9;Q811L7|ENSEMBL:ENSMUSP00000070503;ENSMUSP00000104770|RE	2	4	1	2	3	1	0	11.2	51.217	472										1	1					1		2	1	6.3e-80	5.5	9.3	703230	39822	663410	21310	1206.7	20103	18896.3
IPI00352986;IPI00554884;IPI00857405;IPI00858126	4;4;3;2	4;4;3;2	>IPI:IPI00352986.2|SWISS-PROT:O55106 Tax_Id=10090 Gene_Symbol=Strn Striatin;>IPI:IPI00554884.1|TREMBL:Q5BKR9;Q8BKL4|ENSEMBL:ENSMUSP00000024881|REFSEQ:NP_035630|VEGA:OTTMUSP00000029658 Tax_Id=10090 Gene_Symbol=Strn Striatin, calmodulin binding protein;>IPI:	4	4	4	0	4	0	4	8.5	86.013	780							1	3											4	1.4e-07	0	8.5	951730	0	951730	18661	0	18661	18661
IPI00127841;IPI00458351;IPI00462250;IPI00658303;IPI00265371;IPI00663219	9;6;5;5;3;1	4;3;3;3;0;1	>IPI:IPI00127841.3|SWISS-PROT:P51881|TREMBL:Q545A2|ENSEMBL:ENSMUSP00000016463|REFSEQ:NP_031477|VEGA:OTTMUSP00000017802 Tax_Id=10090 Gene_Symbol=Slc25a5 ADP/ATP translocase 2;>IPI:IPI00458351.2|TREMBL:B0LAB5|ENSEMBL:ENSMUSP00000084297 Tax_Id=10090 Gene_Symb	6	9	4	8	7	4	3	29.9	32.931	298			1	2	2	2	1	2	4	3	1		2	5	2			13	14	6.23e-29	27.2	24.2	3266400	1391400	1875000	125630	53514	72117	18603
IPI00381291;IPI00230569;IPI00856222	5;4;2	1;1;1	>IPI:IPI00381291.1|SWISS-PROT:O35226-2|TREMBL:Q3ULG4|ENSEMBL:ENSMUSP00000071589|VEGA:OTTMUSP00000021245 Tax_Id=10090 Gene_Symbol=Psmd4 Isoform Rpn10B of 26S proteasome non-ATPase regulatory subunit 4;>IPI:IPI00230569.1|SWISS-PROT:O35226-3|ENSEMBL:ENSMUSP00	3	5	1	3	5	0	1	21.6	41.046	379											1								1	2.18e-80	9.8	21.6	352520	0	352520	18554	0	18554	18554
IPI00775863;IPI00120716;IPI00162780;IPI00758356;IPI00756766;IPI00776388;IPI00116938;IPI00310220	3;3;3;3;3;3;2;2	3;3;3;3;3;3;2;2	>IPI:IPI00775863.1|ENSEMBL:ENSMUSP00000106656|VEGA:OTTMUSP00000019137 Tax_Id=10090 Gene_Symbol=Gnb2 41 kDa protein;>IPI:IPI00120716.3|SWISS-PROT:P62874|TREMBL:Q3TQ70;Q3U1B1;Q61621|ENSEMBL:ENSMUSP00000030940;ENSMUSP00000101241|REFSEQ:NP_001153488;NP_0011534	8	3	3	1	3	1	3	7.3	41.408	382													3		1			1	3	5.63e-07	2.6	7.3	1218100	401400	816720	52962	17452	35510	18058
IPI00108780;IPI00622911	20;20	14;14	>IPI:IPI00108780.7|SWISS-PROT:P17426-1|ENSEMBL:ENSMUSP00000082519|REFSEQ:NP_031484 Tax_Id=10090 Gene_Symbol=Ap2a1 Isoform A of AP-2 complex subunit alpha-1;>IPI:IPI00622911.1|SWISS-PROT:P17426-2|ENSEMBL:ENSMUSP00000103489|REFSEQ:NP_001070732 Tax_Id=10090 G	2	20	14	1	20	0	14	22.3	107.66	977							4	17											21	1.29e-37	0.9	22.3	1285700	0	1285700	17857	0	17857	17857
IPI00462482;IPI00311569;IPI00889248;IPI00662657;IPI00387370;IPI00750471;IPI00608037;IPI00857499	9;8;6;1;1;1;1;1	9;8;6;1;1;1;1;1	>IPI:IPI00462482.3|SWISS-PROT:Q3TW96-1|TREMBL:Q8BVK3|ENSEMBL:ENSMUSP00000099989|REFSEQ:NP_001028465|VEGA:OTTMUSP00000012924 Tax_Id=10090 Gene_Symbol=Uap1l1 Isoform 1 of UDP-N-acetylhexosamine pyrophosphorylase-like protein 1;>IPI:IPI00311569.7|ENSEMBL:ENSM	8	9	9	3	9	3	9	19.3	56.613	507										12								3	9	2.04e-20	8.3	19.3	1072200	188420	883760	27492	4831.2	22661	17829.8
IPI00880213;IPI00162790;IPI00281245;IPI00807971;IPI00850871	2;2;1;1;1	2;2;1;1;1	>IPI:IPI00880213.1|REFSEQ:NP_001104586 Tax_Id=10090 Gene_Symbol=Gm15427 ribosomal protein L18A family member;>IPI:IPI00162790.1|SWISS-PROT:P62717|TREMBL:Q3THJ0|ENSEMBL:ENSMUSP00000058368|REFSEQ:NP_084027 Tax_Id=10090 Gene_Symbol=Rpl18a 60S ribosomal protei	5	2	2	0	2	0	2	8.9	22.377	191															3				3	0.00054598	0	8.9	426440	0	426440	17768	0	17768	17768
IPI00408119;IPI00848818;IPI00473748;IPI00406741	14;14;14;6	14;14;14;6	>IPI:IPI00408119.6|SWISS-PROT:P27546-1|ENSEMBL:ENSMUSP00000035055 Tax_Id=10090 Gene_Symbol=Mtap4 Isoform 1 of Microtubule-associated protein 4;>IPI:IPI00848818.1|SWISS-PROT:P27546-2|REFSEQ:NP_032659 Tax_Id=10090 Gene_Symbol=Mtap4 microtubule-associated pro	4	14	14	5	14	5	14	18.5	117.43	1125			10	5	5	5	2	4	2									7	26	9.86e-37	5.9	18.5	1837900	208530	1629400	22974	2606.6	20368	17761.4
IPI00119478	3	3	>IPI:IPI00119478.1|SWISS-PROT:Q9JHJ0|TREMBL:Q3TFA9;Q8C3Z3|ENSEMBL:ENSMUSP00000072087|REFSEQ:NP_058659 Tax_Id=10090 Gene_Symbol=Tmod3 Tropomodulin-3	1	3	3	0	3	0	3	17.6	39.502	352												3							3	3.22e-32	0	17.6	514890	0	514890	17755	0	17755	17755
IPI00466657	3	3	>IPI:IPI00466657.4|SWISS-PROT:O09165|TREMBL:Q6P3C3;Q8C7M8;Q925P6|ENSEMBL:ENSMUSP00000003554|REFSEQ:NP_033943 Tax_Id=10090 Gene_Symbol=Casq1 calsequestrin 1	1	3	3	1	3	1	3	7.4	46.377	405											3					1		1	3	2.88e-23	2.7	7.4	416280	27375	388910	19823	1303.6	18519	17215.4
IPI00330649;IPI00323935;IPI00336672;IPI00875037	9;3;3;3	9;3;3;3	>IPI:IPI00330649.4|TREMBL:Q3TLJ4;Q80X36;Q8C123;Q91ZI4|ENSEMBL:ENSMUSP00000034745|REFSEQ:NP_851417 Tax_Id=10090 Gene_Symbol=Myo1e myosin IE	4	9	9	1	9	1	9	9.7	126.82	1107							10											1	9	1.43e-23	1.5	9.7	1696300	4840.5	1691400	16963	48.405	16914	16865.6
IPI00471042;IPI00474690	2;2	2;2	>IPI:IPI00471042.2|SWISS-PROT:Q61043-1|TREMBL:B7ZMZ9;Q674R4|ENSEMBL:ENSMUSP00000082422|REFSEQ:NP_001074922 Tax_Id=10090 Gene_Symbol=Nin ninein isoform 1;>IPI:IPI00474690.2|SWISS-PROT:Q61043-2|TREMBL:B2RQ73|ENSEMBL:ENSMUSP00000021468|REFSEQ:NP_032723 Tax_Id	2	2	2	0	2	0	2	1.4	243.72	2113				1								1							2	0.00059983	0	1.4	3241900	0	3241900	16797	0	16797	16797
IPI00352756	1	1	>IPI:IPI00352756.1|SWISS-PROT:Q3TRJ4|ENSEMBL:ENSMUSP00000098051|REFSEQ:NP_001028569|VEGA:OTTMUSP00000006847 Tax_Id=10090 Gene_Symbol=Krt26 Keratin, type I cytoskeletal 26	1	1	1	1	1	1	1	1.7	51.117	462	1	1	1					1			1			1	1	1		2	6	0.00036189	1.7	1.7	852400	149080	703320	25830	4517.6	21313	16795.4
IPI00130353	9	9	>IPI:IPI00130353.5|SWISS-PROT:Q9Z1Q9|TREMBL:Q3TII4;Q3U3D3;Q790I0;Q7TPT7|ENSEMBL:ENSMUSP00000084572|REFSEQ:NP_035820 Tax_Id=10090 Gene_Symbol=Vars Valyl-tRNA synthetase	1	9	9	6	8	6	8	8.2	140.21	1263						14												6	8	1.42e-67	6.2	7.4	2260000	364720	1895200	24565	3964.4	20600	16635.6
IPI00124695;IPI00228044;IPI00228045;IPI00405384	8;8;8;2	1;1;1;1	>IPI:IPI00124695.1|SWISS-PROT:Q923T9-1|ENSEMBL:ENSMUSP00000071720|REFSEQ:NP_848712 Tax_Id=10090 Gene_Symbol=Camk2g Isoform 1 of Calcium/calmodulin-dependent protein kinase type II gamma chain;>IPI:IPI00228044.1|SWISS-PROT:Q923T9-2|ENSEMBL:ENSMUSP0000007929	4	8	1	3	8	1	1	19.5	59.606	529										12								3	9	6.23e-44	8.5	19.5	779360	82097	697270	21064	2218.8	18845	16626.2
IPI00124945;IPI00944212;IPI00462134;IPI00321587;IPI00785354	5;5;3;3;2	1;1;0;0;0	>IPI:IPI00124945.2|SWISS-PROT:Q61765|ENSEMBL:ENSMUSP00000007318|REFSEQ:NP_034789|VEGA:OTTMUSP00000002129 Tax_Id=10090 Gene_Symbol=Krt31 Keratin, type I cuticular Ha1;>IPI:IPI00944212.1|SWISS-PROT:Q61897|ENSEMBL:ENSMUSP00000073552|REFSEQ:NP_038598|VEGA:OTTM	5	5	1	3	5	0	1	10.8	47.117	416										2					2	4		2	6	1.1e-09	5.8	10.8	922960	170860	752100	26370	4881.7	21489	16607.3
IPI00400017;IPI00762413;IPI00400018	14;14;14	12;12;12	>IPI:IPI00400017.2|SWISS-PROT:O35711-4|ENSEMBL:ENSMUSP00000095738|REFSEQ:NP_001157029 Tax_Id=10090 Gene_Symbol=Ppfibp2 Isoform 4 of Liprin-beta-2;>IPI:IPI00762413.2|SWISS-PROT:O35711-1|ENSEMBL:ENSMUSP00000042574|REFSEQ:NP_032931 Tax_Id=10090 Gene_Symbol=Pp	3	14	12	0	14	0	12	17.5	101.14	904			1		2			16											19	2.51e-39	0	17.5	1133800	0	1133800	16432	0	16432	16432
IPI00922955	11	1	>IPI:IPI00922955.1|TREMBL:B7ZN52 Tax_Id=10090 Gene_Symbol=- Lmo7 protein	1	11	1	2	10	0	1	13.5	130.7	1159					1	11												2	10	4.06e-111	2.2	12.4	1863100	47445	1815600	17251	439.31	16812	16372.7
IPI00127415;IPI00849626;IPI00649841;IPI00674226;IPI00515155;IPI00648014	2;2;2;2;2;2	2;2;2;2;2;2	>IPI:IPI00127415.1|SWISS-PROT:Q61937|TREMBL:Q3U536;Q5SQB7;Q5U438|ENSEMBL:ENSMUSP00000075067|REFSEQ:NP_032748|VEGA:OTTMUSP00000005572 Tax_Id=10090 Gene_Symbol=Npm1 Nucleophosmin;>IPI:IPI00849626.1|REFSEQ:XP_001476579 Tax_Id=10090 Gene_Symbol=LOC100046628 si	6	2	2	1	2	1	2	3.8	32.56	292					2								1		1			1	3	1.69e-05	3.1	3.8	489190	48382	440810	20383	2015.9	18367	16351.1
IPI00330186;IPI00752220;IPI00377469;IPI00776256	9;9;9;6	8;8;8;6	>IPI:IPI00330186.3|SWISS-PROT:B1AZP2-1|TREMBL:Q3UCF7|ENSEMBL:ENSMUSP00000000094;ENSMUSP00000105196|REFSEQ:NP_666240|VEGA:OTTMUSP00000017143 Tax_Id=10090 Gene_Symbol=Dlgap4 Isoform 1 of Disks large-associated protein 4;>IPI:IPI00752220.1|SWISS-PROT:B1AZP2-2	4	9	8	0	9	0	8	12.4	108.04	992										9	1		3						13	3.57e-30	0	12.4	1132600	0	1132600	16180	0	16180	16180
IPI00756882;IPI00828533;IPI00918105;IPI00228222;IPI00919064	7;7;6;3;1	7;7;6;3;1	>IPI:IPI00756882.2|SWISS-PROT:Q5U430-1|TREMBL:B3DFI9|ENSEMBL:ENSMUSP00000107870|REFSEQ:NP_808451|VEGA:OTTMUSP00000014100 Tax_Id=10090 Gene_Symbol=Ubr3 Isoform 1 of E3 ubiquitin-protein ligase UBR3;>IPI:IPI00828533.2|SWISS-PROT:Q5U430-3 Tax_Id=10090 Gene_Sy	5	7	7	0	7	0	7	4.8	212.75	1889			1	2	7	2	1	1											14	1.52e-24	0	4.8	1948000	0	1948000	16099	0	16099	16099
IPI00114733;IPI00880252	4;4	4;4	>IPI:IPI00114733.1|SWISS-PROT:P19324 Tax_Id=10090 Gene_Symbol=Serpinh1 Serpin H1;>IPI:IPI00880252.1|TREMBL:Q3TJK3;Q3TMD2;Q3TWG9;Q5U4D0;Q8BV87;Q8BVU9|ENSEMBL:ENSMUSP00000091706|REFSEQ:NP_001104513;NP_001104514;NP_033955 Tax_Id=10090 Gene_Symbol=Serpinh1 ser	2	4	4	2	3	2	3	12.5	46.589	417											3					2		2	3	8.57e-11	6.2	9.1	780580	79751	700830	20015	2044.9	17970	15925.1
IPI00113713;IPI00474487;IPI00849174;IPI00869475;IPI00463297	1;1;1;1;1	1;1;1;1;1	>IPI:IPI00113713.1|ENSEMBL:ENSMUSP00000088626|REFSEQ:XP_486208 Tax_Id=10090 Gene_Symbol=Gm5614 hypothetical protein;>IPI:IPI00474487.1|ENSEMBL:ENSMUSP00000082867|REFSEQ:XP_001473913;XP_001480355 Tax_Id=10090 Gene_Symbol=LOC100045157;Gm10168 hypothetical pr	5	1	1	1	1	1	1	10.5	12.182	105											1					2		1	2	6.1e-06	10.5	10.5	195340	27473	167870	21705	3052.6	18652	15599.4
IPI00137459	4	4	>IPI:IPI00137459.6|TREMBL:B2RRE7;B7ZNI5;Q80TL3;Q9CUN2|ENSEMBL:ENSMUSP00000035541|REFSEQ:NP_001074633 Tax_Id=10090 Gene_Symbol=Otud4 Otud4 protein	1	4	4	1	4	1	4	4.7	123.05	1107						5												1	4	2.45e-14	1.4	4.7	1190400	41023	1149300	16533	569.77	15963	15393.2
IPI00313296	3	3	>IPI:IPI00313296.3|SWISS-PROT:Q91VI7|TREMBL:Q3UM23|ENSEMBL:ENSMUSP00000101651|REFSEQ:NP_660117 Tax_Id=10090 Gene_Symbol=Rnh1 Ribonuclease inhibitor	1	3	3	2	2	2	2	8.1	49.816	456									1	1	2					2		4	2	1.56e-21	4.8	5.9	822170	165260	656910	25693	5164.2	20529	15364.8
IPI00111831;IPI00121297	43;2	43;2	>IPI:IPI00111831.1|SWISS-PROT:P70670|ENSEMBL:ENSMUSP00000089680|REFSEQ:NP_001106670 Tax_Id=10090 Gene_Symbol=Naca Nascent polypeptide-associated complex subunit alpha, muscle-specific form	2	43	43	35	38	35	38	30.1	220.6	2187			36	50	21	9	3	12	10				1		2			58	86	7.39e-212	24.6	27.8	12012000	4945600	7066400	86418	35580	50838	15258
IPI00230005;IPI00227900	2;2	2;2	>IPI:IPI00230005.3|SWISS-PROT:P05132-1|ENSEMBL:ENSMUSP00000005606|REFSEQ:NP_032880 Tax_Id=10090 Gene_Symbol=Prkaca Isoform 1 of cAMP-dependent protein kinase catalytic subunit alpha;>IPI:IPI00227900.1|SWISS-PROT:P05132-2|ENSEMBL:ENSMUSP00000105424 Tax_Id=1	2	2	2	0	2	0	2	11.7	40.57	351												2							2	1.29e-10	0	11.7	437690	0	437690	15093	0	15093	15093
IPI00115607;IPI00474281;IPI00858282;IPI00850941	9;8;5;4	9;8;5;4	>IPI:IPI00115607.3|SWISS-PROT:Q99JY0|ENSEMBL:ENSMUSP00000026841;ENSMUSP00000110431;ENSMUSP00000110434|REFSEQ:NP_663533|VEGA:OTTMUSP00000029777;OTTMUSP00000029863;OTTMUSP00000029864 Tax_Id=10090 Gene_Symbol=Hadhb Trifunctional enzyme subunit beta, mitochond	4	9	9	7	6	7	6	18.7	51.386	475											7					8		8	7	8.34e-25	14.5	13.1	1587900	496250	1091600	39697	12406	27291	14885
IPI00331707;IPI00459269;IPI00420718	5;2;1	5;2;1	>IPI:IPI00331707.1|SWISS-PROT:Q8JZK9|TREMBL:Q3UJ70;Q3UJQ2;Q3UKE7;Q3UWQ9;Q8K0I5|ENSEMBL:ENSMUSP00000097858;ENSMUSP00000107745|REFSEQ:NP_666054;XP_001475239;XP_001475257;XP_001475280 Tax_Id=10090 Gene_Symbol=Hmgcs1;LOC100040592 Hydroxymethylglutaryl-CoA synt	3	5	5	2	5	2	5	11.5	57.568	520										7								2	5	6.63e-40	3.8	11.5	548200	14529	533670	15663	415.11	15248	14832.9
IPI00403485;IPI00462263	5;3	0;0	>IPI:IPI00403485.7|TREMBL:Q80TU8|ENSEMBL:ENSMUSP00000065224 Tax_Id=10090 Gene_Symbol=Obsl1 MKIAA0657 protein;>IPI:IPI00462263.4|ENSEMBL:ENSMUSP00000077041 Tax_Id=10090 Gene_Symbol=Obsl1 87 kDa protein	2	5	0	2	4	0	0	4.4	121.55	1103				2	3	2	1	3										4	7	4.89e-13	2.9	3.9	1488600	251120	1237400	22217	3748.1	18469	14720.9
IPI00318545;IPI00830883	1;1	1;1	>IPI:IPI00318545.3|SWISS-PROT:Q9Z0S1|TREMBL:Q3U449;Q3UBN8|ENSEMBL:ENSMUSP00000027916;ENSMUSP00000112179|REFSEQ:NP_035924|VEGA:OTTMUSP00000023816 Tax_Id=10090 Gene_Symbol=Bpnt1 3(2),5-bisphosphate nucleotidase 1;>IPI:IPI00830883.1|VEGA:OTTMUSP00000023818	2	1	1	0	1	0	1	3.6	33.196	308													1						1	1.68e-07	0	3.6	336770	0	336770	14642	0	14642	14642
IPI00421241	13	2	>IPI:IPI00421241.5|TREMBL:Q3UHC8;Q6JIZ0;Q8C697;Q8R5C9;Q9ESZ3|ENSEMBL:ENSMUSP00000031583;ENSMUSP00000099642|REFSEQ:NP_598665|VEGA:OTTMUSP00000015299 Tax_Id=10090 Gene_Symbol=Acacb acetyl-Coenzyme A carboxylase beta	1	13	2	13	11	2	1	7.3	275.75	2448			1	2	1	1		2	2	1								4	6	4.14e-176	7.3	6.2	3060100	269050	2791000	17587	1546.2	16040	14493.8
IPI00330476;IPI00831544;IPI00405625;IPI00473355;IPI00622497	11;10;4;3;1	11;10;4;3;1	>IPI:IPI00330476.3|SWISS-PROT:Q7TMB8-1|ENSEMBL:ENSMUSP00000032629|REFSEQ:NP_001158133;NP_035500 Tax_Id=10090 Gene_Symbol=Cyfip1 Isoform 1 of Cytoplasmic FMR1-interacting protein 1;>IPI:IPI00831544.1|SWISS-PROT:Q7TMB8-2|ENSEMBL:ENSMUSP00000082353|REFSEQ:NP_	5	11	11	2	11	2	11	10.8	145.24	1253						13												2	11	8.78e-42	2	10.8	1446600	26072	1420600	14914	268.78	14645	14376.2
IPI00881288;IPI00226219;IPI00881364	9;9;9	9;9;9	>IPI:IPI00881288.1|TREMBL:B2RQK7|ENSEMBL:ENSMUSP00000112792|VEGA:OTTMUSP00000033592 Tax_Id=10090 Gene_Symbol=Synpo2l Synpo2l protein;>IPI:IPI00226219.1|SWISS-PROT:Q8BWB1|ENSEMBL:ENSMUSP00000053176|REFSEQ:NP_780341|VEGA:OTTMUSP00000033591 Tax_Id=10090 Gene_	3	9	9	0	9	0	9	13	103.27	978						1	1	7	9										18	2.65e-41	0	13	858770	0	858770	14313	0	14313	14313
IPI00116414;IPI00230613	8;4	7;3	>IPI:IPI00116414.2|SWISS-PROT:Q99L88-1|ENSEMBL:ENSMUSP00000041294|REFSEQ:NP_057876|VEGA:OTTMUSP00000027977 Tax_Id=10090 Gene_Symbol=Sntb1 Isoform 1 of Beta-1-syntrophin;>IPI:IPI00230613.3|SWISS-PROT:Q99L88-2|ENSEMBL:ENSMUSP00000105829|VEGA:OTTMUSP000000279	2	8	7	0	8	0	7	17.1	58.081	537										8									8	1.05e-16	0	17.1	583790	0	583790	14239	0	14239	14239
IPI00115627	3	3	>IPI:IPI00115627.4|SWISS-PROT:Q99JY9|TREMBL:Q3TGE1;Q3TGW0;Q3TWJ4;Q3UGH0;Q3ULF7;Q9ERF8|ENSEMBL:ENSMUSP00000027579|REFSEQ:NP_076224 Tax_Id=10090 Gene_Symbol=Actr3 Actin-related protein 3	1	3	3	0	3	0	3	10.3	47.357	418											3								3	3.17e-09	0	10.3	424870	0	424870	14162	0	14162	14162
IPI00138302;IPI00331121;IPI00664437;IPI00677340	1;1;1;1	1;1;1;1	>IPI:IPI00138302.1|REFSEQ:XP_981763;XP_989259 Tax_Id=10090 Gene_Symbol=Gm8129;LOC674727 similar to ribosomal protein L38;>IPI:IPI00331121.4|SWISS-PROT:Q9JJI8|TREMBL:Q52KP0|ENSEMBL:ENSMUSP00000080741;ENSMUSP00000102209;ENSMUSP00000102211;ENSMUSP00000102213|	4	1	1	1	1	1	1	14.3	8.1757	70																	2	1	1	0.0061029	14.3	14.3	212860	71173	141690	42573	14235	28338	14103
IPI00130095;IPI00654422	4;4	4;4	>IPI:IPI00130095.1|SWISS-PROT:P97855|TREMBL:Q571F9;Q5NCU1|ENSEMBL:ENSMUSP00000018727|REFSEQ:NP_038744|VEGA:OTTMUSP00000005871 Tax_Id=10090 Gene_Symbol=G3bp1 Ras GTPase-activating protein-binding protein 1;>IPI:IPI00654422.1|TREMBL:Q3UR88|ENSEMBL:ENSMUSP000	2	4	4	2	4	2	4	10.1	51.828	465										6								2	4	2.28e-12	6	10.1	872260	170290	701970	22954	4481.3	18473	13991.7
IPI00757359;IPI00881332;IPI00121515;IPI00876568;IPI00757442;IPI00757986	5;5;5;1;1;1	5;5;5;1;1;1	>IPI:IPI00757359.1|SWISS-PROT:Q60865|TREMBL:Q3TEY4;Q3TTW8|ENSEMBL:ENSMUSP00000028607;ENSMUSP00000106777|REFSEQ:NP_001104759;NP_058019|VEGA:OTTMUSP00000015808;OTTMUSP00000015809 Tax_Id=10090 Gene_Symbol=Caprin1 Caprin-1;>IPI:IPI00881332.1|TREMBL:Q8CD82|REFS	6	5	5	2	5	2	5	7.1	78.168	707								8										2	6	4.01e-22	3.3	7.1	591630	66547	525080	17928	2016.6	15912	13895.4
IPI00113262	1	1	>IPI:IPI00113262.1|SWISS-PROT:O35593|TREMBL:A2AR77;Q3UD26;Q9CSU2|ENSEMBL:ENSMUSP00000028278|REFSEQ:NP_067501|VEGA:OTTMUSP00000014073 Tax_Id=10090 Gene_Symbol=Psmd14 26S proteasome non-ATPase regulatory subunit 14	1	1	1	1	1	1	1	4.2	34.577	310								1					1		1			2	1	0.0027039	4.2	4.2	642650	175570	467080	30602	8360.6	22242	13881.4
IPI00124800;IPI00462986;IPI00405473;IPI00874877;IPI00474575;IPI00875862;IPI00850317	7;6;6;6;6;6;6	1;0;1;1;1;0;1	>IPI:IPI00124800.2|TREMBL:Q61726|ENSEMBL:ENSMUSP00000023718|VEGA:OTTMUSP00000045897 Tax_Id=10090 Gene_Symbol=5430421N21Rik Keratin type II;>IPI:IPI00462986.2|SWISS-PROT:Q6IMF0|ENSEMBL:ENSMUSP00000080613|REFSEQ:NP_001003668 Tax_Id=10090 Gene_Symbol=Krt83 Ke	7	7	1	4	5	1	0	12.9	52.809	479															2	2		2	2	8.09e-17	7.5	9	740540	83042	657490	17632	1977.2	15655	13677.8
IPI00112251;IPI00662501	11;7	2;1	>IPI:IPI00112251.1|SWISS-PROT:Q9ERD7|TREMBL:Q9CRT0|ENSEMBL:ENSMUSP00000071134|REFSEQ:NP_075768|VEGA:OTTMUSP00000034531 Tax_Id=10090 Gene_Symbol=Tubb3 Tubulin beta-3 chain;>IPI:IPI00662501.1|REFSEQ:XP_911343 Tax_Id=10090 Gene_Symbol=- similar to tubulin bet	2	11	2	6	11	0	2	27.3	50.418	450						1	1				3								5	4.13e-254	16.9	27.3	324380	0	324380	13516	0	13516	13516
IPI00109932	8	8	>IPI:IPI00109932.1|SWISS-PROT:P54823|ENSEMBL:ENSMUSP00000096435|REFSEQ:NP_001104296;NP_031867;NP_851841 Tax_Id=10090 Gene_Symbol=Ddx6 Probable ATP-dependent RNA helicase DDX6	1	8	8	3	8	3	8	23	54.191	483										12								3	9	5.68e-34	9.5	23	867920	140260	727650	19725	3187.8	16538	13350.2
IPI00136144;IPI00652136	5;1	5;1	>IPI:IPI00136144.2|SWISS-PROT:P15975|TREMBL:Q8BR11;Q8BSX5|ENSEMBL:ENSMUSP00000087857|REFSEQ:NP_598618 Tax_Id=10090 Gene_Symbol=Usp53 Inactive ubiquitin carboxyl-terminal hydrolase 53	2	5	5	0	5	0	5	8.2	119.25	1069							6												6	2.09e-68	0	8.2	1124600	0	1124600	13230	0	13230	13230
IPI00274656	4	3	>IPI:IPI00274656.6|SWISS-PROT:Q9CXT8|TREMBL:Q3TET5|ENSEMBL:ENSMUSP00000030882|REFSEQ:NP_082707|VEGA:OTTMUSP00000031162 Tax_Id=10090 Gene_Symbol=Pmpcb Mitochondrial-processing peptidase subunit beta	1	4	3	2	3	1	3	7.6	54.614	489											3					2		2	3	4.61e-08	3.5	6.1	987850	271350	716500	29054	7981	21073	13092
IPI00221581	6	6	>IPI:IPI00221581.1|SWISS-PROT:Q8BGD9|TREMBL:B2RWE8;Q3TDD8;Q3THB0;Q3TLQ9;Q3TSY9;Q3UGC0;Q922K6|ENSEMBL:ENSMUSP00000077705|REFSEQ:NP_663600 Tax_Id=10090 Gene_Symbol=Eif4b Eukaryotic translation initiation factor 4B	1	6	6	3	5	3	5	11.8	68.839	611									8									3	5	1.28e-15	6.7	10.5	1112200	133340	978890	17111	2051.4	15060	13008.6
IPI00421119;IPI00928541;IPI00662049	5;5;2	5;5;2	>IPI:IPI00421119.5|SWISS-PROT:B2RY56-1 Tax_Id=10090 Gene_Symbol=Rbm25 Isoform 1 of RNA-binding protein 25;>IPI:IPI00928541.1|SWISS-PROT:B2RY56-2|TREMBL:Q8BU35|ENSEMBL:ENSMUSP00000010752|REFSEQ:NP_081625 Tax_Id=10090 Gene_Symbol=Rbm25 Isoform 2 of RNA-bindi	3	5	5	1	5	1	5	8.7	99.925	841							6											1	5	1.13e-12	1.7	8.7	816590	9581.7	807010	13171	154.54	13016	12861.5
IPI00380436	13	7	>IPI:IPI00380436.1|SWISS-PROT:Q7TPR4|TREMBL:A1BN54;Q99LJ3|ENSEMBL:ENSMUSP00000021554|REFSEQ:NP_598917 Tax_Id=10090 Gene_Symbol=Actn1 Alpha-actinin-1	1	13	7	4	13	1	7	18.4	103.07	892						1	5	17										5	18	3.88e-50	5.5	18.4	1113300	108910	1004400	15904	1555.9	14348	12792.1
IPI00227392	7	5	>IPI:IPI00227392.5|SWISS-PROT:P68510|ENSEMBL:ENSMUSP00000019109|REFSEQ:NP_035868|VEGA:OTTMUSP00000017560 Tax_Id=10090 Gene_Symbol=Ywhah 14-3-3 protein eta	1	7	5	4	7	2	5	30.1	28.211	246														7				2	5	2.69e-23	17.1	30.1	339090	23655	315430	14743	1028.5	13715	12686.5
IPI00875068;IPI00262743;IPI00929787	2;2;2	2;2;2	>IPI:IPI00875068.1|TREMBL:Q52L67 Tax_Id=10090 Gene_Symbol=Tecr Gpsn2 protein;>IPI:IPI00262743.6|SWISS-PROT:Q9CY27|ENSEMBL:ENSMUSP00000019382|REFSEQ:NP_598879 Tax_Id=10090 Gene_Symbol=Tecr Trans-2,3-enoyl-CoA reductase;>IPI:IPI00929787.1|TREMBL:Q3TAN8;Q9CWN	3	2	2	1	2	1	2	6.1	41.896	362				1			2	1						1	1			2	4	1.99e-05	3.3	6.1	362690	29300	333390	15112	1220.9	13891	12670.1
IPI00411071;IPI00322712;IPI00788387	5;5;4	5;5;4	>IPI:IPI00411071.1|SWISS-PROT:P21956-1 Tax_Id=10090 Gene_Symbol=Mfge8 Isoform 1 of Lactadherin;>IPI:IPI00322712.1|SWISS-PROT:P21956-2|TREMBL:Q3TDU5|ENSEMBL:ENSMUSP00000103032|REFSEQ:NP_001038954 Tax_Id=10090 Gene_Symbol=Mfge8 Isoform 2 of Lactadherin;>IPI:	3	5	5	3	4	3	4	12.1	51.268	463													5		3			3	5	6.97e-16	8	9.5	606670	113620	493050	20222	3787.2	16435	12647.8
IPI00117229;IPI00461237;IPI00461238	8;8;7	8;8;7	>IPI:IPI00117229.3|SWISS-PROT:O70305-1|TREMBL:Q3UX07|ENSEMBL:ENSMUSP00000056715|REFSEQ:NP_033151 Tax_Id=10090 Gene_Symbol=Atxn2 ataxin 2;>IPI:IPI00461237.2|SWISS-PROT:O70305-2|TREMBL:Q3UX51|ENSEMBL:ENSMUSP00000107392 Tax_Id=10090 Gene_Symbol=Atxn2 Isoform	3	8	8	5	7	5	7	8.9	136.46	1286						13	3											5	11	1.12e-63	5.1	8.1	1201200	103910	1097300	15205	1315.3	13889	12573.7
IPI00944009;IPI00118875;IPI00515654;IPI00928390;IPI00831202;IPI00918482;IPI00468771;IPI00620302;IPI00831082;IPI00831299;IPI00928179;IPI00459342	6;6;6;6;5;4;4;4;4;3;2;2	6;6;6;6;5;4;4;4;4;3;2;2	>IPI:IPI00944009.1|SWISS-PROT:P57776-3|ENSEMBL:ENSMUSP00000087110;ENSMUSP00000105602|REFSEQ:NP_083939|VEGA:OTTMUSP00000021367 Tax_Id=10090 Gene_Symbol=Eef1d Isoform 3 of Elongation factor 1-delta;>IPI:IPI00118875.5|SWISS-PROT:P57776-1 Tax_Id=10090 Gene_Sym	12	6	6	4	6	4	6	12.9	72.931	660													7		5			5	7	3.1e-24	7.7	12.9	1439000	387620	1051300	27150	7313.6	19836	12522.4
IPI00230035;IPI00133708;IPI00134371;IPI00651980;IPI00121394	17;15;13;1;1	16;14;12;1;1	>IPI:IPI00230035.7|SWISS-PROT:Q62167|TREMBL:B7ZWF1;B9EKE9;Q3TQX5|ENSEMBL:ENSMUSP00000000804|REFSEQ:NP_034158|VEGA:OTTMUSP00000018557 Tax_Id=10090 Gene_Symbol=Ddx3x ATP-dependent RNA helicase DDX3X;>IPI:IPI00133708.1|SWISS-PROT:P16381|TREMBL:B9EIA2|ENSEMBL:	5	17	16	12	13	11	12	26.4	73.101	662								1	26									12	15	4.84e-54	20.5	18.6	3430800	1379700	2051100	63533	25550	37983	12433
IPI00353420;IPI00408739	38;8	38;8	>IPI:IPI00353420.7|TREMBL:O08614;Q3TR59;Q3UYS4;Q6P6L2;Q810I5;Q8C7R5;Q91YF0|ENSEMBL:ENSMUSP00000076093|REFSEQ:NP_035812 Tax_Id=10090 Gene_Symbol=Utrn utrophin	2	38	38	0	38	0	38	12.8	392.7	3430		10	40	1	5	3													59	2.9e-130	0	12.8	3331300	0	3331300	12384	0	12384	12384
IPI00122562;IPI00131407;IPI00757768	1;1;1	1;1;1	>IPI:IPI00122562.3|ENSEMBL:ENSMUSP00000078625|REFSEQ:XP_001002751 Tax_Id=10090 Gene_Symbol=Gm8394 similar to zeta proteasome chain; PSMA5 isoform 2;>IPI:IPI00131407.1|SWISS-PROT:Q9Z2U1|TREMBL:Q3TUI9;Q3TUX3;Q3UPK6|ENSEMBL:ENSMUSP00000088057|REFSEQ:NP_036097	3	1	1	0	1	0	1	4.1	26.402	241														1	1				2	0.0017746	0	4.1	207830	0	207830	12225	0	12225	12225
IPI00420745;IPI00890001	3;3	3;3	>IPI:IPI00420745.7|TREMBL:Q3UWT6;Q6ZWV8;Q8BKE0;Q9CZ58|ENSEMBL:ENSMUSP00000106140|REFSEQ:NP_032970 Tax_Id=10090 Gene_Symbol=Psma2 Proteasome subunit alpha type;>IPI:IPI00890001.1|SWISS-PROT:P49722 Tax_Id=10090 Gene_Symbol=Psma2 Proteasome subunit alpha type	2	3	3	0	3	0	3	13	27.509	247															3				3	3.01e-06	0	13	268790	0	268790	12218	0	12218	12218
IPI00775950;IPI00122450;IPI00462119;IPI00311344;IPI00775997;IPI00757121;IPI00758267;IPI00757635;IPI00776094;IPI00754268;REV__IPI00896602;REV__IPI00224775;REV__IPI00555143;REV__IPI00896607	12;12;11;10;10;5;3;3;2;2;1;1;1;1	12;12;11;10;10;5;3;3;2;2;1;1;1;1	>IPI:IPI00775950.1|ENSEMBL:ENSMUSP00000110678|VEGA:OTTMUSP00000018676 Tax_Id=10090 Gene_Symbol=Cald1 62 kDa protein;>IPI:IPI00122450.1|TREMBL:Q3TUS1;Q3UGC3;Q8VCQ8|ENSEMBL:ENSMUSP00000110673;ENSMUSP00000110677|REFSEQ:NP_663550|VEGA:OTTMUSP00000015674 Tax_Id	14	12	12	5	10	5	10	25.4	61.836	536								1	15									5	11	4.21e-24	11.9	21.6	1886000	613200	1272800	34927	11356	23571	12215
IPI00134599;IPI00856866	10;7	10;7	>IPI:IPI00134599.1|SWISS-PROT:P62908|TREMBL:O89068;Q3UCL7;Q3UK56;Q5YLW3;Q9CZP6;Q9D0A2|ENSEMBL:ENSMUSP00000032998|REFSEQ:NP_036182|VEGA:OTTMUSP00000030726 Tax_Id=10090 Gene_Symbol=Rps3 40S ribosomal protein S3;>IPI:IPI00856866.1|ENSEMBL:ENSMUSP00000102713|V	2	10	10	8	9	8	9	41.6	26.674	243			1		2	1	1	5	8	2	2		4	19	4	1		19	31	1.6e-51	30.9	41.2	11558000	5640200	5918100	502530	245230	257310	12080
IPI00122421;IPI00623893;IPI00648920	2;2;1	2;2;1	>IPI:IPI00122421.5|SWISS-PROT:P61358|TREMBL:Q5BLJ9;Q9CSM4|ENSEMBL:ENSMUSP00000090305;ENSMUSP00000095287;ENSMUSP00000102870|REFSEQ:NP_035419;XP_001473243;XP_984488|VEGA:OTTMUSP00000002769;OTTMUSP00000002770 Tax_Id=10090 Gene_Symbol=Gm6199;Rpl27;Gm11518 60S	3	2	2	2	2	2	2	12.5	15.798	136											2				1	1		2	2	9.11e-05	12.5	12.5	984040	407740	576300	70289	29124	41164	12040
IPI00330066;IPI00831141;IPI00894741;IPI00894859;IPI00894806	3;3;3;1;1	3;3;3;1;1	>IPI:IPI00330066.5|SWISS-PROT:Q3UJB9-1|ENSEMBL:ENSMUSP00000039134|VEGA:OTTMUSP00000043161 Tax_Id=10090 Gene_Symbol=Edc4 Isoform 1 of Enhancer of mRNA-decapping protein 4;>IPI:IPI00831141.1|SWISS-PROT:Q3UJB9-2|ENSEMBL:ENSMUSP00000113854|REFSEQ:NP_853625|VEG	5	3	3	0	3	0	3	2.3	152.48	1406					3	3	1	2		1									10	2.65e-17	0	2.3	1002700	0	1002700	11937	0	11937	11937
IPI00453692;IPI00845608	19;19	19;19	>IPI:IPI00453692.4|SWISS-PROT:Q6P5H2-1|ENSEMBL:ENSMUSP00000088493|REFSEQ:NP_057910|VEGA:OTTMUSP00000032959 Tax_Id=10090 Gene_Symbol=Nes Isoform 1 of Nestin;>IPI:IPI00845608.1|SWISS-PROT:Q6P5H2-2|TREMBL:Q8R228|ENSEMBL:ENSMUSP00000113423|VEGA:OTTMUSP00000032	2	19	19	11	17	11	17	15.5	207.12	1864			19	12	3											1		12	23	7.75e-56	9.9	14	2875400	671500	2203900	22290	5205.4	17084	11878.6
IPI00330063;IPI00848950;IPI00653841;IPI00877182;IPI00474253	4;4;3;3;1	3;3;2;2;1	>IPI:IPI00330063.6|SWISS-PROT:P47753 Tax_Id=10090 Gene_Symbol=Capza1 F-actin-capping protein subunit alpha-1;>IPI:IPI00848950.1|REFSEQ:XP_001476488;XP_001478035 Tax_Id=10090 Gene_Symbol=Gm3608 similar to Capping protein (actin filament) muscle Z-line, alph	5	4	3	4	4	3	3	19.6	32.939	286													3		3			3	3	1.59e-74	19.6	19.6	775120	233870	541250	29812	8995	20817	11822
IPI00123746;IPI00775975;IPI00458574	3;3;3	3;3;3	>IPI:IPI00123746.1|SWISS-PROT:Q9WTR5 Tax_Id=10090 Gene_Symbol=Cdh13 Cadherin-13;>IPI:IPI00775975.1|TREMBL:Q8BG11;Q8BT28;Q8CE18;Q8VDK4|ENSEMBL:ENSMUSP00000034302;ENSMUSP00000113527|REFSEQ:NP_062681|VEGA:OTTMUSP00000041043 Tax_Id=10090 Gene_Symbol=Cdh13 Cadh	3	3	3	1	3	1	3	5.2	78.285	714							3	3										1	5	9.9e-19	1.7	5.2	705320	64202	641110	14394	1310.3	13084	11773.7
REV__IPI00309224;REV__IPI00943413;REV__IPI00830446	1;1;1	1;1;1	>IPI:IPI00309224.4|SWISS-PROT:P42337 Tax_Id=10090 Gene_Symbol=Pik3ca Phosphatidylinositol-4,5-bisphosphate 3-kinase catalytic subunit alpha isoform;>IPI:IPI00943413.1|TREMBL:Q0VGQ5|ENSEMBL:ENSMUSP00000029201;ENSMUSP00000103878|REFSEQ:NP_032865|VEGA:OTTMUSP	3	1	1	0	1	0	1	1.3	124.45	1068												3							3	0.0063069	0	1.3	1159300	0	1159300	11711	0	11711	11711
IPI00118963	3	3	>IPI:IPI00118963.1|SWISS-PROT:Q9DB15|ENSEMBL:ENSMUSP00000044417|REFSEQ:NP_081480|VEGA:OTTMUSP00000004660 Tax_Id=10090 Gene_Symbol=Mrpl12 39S ribosomal protein L12, mitochondrial	1	3	3	2	3	2	3	17.9	21.708	201													2		3			2	3	7.7e-09	12.9	17.9	369660	85547	284120	21745	5032.2	16713	11680.8
IPI00132938	1	1	>IPI:IPI00132938.2|SWISS-PROT:O35682|TREMBL:Q0VE46|ENSEMBL:ENSMUSP00000094505|REFSEQ:NP_001087233;NP_001087234;NP_001087235;NP_058665 Tax_Id=10090 Gene_Symbol=Myadm Myeloid-associated differentiation marker	1	1	1	1	1	1	1	5.3	35.284	320													1		1			1	1	1.97e-29	5.3	5.3	250870	61542	189330	22807	5594.8	17212	11617.2
IPI00113223	20	20	>IPI:IPI00113223.2|SWISS-PROT:P19096|TREMBL:O89060;Q3TB22;Q3UHT6|ENSEMBL:ENSMUSP00000052872|REFSEQ:NP_032014|VEGA:OTTMUSP00000004562 Tax_Id=10090 Gene_Symbol=Fasn Fatty acid synthase	1	20	20	5	19	5	19	10.4	272.43	2504	1		15	16	7	1	1											6	35	3.39e-63	2.6	9.7	2043600	96834	1946800	12693	601.45	12092	11490.5
IPI00469194;IPI00227843	8;8	8;8	>IPI:IPI00469194.2|SWISS-PROT:Q64514-1|TREMBL:Q3TW28;Q3U4M7|ENSEMBL:ENSMUSP00000085244|REFSEQ:NP_033444 Tax_Id=10090 Gene_Symbol=Tpp2 Isoform Long of Tripeptidyl-peptidase 2;>IPI:IPI00227843.6|SWISS-PROT:Q64514-2|TREMBL:Q05DJ9;Q3TB11;Q3V3M8;Q3V451;Q922K4|E	2	8	8	4	8	4	8	7.8	139.88	1262						12												4	8	1.27e-90	4	7.8	1438000	226630	1211400	16529	2604.9	13924	11319.1
IPI00317902;IPI00875197;IPI00473542	5;5;3	5;5;3	>IPI:IPI00317902.3|SWISS-PROT:O55234|ENSEMBL:ENSMUSP00000022803|REFSEQ:NP_035316 Tax_Id=10090 Gene_Symbol=Psmb5 Proteasome subunit beta type-5;>IPI:IPI00875197.1|ENSEMBL:ENSMUSP00000107118 Tax_Id=10090 Gene_Symbol=Psmb5 22 kDa protein;>IPI:IPI00473542.1|TR	3	5	5	2	5	2	5	21.6	28.532	264													2		6			2	6	4.63e-13	8.3	21.6	421090	104020	317070	22163	5474.7	16688	11213.3
IPI00117269	2	1	>IPI:IPI00117269.1|SWISS-PROT:Q99M74|TREMBL:Q32MV2|ENSEMBL:ENSMUSP00000023713|REFSEQ:NP_444479 Tax_Id=10090 Gene_Symbol=Krt82 Keratin, type II cuticular Hb2	1	2	1	1	2	0	1	3.7	57.113	516										1						1			2	8.64e-14	1.7	3.7	514220	0	514220	11179	0	11179	11179
IPI00122547;IPI00750490	3;1	3;1	>IPI:IPI00122547.1|SWISS-PROT:Q60930|ENSEMBL:ENSMUSP00000022293|REFSEQ:NP_035825|VEGA:OTTMUSP00000017619 Tax_Id=10090 Gene_Symbol=Vdac2 Voltage-dependent anion-selective channel protein 2	2	3	3	1	2	1	2	11.9	31.732	295									1				2		1			1	3	4.5e-07	3.4	8.5	430780	100370	330410	20513	4779.4	15734	10954.6
IPI00109073	12	1	>IPI:IPI00109073.5|SWISS-PROT:Q9D6F9|ENSEMBL:ENSMUSP00000071135|REFSEQ:NP_033477 Tax_Id=10090 Gene_Symbol=Tubb4 Tubulin beta-4 chain	1	12	1	8	11	0	1	30.6	49.585	444											2								2	7.18e-183	21.2	28.6	249510	0	249510	10848	0	10848	10848
IPI00323971;IPI00624746	3;3	3;3	>IPI:IPI00323971.2|SWISS-PROT:P24547|TREMBL:O89058;Q3U9N8;Q3UAT9;Q3UPJ2|ENSEMBL:ENSMUSP00000079888|REFSEQ:NP_035960 Tax_Id=10090 Gene_Symbol=Impdh2 Inosine-5-monophosphate dehydrogenase 2;>IPI:IPI00624746.2|REFSEQ:XP_001478203 Tax_Id=10090 Gene_Symbol=Gm1	2	3	3	1	3	1	3	7	55.814	514										4								1	3	4.04e-08	2.3	7	590280	129770	460510	19041	4186.1	14855	10668.9
IPI00762198;IPI00831055	1;1	1;1	>IPI:IPI00762198.2|TREMBL:A8DUK2;A8DUK4;A8DUL0;A8DUL2;A8DUL5;A8DUL7;A8DUM2;A8DUN2;A8DUP0;A8DUP3;A8DUP5;A8DUP7;A8DUQ1;A8DUQ5;B1Q450|ENSEMBL:ENSMUSP00000023934;ENSMUSP00000095794|REFSEQ:NP_032246|VEGA:OTTMUSP00000020530;OTTMUSP00000020541 Tax_Id=10090 Gene_S	2	1	1	0	1	0	1	8.6	16.233	151	1																		1	0.0039678	0	8.6	138560	0	138560	10658	0	10658	10658
IPI00406030;IPI00399575;IPI00720036;IPI00125348;IPI00720060;IPI00474474;IPI00648100;IPI00407018;IPI00757640	9;9;9;9;9;8;6;3;1	9;9;9;9;9;8;6;3;1	>IPI:IPI00406030.2|TREMBL:Q5SWZ5;Q8C8T6;Q8CHC7|ENSEMBL:ENSMUSP00000071081|VEGA:OTTMUSP00000005973 Tax_Id=10090 Gene_Symbol=Mprip Myosin phosphatase Rho interacting protein;>IPI:IPI00399575.3|SWISS-PROT:P97434-2|ENSEMBL:ENSMUSP00000071914|REFSEQ:NP_957697 T	9	9	9	3	9	3	9	5.9	257.28	2269			1			8	7		1									3	14	2.64e-96	1.9	5.9	2064800	33039	2031800	10867	173.89	10694	10520.1
IPI00117944;IPI00857415	2;1	2;1	>IPI:IPI00117944.1|SWISS-PROT:Q61187|TREMBL:Q3UCW0;Q3UK08;Q6LBE4|ENSEMBL:ENSMUSP00000014546|REFSEQ:NP_068684|VEGA:OTTMUSP00000029024 Tax_Id=10090 Gene_Symbol=Tsg101 Tumor susceptibility gene 101 protein;>IPI:IPI00857415.1|VEGA:OTTMUSP00000029026 Tax_Id=100	2	2	2	0	2	0	2	5.6	44.123	391											2								2	3.9e-06	0	5.6	283400	0	283400	10496	0	10496	10496
IPI00128904	4	3	>IPI:IPI00128904.1|SWISS-PROT:P60335|ENSEMBL:ENSMUSP00000054863|REFSEQ:NP_035995|VEGA:OTTMUSP00000026004 Tax_Id=10090 Gene_Symbol=Pcbp1 Poly(rC)-binding protein 1	1	4	3	3	4	2	3	14.9	37.497	356								2	2				6		5			7	8	2e-31	11.2	14.9	1567300	653380	913950	62693	26135	36558	10423
IPI00229990;IPI00903368	5;3	5;3	>IPI:IPI00229990.7|SWISS-PROT:Q9ERG2|TREMBL:B2RQS1;B3STQ3;B3STQ4;Q3TNV4;Q3UTR6|ENSEMBL:ENSMUSP00000013130|REFSEQ:NP_443205 Tax_Id=10090 Gene_Symbol=Strn3 Striatin-3;>IPI:IPI00903368.1|TREMBL:B3STQ1 Tax_Id=10090 Gene_Symbol=Strn3 Striatin-3 35 kDa variant	2	5	5	4	5	4	5	8	87.149	796								10										5	5	7.82e-31	7	8	532810	43768	489040	12391	1017.9	11373	10355.1
IPI00323822;IPI00114594	3;2	3;2	>IPI:IPI00323822.1|SWISS-PROT:P62071|TREMBL:Q9CTF6|ENSEMBL:ENSMUSP00000069752|REFSEQ:NP_080122 Tax_Id=10090 Gene_Symbol=Rras2 Ras-related protein R-Ras2;>IPI:IPI00114594.1|SWISS-PROT:P10833|TREMBL:Q3U1N3|ENSEMBL:ENSMUSP00000042150|REFSEQ:NP_033127|VEGA:OTT	2	3	3	2	3	2	3	19.1	23.399	204													2		3			2	3	1.77e-08	11.3	19.1	285790	56413	229380	16811	3318.4	13493	10174.6
IPI00111258;IPI00858189	18;2	18;2	>IPI:IPI00111258.4|SWISS-PROT:Q9EQK5|TREMBL:Q3THX5;Q3U7S9;Q8C2S9;Q922X6|ENSEMBL:ENSMUSP00000032919|REFSEQ:NP_542369|VEGA:OTTMUSP00000030434 Tax_Id=10090 Gene_Symbol=Mvp major vault protein	2	18	18	9	17	9	17	26	96.856	870								28										10	18	7.45e-63	12.5	25.4	1977900	648190	1329800	29522	9674.5	19847	10172.5
IPI00405227	9	9	>IPI:IPI00405227.3|SWISS-PROT:Q64727|ENSEMBL:ENSMUSP00000022369|REFSEQ:NP_033528 Tax_Id=10090 Gene_Symbol=Vcl Vinculin	1	9	9	5	8	5	8	11.9	116.72	1066						5	9											5	9	8.5e-41	6.6	9.8	1464100	216740	1247300	14354	2124.9	12229	10104.1
IPI00223621	3	3	>IPI:IPI00223621.1|SWISS-PROT:Q8C052|TREMBL:B2RWW1|ENSEMBL:ENSMUSP00000019405|REFSEQ:NP_766601 Tax_Id=10090 Gene_Symbol=Mtap1s Microtubule-associated protein 1S	1	3	3	1	3	1	3	3.6	102.94	973							4	2										1	5	7.12e-10	1.4	3.6	633810	11262	622550	10390	184.62	10206	10021.4
IPI00755916;IPI00750889;IPI00139518;IPI00923013;IPI00895479;IPI00923037;IPI00895319;IPI00470152;IPI00923082;IPI00138892;IPI00758106;IPI00850795;IPI00918763;IPI00751589;IPI00621468;IPI00755353;IPI00660718;IPI00377342;IPI00342013;IPI00848548	2;2;2;2;2;2;2;2;2;2;2;2;2;1;1;1;1;1;1;1	2;2;2;2;2;2;2;2;2;2;2;2;2;1;1;1;1;1;1;1	>IPI:IPI00755916.3|TREMBL:Q8VC46|ENSEMBL:ENSMUSP00000088927|REFSEQ:NP_062613;XP_001471749|VEGA:OTTMUSP00000046440;OTTMUSP00000046454 Tax_Id=10090 Gene_Symbol=Rps27a;Ubb;Ubc ubiquitin C;>IPI:IPI00750889.3|SWISS-PROT:P62991|TREMBL:A5JUZ1;Q3TH47;Q8R0Z9;Q922B0	20	2	2	2	2	2	2	30.7	82.549	734	2	1	1	3	3	3	2	4	3	3	1			1	1	1	1	14	16	8.17e-63	30.7	30.7	2551100	840630	1710500	29323	9662.4	19660	9997.6
IPI00124700;IPI00882008	14;10	14;10	>IPI:IPI00124700.1|SWISS-PROT:Q62351|TREMBL:Q542D9;Q8JZS3|ENSEMBL:ENSMUSP00000023486|REFSEQ:NP_035768|VEGA:OTTMUSP00000033381 Tax_Id=10090 Gene_Symbol=Tfrc Transferrin receptor protein 1;>IPI:IPI00882008.1|TREMBL:Q8C872|ENSEMBL:ENSMUSP00000113028|VEGA:OTTM	2	14	14	12	11	12	11	20.3	85.73	763					18			14										16	16	4.35e-51	17.8	15.3	2602400	986660	1615700	40662	15417	25245	9828
IPI00126248;IPI00762047;IPI00830265	8;8;2	8;8;2	>IPI:IPI00126248.3|TREMBL:Q3TED3;Q3UEA1;Q3V117|ENSEMBL:ENSMUSP00000098025;ENSMUSP00000103012|VEGA:OTTMUSP00000022507 Tax_Id=10090 Gene_Symbol=Acly Putative uncharacterized protein;>IPI:IPI00762047.1|SWISS-PROT:Q91V92|TREMBL:A2A4H2;Q3UVY4;Q6P063;Q8VDM8;Q99K	3	8	8	1	8	1	8	9.9	120.79	1101							9											1	8	1.31e-29	1.4	9.9	881090	61946	819140	11153	784.13	10369	9584.87
IPI00124820;IPI00752988	3;1	3;1	>IPI:IPI00124820.2|SWISS-PROT:Q9WUM4|TREMBL:Q3TEU8;Q3TF74;Q3U8F0;Q499X7;Q5PPQ7|ENSEMBL:ENSMUSP00000004646|REFSEQ:NP_035909 Tax_Id=10090 Gene_Symbol=Coro1c Coronin-1C	2	3	3	1	3	1	3	8.2	53.12	474											4					2		2	4	1.09e-12	2.7	8.2	560100	137780	422310	18670	4592.8	14077	9484.2
IPI00464325	6	6	>IPI:IPI00464325.3|SWISS-PROT:Q3TWF6|ENSEMBL:ENSMUSP00000037340|REFSEQ:NP_001074871 Tax_Id=10090 Gene_Symbol=Wdr70 WD repeat-containing protein 70	1	6	6	0	6	0	6	11.3	73.118	657								6	5										11	6.98e-12	0	11.3	489650	0	489650	9416.4	0	9416.4	9416.4
IPI00132973	2	2	>IPI:IPI00132973.1|SWISS-PROT:Q9D0R8|ENSEMBL:ENSMUSP00000021297|REFSEQ:NP_766535|VEGA:OTTMUSP00000002345 Tax_Id=10090 Gene_Symbol=Lsm12 Protein LSM12 homolog	1	2	2	2	1	2	1	13.8	21.701	195													2		1			2	1	5.48e-06	13.8	6.7	219080	30042	189040	12887	1767.2	11120	9352.8
IPI00133903;IPI00880839	20;20	20;20	>IPI:IPI00133903.1|SWISS-PROT:P38647 Tax_Id=10090 Gene_Symbol=Hspa9 Stress-70 protein, mitochondrial;>IPI:IPI00880839.1|TREMBL:Q3TW93;Q3UVN1;Q3V015;Q7TSZ0|ENSEMBL:ENSMUSP00000025217|REFSEQ:NP_034611 Tax_Id=10090 Gene_Symbol=Hspa9 heat shock protein 9	2	20	20	19	14	19	14	37.7	73.527	679						1		4	43	1	1					1	1	30	22	3.29e-144	35.8	27.4	16702000	8067000	8635100	273800	132250	141560	9310
IPI00130304	4	4	>IPI:IPI00130304.1|SWISS-PROT:Q91YN9|ENSEMBL:ENSMUSP00000042009|REFSEQ:NP_663367|VEGA:OTTMUSP00000024427 Tax_Id=10090 Gene_Symbol=Bag2 BAG family molecular chaperone regulator 2	1	4	4	2	3	2	3	19	23.473	210													2		3			2	3	2.08e-18	9.5	14.3	495990	141490	354500	21565	6151.7	15413	9261.3
IPI00133965;IPI00134112	3;1	3;1	>IPI:IPI00133965.2|SWISS-PROT:Q9D1N9-1|TREMBL:A8Y5G1|ENSEMBL:ENSMUSP00000025743|VEGA:OTTMUSP00000035611 Tax_Id=10090 Gene_Symbol=Mrpl21 Isoform 1 of 39S ribosomal protein L21, mitochondrial	2	3	3	1	3	1	3	14.8	23.366	209													1		3			1	3	8.5e-10	5.7	14.8	191520	12822	178700	10640	712.33	9927.9	9215.57
IPI00132194	1	1	>IPI:IPI00132194.3|SWISS-PROT:P31230|TREMBL:Q3TUZ1;Q3UZG4;Q8C2U7|ENSEMBL:ENSMUSP00000029663|REFSEQ:NP_031952 Tax_Id=10090 Gene_Symbol=Aimp1 small inducible cytokine subfamily E, member 1	1	1	1	0	1	0	1	5.6	35.166	319												1							1	0.0048066	0	5.6	256040	0	256040	9144.4	0	9144.4	9144.4
IPI00153144	3	3	>IPI:IPI00153144.3|SWISS-PROT:Q8R086|ENSEMBL:ENSMUSP00000056195|REFSEQ:NP_776094 Tax_Id=10090 Gene_Symbol=Suox Sulfite oxidase, mitochondrial	1	3	3	0	3	0	3	7.5	60.755	546										3									3	7.99e-05	0	7.5	380070	0	380070	9049.3	0	9049.3	9049.3
IPI00854971	6	1	>IPI:IPI00854971.1|REFSEQ:XP_001476035 Tax_Id=10090 Gene_Symbol=LOC100046302 similar to Protein disulfide isomerase associated 6	1	6	1	2	5	0	1	16.9	42.857	391											5					2		2	5	9.91e-22	5.9	16.9	664940	197550	467390	22165	6585	15580	8995
IPI00314467;IPI00113617;IPI00379974;IPI00475139	2;2;1;1	2;2;1;1	>IPI:IPI00314467.3|SWISS-PROT:Q9R1P1|TREMBL:Q545G0|ENSEMBL:ENSMUSP00000099436|REFSEQ:NP_036101|VEGA:OTTMUSP00000002595 Tax_Id=10090 Gene_Symbol=Psmb3 Proteasome subunit beta type-3;>IPI:IPI00113617.1|ENSEMBL:ENSMUSP00000089519 Tax_Id=10090 Gene_Symbol=- 23	4	2	2	0	2	0	2	14.6	22.965	205															3				3	9.15e-07	0	14.6	88633	0	88633	8863.3	0	8863.3	8863.3
IPI00227773;IPI00123862	3;2	2;1	>IPI:IPI00227773.1|SWISS-PROT:P63087-2|TREMBL:Q3U7K1|ENSEMBL:ENSMUSP00000083474|VEGA:OTTMUSP00000017568 Tax_Id=10090 Gene_Symbol=Ppp1cc Isoform Gamma-2 of Serine/threonine-protein phosphatase PP1-gamma catalytic subunit;>IPI:IPI00123862.1|SWISS-PROT:P63087	2	3	2	0	3	0	2	8.9	38.504	337													2						2	3.52e-09	0	8.9	239260	0	239260	8861.5	0	8861.5	8861.5
IPI00331597;IPI00223713;IPI00223714;IPI00319556	2;2;1;1	2;2;1;1	>IPI:IPI00331597.6|SWISS-PROT:P43277|TREMBL:Q149Z9;Q3U292|ENSEMBL:ENSMUSP00000044395|REFSEQ:NP_663759|VEGA:OTTMUSP00000000521 Tax_Id=10090 Gene_Symbol=Hist1h1d Histone H1.3;>IPI:IPI00223713.5|SWISS-PROT:P15864|TREMBL:Q3UXH2;Q5SZA3|ENSEMBL:ENSMUSP0000004581	4	2	2	1	2	1	2	10.4	22.099	221													2		1			1	2	2.4e-05	5	10.4	166700	0	166700	8773.5	0	8773.5	8773.5
IPI00673886;IPI00923680;IPI00900398;IPI00405462;IPI00177047;IPI00900438;IPI00900464;IPI00900461;IPI00928280;IPI00928049	6;6;6;6;6;5;2;1;1;1	6;6;6;6;6;5;2;1;1;1	>IPI:IPI00673886.5|SWISS-PROT:Q3UTJ2-2|ENSEMBL:ENSMUSP00000070720|REFSEQ:NP_766340|VEGA:OTTMUSP00000046591 Tax_Id=10090 Gene_Symbol=Sorbs2 Isoform 2 of Sorbin and SH3 domain-containing protein 2;>IPI:IPI00923680.1|SWISS-PROT:Q3UTJ2-1|TREMBL:B7ZWM6;B9EKP8|V	10	6	6	1	6	1	6	5.8	145.01	1295			1		4	4	3	1										1	12	6.63e-15	0.9	5.8	897200	0	897200	8710.6	0	8710.6	8710.6
IPI00323590;IPI00652341	4;4	3;3	>IPI:IPI00323590.2|SWISS-PROT:P22682 Tax_Id=10090 Gene_Symbol=Cbl E3 ubiquitin-protein ligase CBL;>IPI:IPI00652341.1|TREMBL:Q2M4H7;Q3U527|ENSEMBL:ENSMUSP00000041902|REFSEQ:NP_031645 Tax_Id=10090 Gene_Symbol=Cbl Casitas B-lineage lymphoma	2	4	3	0	4	0	3	5.3	100.55	913							4												4	1.32e-10	0	5.3	606210	0	606210	8660.1	0	8660.1	8660.1
IPI00116279;IPI00886090	10;6	10;6	>IPI:IPI00116279.3|SWISS-PROT:P80316|ENSEMBL:ENSMUSP00000022842|REFSEQ:NP_031663|VEGA:OTTMUSP00000040095 Tax_Id=10090 Gene_Symbol=Cct5 T-complex protein 1 subunit epsilon;>IPI:IPI00886090.1|VEGA:OTTMUSP00000040096 Tax_Id=10090 Gene_Symbol=Cct5 22 kDa prote	2	10	10	6	9	6	9	19.4	59.623	541										16								6	10	5.92e-33	12.8	18.1	2405800	987260	1418500	48116	19745	28371	8626
IPI00118676;IPI00929797;IPI00462110	6;6;4	1;1;1	>IPI:IPI00118676.3|SWISS-PROT:P60843|TREMBL:Q3TFG3;Q3TGK7;Q3U8I0;Q3UXC2;Q4FZL1;Q5F2A7;Q99LR0|ENSEMBL:ENSMUSP00000099649|REFSEQ:NP_659207|VEGA:OTTMUSP00000006211 Tax_Id=10090 Gene_Symbol=Eif4a1 Eukaryotic initiation factor 4A-I;>IPI:IPI00929797.1|TREMBL:Q3T	3	6	1	4	5	1	0	17.7	46.153	406								2	2		5					4		8	5	1.48e-38	10.6	15	2479200	1101800	1377400	77475	34432	43043	8611
IPI00118153	2	2	>IPI:IPI00118153.1|SWISS-PROT:P50462|TREMBL:Q545C7|ENSEMBL:ENSMUSP00000032658|REFSEQ:NP_038836 Tax_Id=10090 Gene_Symbol=Csrp3 Cysteine and glycine-rich protein 3	1	2	2	1	2	1	2	14.4	20.895	194													1		2			1	2	8.26e-09	5.2	14.4	429490	125540	303950	20452	5978	14474	8496
IPI00121758;IPI00515147;IPI00459625;IPI00515174;IPI00280967;IPI00807899	3;2;2;2;2;2	3;2;2;2;2;2	>IPI:IPI00121758.1|SWISS-PROT:Q921F2|TREMBL:Q3U591;Q3V0E7;Q544R5;Q8BUM1|ENSEMBL:ENSMUSP00000038113|REFSEQ:NP_663531|VEGA:OTTMUSP00000011770;OTTMUSP00000042807 Tax_Id=10090 Gene_Symbol=Tardbp TAR DNA-binding protein 43;>IPI:IPI00515147.1|TREMBL:Q6VYI4|ENSEM	6	3	3	0	3	0	3	9.4	44.547	414											3								3	5.47e-12	0	9.4	211320	0	211320	8452.9	0	8452.9	8452.9
IPI00224626;IPI00874440;IPI00877229;IPI00459494	4;4;1;1	3;3;0;1	>IPI:IPI00224626.3|TREMBL:Q3UGE0;Q3UNN1;Q5DTS3;Q8C2A3|ENSEMBL:ENSMUSP00000110927|REFSEQ:NP_033989 Tax_Id=10090 Gene_Symbol=Sept7 cell division cycle 10 homolog;>IPI:IPI00874440.1|SWISS-PROT:O55131|ENSEMBL:ENSMUSP00000052745 Tax_Id=10090 Gene_Symbol=Sept7 S	4	4	3	2	3	2	2	9.6	50.648	437											3					2		2	3	1.34e-11	5.3	6.6	358290	27563	330730	9952.6	765.63	9187	8421.37
IPI00408277;IPI00881188;IPI00830336	10;9;4	6;6;1	>IPI:IPI00408277.4|ENSEMBL:ENSMUSP00000109197|REFSEQ:NP_849215|VEGA:OTTMUSP00000018383 Tax_Id=10090 Gene_Symbol=Obsl1 obscurin-like 1;>IPI:IPI00881188.1|ENSEMBL:ENSMUSP00000109195|VEGA:OTTMUSP00000027331 Tax_Id=10090 Gene_Symbol=Obsl1 114 kDa protein	3	10	6	5	8	3	6	5.5	197.93	1804			2	9	3	4	4	4	2									8	20	4.49e-44	3.3	4.8	1517800	251620	1266200	12441	2062.5	10378	8315.5
IPI00111981;IPI00754697;IPI00227836	4;2;2	4;2;2	>IPI:IPI00111981.1|SWISS-PROT:Q9CZ30-1|TREMBL:Q3TJF2;Q3TW21|ENSEMBL:ENSMUSP00000028517|REFSEQ:NP_080218|VEGA:OTTMUSP00000014271 Tax_Id=10090 Gene_Symbol=Ola1 Isoform 1 of Obg-like ATPase 1;>IPI:IPI00754697.1|TREMBL:B1AYJ9|ENSEMBL:ENSMUSP00000107686;ENSMUSP	3	4	4	2	3	2	3	12.1	44.729	396											3					2		2	3	1.75e-10	5.1	9.3	512590	95467	417120	13143	2447.9	10695	8247.1
IPI00830611;IPI00125950;IPI00279931;IPI00858120	4;4;4;1	4;4;4;1	>IPI:IPI00830611.1|ENSEMBL:ENSMUSP00000111052|VEGA:OTTMUSP00000022541 Tax_Id=10090 Gene_Symbol=Carm1 70 kDa protein;>IPI:IPI00125950.2|SWISS-PROT:Q9WVG6-1|ENSEMBL:ENSMUSP00000034703|REFSEQ:NP_067506|VEGA:OTTMUSP00000022539 Tax_Id=10090 Gene_Symbol=Carm1 Is	4	4	4	1	4	1	4	6.3	70.322	651										5								1	4	1.29e-22	2	6.3	350870	35646	315220	10320	1048.4	9271.2	8222.8
IPI00474711;IPI00762427;IPI00856536	4;4;4	4;4;4	>IPI:IPI00474711.3|TREMBL:Q3UEA6;Q8BTL8|ENSEMBL:ENSMUSP00000105442|VEGA:OTTMUSP00000031748 Tax_Id=10090 Gene_Symbol=Pkn1 Putative uncharacterized protein;>IPI:IPI00762427.1|SWISS-PROT:P70268|ENSEMBL:ENSMUSP00000005616;ENSMUSP00000105443|REFSEQ:NP_796236|VE	3	4	4	0	4	0	4	4.1	105.01	951							4												4	1.27e-08	0	4.1	572100	0	572100	8172.9	0	8172.9	8172.9
IPI00113845	3	3	>IPI:IPI00113845.1|SWISS-PROT:O09061|TREMBL:Q6LCE5;Q6RI64|ENSEMBL:ENSMUSP00000014913|REFSEQ:NP_035315 Tax_Id=10090 Gene_Symbol=Psmb1 Proteasome subunit beta type-1	1	3	3	1	3	1	3	13.3	26.372	240													1		3			1	3	6e-07	5.8	13.3	182950	6443.5	176500	8711.8	306.83	8404.9	8098.07
IPI00470095;IPI00649373;IPI00124597;IPI00757111	4;4;1;1	3;3;0;0	>IPI:IPI00470095.1|SWISS-PROT:Q68FF6|ENSEMBL:ENSMUSP00000037210|REFSEQ:NP_001004144|VEGA:OTTMUSP00000008532 Tax_Id=10090 Gene_Symbol=Git1 ARF GTPase-activating protein GIT1;>IPI:IPI00649373.1|TREMBL:Q3V322;Q5F258|ENSEMBL:ENSMUSP00000098375|VEGA:OTTMUSP0000	4	4	3	0	4	0	3	4.7	85.299	770								4											4	6.88e-06	0	4.7	472400	0	472400	8006.8	0	8006.8	8006.8
IPI00918327;IPI00227522	1;1	1;1	>IPI:IPI00918327.1|ENSEMBL:ENSMUSP00000075945|REFSEQ:NP_001116075|VEGA:OTTMUSP00000043958 Tax_Id=10090 Gene_Symbol=Fcgbp Fc fragment of IgG binding protein;>IPI:IPI00227522.2|TREMBL:A1L0S2;A1L0S3;Q8BZG2|ENSEMBL:ENSMUSP00000056479|REFSEQ:NP_001158127|VEGA:O	2	1	1	1	1	1	1	0.3	275.22	2583	2							1	2	1	1		2		1		2	5	7	0.0025929	0.3	0.3	14768000	6965700	7802100	140650	66340	74306	7966
IPI00282957;IPI00881853;IPI00867855;IPI00649400;IPI00649975	3;3;3;3;3	3;3;3;3;3	>IPI:IPI00282957.4|SWISS-PROT:A2AJI0-1|ENSEMBL:ENSMUSP00000054338|REFSEQ:NP_659190|VEGA:OTTMUSP00000009747 Tax_Id=10090 Gene_Symbol=Mtap7d1 Isoform 1 of MAP7 domain-containing protein 1;>IPI:IPI00881853.1|TREMBL:A8Y5P4|ENSEMBL:ENSMUSP00000113250|VEGA:OTTMU	5	3	3	0	3	0	3	4	93.275	846							3												3	6.14e-07	0	4	579370	0	579370	7936.6	0	7936.6	7936.6
IPI00348414	2	2	>IPI:IPI00348414.4|SWISS-PROT:Q6PDY2|ENSEMBL:ENSMUSP00000075107|REFSEQ:NP_001005419 Tax_Id=10090 Gene_Symbol=Ado 2-aminoethanethiol dioxygenase	1	2	2	0	2	0	2	7	28.372	256									1				1	1					3	5.07e-05	0	7	158080	0	158080	7904.2	0	7904.2	7904.2
IPI00322096;IPI00624863;IPI00881013;IPI00881389	6;6;2;2	6;6;2;2	>IPI:IPI00322096.7|SWISS-PROT:Q9DCL9|ENSEMBL:ENSMUSP00000109094 Tax_Id=10090 Gene_Symbol=Paics Multifunctional protein ADE2;>IPI:IPI00624863.1|TREMBL:Q9CQ38|ENSEMBL:ENSMUSP00000031160;ENSMUSP00000112879;ENSMUSP00000113483|REFSEQ:NP_080215|VEGA:OTTMUSP00000	4	6	6	1	5	1	5	13.6	47.07	425											5					1		1	5	4.93e-18	2.1	11.5	370670	52187	318480	10902	1534.9	9367.1	7832.2
IPI00121089;IPI00753388;IPI00757004	7;7;1	7;7;1	>IPI:IPI00121089.2|SWISS-PROT:Q62077|TREMBL:A2A4A7;Q3TUJ5|ENSEMBL:ENSMUSP00000099404|REFSEQ:NP_067255|VEGA:OTTMUSP00000001135 Tax_Id=10090 Gene_Symbol=Plcg1 1-phosphatidylinositol-4,5-bisphosphate phosphodiesterase gamma-1;>IPI:IPI00753388.1|TREMBL:A2A4A6;	3	7	7	0	7	0	7	7.8	149.67	1302						7													7	5.73e-31	0	7.8	782860	0	782860	7828.6	0	7828.6	7828.6
IPI00353237;IPI00855097	5;4	4;3	>IPI:IPI00353237.8|SWISS-PROT:Q5SSZ5-1|ENSEMBL:ENSMUSP00000020695|REFSEQ:NP_001077056|VEGA:OTTMUSP00000005346 Tax_Id=10090 Gene_Symbol=Tns3 Isoform 1 of Tensin-3;>IPI:IPI00855097.1|SWISS-PROT:Q5SSZ5-2 Tax_Id=10090 Gene_Symbol=Tns3 Isoform 2 of Tensin-3	2	5	4	1	5	0	4	5.6	155.59	1440					1					3									4	1.77e-18	0.9	5.6	687100	0	687100	7808	0	7808	7808
IPI00653307;IPI00396797;IPI00405364;IPI00170041	8;8;4;3	5;5;2;3	>IPI:IPI00653307.1|TREMBL:Q3U741|ENSEMBL:ENSMUSP00000055535|REFSEQ:NP_951062 Tax_Id=10090 Gene_Symbol=Ddx17 DEAD box polypeptide 17 isoform 1;>IPI:IPI00396797.2|SWISS-PROT:Q501J6-1|TREMBL:Q3TU25|REFSEQ:NP_001035277 Tax_Id=10090 Gene_Symbol=Ddx17 Isoform 1	4	8	5	7	7	4	4	13.5	72.584	652									12									6	6	9.49e-21	13	11.2	1184500	417040	767480	26323	9267.5	17055	7787.5
IPI00322150	8	8	>IPI:IPI00322150.8|SWISS-PROT:Q8C1A5|TREMBL:Q99LK5|ENSEMBL:ENSMUSP00000005057|REFSEQ:NP_073144 Tax_Id=10090 Gene_Symbol=Thop1 Thimet oligopeptidase	1	8	8	3	7	3	7	14.1	78.025	687									10									3	7	1.23e-17	6.7	11.8	530510	48530	481980	9473.4	866.61	8606.8	7740.19
IPI00128326;IPI00885924;IPI00919157;IPI00886420;IPI00928255	2;2;2;1;1	1;1;1;1;1	>IPI:IPI00128326.1|SWISS-PROT:P30285|TREMBL:Q545C3;Q8BP21;Q9CSQ6;Q9CYR7;Q9D193|ENSEMBL:ENSMUSP00000006911|REFSEQ:NP_034000|VEGA:OTTMUSP00000039796 Tax_Id=10090 Gene_Symbol=Cdk4 Cell division protein kinase 4;>IPI:IPI00885924.1|VEGA:OTTMUSP00000039798 Tax_I	5	2	1	1	2	0	1	8.3	33.75	303										1			2		1			1	3	8.52e-05	2.6	8.3	304040	60482	243550	12668	2520.1	10148	7627.9
IPI00284806	2	2	>IPI:IPI00284806.8|SWISS-PROT:P00493|TREMBL:B1B0W8;Q6TDG6;Q99KF5|ENSEMBL:ENSMUSP00000026723|REFSEQ:NP_038584|VEGA:OTTMUSP00000018945 Tax_Id=10090 Gene_Symbol=Hprt1 Hypoxanthine-guanine phosphoribosyltransferase	1	2	2	0	2	0	2	11.9	24.57	218															2				2	7.14e-06	0	11.9	151660	0	151660	7582.9	0	7582.9	7582.9
IPI00170232;IPI00918064;IPI00928055;IPI00918245;IPI00928096;IPI00275831;IPI00918468	22;22;20;16;6;4;1	22;22;20;16;6;4;1	>IPI:IPI00170232.2|SWISS-PROT:Q8K4L3|ENSEMBL:ENSMUSP00000025079|REFSEQ:NP_694793|VEGA:OTTMUSP00000044479;OTTMUSP00000046605 Tax_Id=10090 Gene_Symbol=Svil Supervillin;>IPI:IPI00918064.1|TREMBL:Q8K4L2|VEGA:OTTMUSP00000044481 Tax_Id=10090 Gene_Symbol=Svil Arc	7	22	22	4	22	4	22	14	243.16	2170			21	10	2													4	29	3.72e-54	2.3	14	1484400	71852	1412600	8386.7	405.94	7980.7	7574.76
IPI00131445;IPI00749677;IPI00314883;IPI00272878;IPI00890133;IPI00331291;IPI00331293;IPI00845595;IPI00465648;IPI00753037;IPI00227432;IPI00625738;IPI00894596	7;7;7;3;3;3;3;3;3;3;2;2;1	7;7;7;3;3;3;3;3;3;3;2;2;1	>IPI:IPI00131445.2|SWISS-PROT:P39054-1|TREMBL:Q3T9X3;Q3TBU6|ENSEMBL:ENSMUSP00000072199 Tax_Id=10090 Gene_Symbol=Dnm2 Isoform 1 of Dynamin-2;>IPI:IPI00749677.3|TREMBL:Q3TCR7;Q91Z39;Q9CUM4|ENSEMBL:ENSMUSP00000111063|REFSEQ:NP_001034609 Tax_Id=10090 Gene_Symb	13	7	7	2	7	2	7	8	98.144	870								9										2	7	6.24e-17	3	8	753180	82034	671150	9656.2	1051.7	8604.5	7552.8
IPI00331394;IPI00875924	5;5	5;5	>IPI:IPI00331394.3|SWISS-PROT:Q9Z2W0|TREMBL:Q3TVK3;Q3U3I6;Q8CAJ7|ENSEMBL:ENSMUSP00000070821|REFSEQ:NP_001104301 Tax_Id=10090 Gene_Symbol=Dnpep aspartyl aminopeptidase isoform a;>IPI:IPI00875924.1|TREMBL:Q56A00;Q8BPW9|ENSEMBL:ENSMUSP00000109235|REFSEQ:NP_05	2	5	5	3	4	3	4	13.3	52.466	475											5					3		3	5	6.73e-40	7.6	11.2	537390	133200	404190	14927	3699.9	11228	7528.1
IPI00321557;IPI00943390;IPI00515376;IPI00882072	4;4;3;2	4;4;3;2	>IPI:IPI00321557.3|SWISS-PROT:P70271 Tax_Id=10090 Gene_Symbol=Pdlim4 PDZ and LIM domain protein 4;>IPI:IPI00943390.1|TREMBL:Q5SWV2|ENSEMBL:ENSMUSP00000018755|REFSEQ:NP_062290|VEGA:OTTMUSP00000005828 Tax_Id=10090 Gene_Symbol=Pdlim4 PDZ and LIM domain 4;>IPI	4	4	4	4	3	4	3	12.4	35.572	330													3		4			4	3	4.01e-09	12.4	10	700170	252290	447880	26930	9703.6	17226	7522.4
IPI00466258;IPI00406812;IPI00312101;IPI00885294;IPI00153932;IPI00312105;IPI00405001;IPI00468129;IPI00153931;IPI00889945	8;8;8;6;5;5;5;3;3;3	8;8;8;6;5;5;5;3;3;3	>IPI:IPI00466258.2|SWISS-PROT:Q8R550-1|TREMBL:A2AG61|ENSEMBL:ENSMUSP00000072840|VEGA:OTTMUSP00000020962 Tax_Id=10090 Gene_Symbol=Sh3kbp1 Isoform 1 of SH3 domain-containing kinase-binding protein 1;>IPI:IPI00406812.2|SWISS-PROT:Q8R550-2|TREMBL:Q3TA88|ENSEMB	10	8	8	0	8	0	8	15.8	78.169	709								7	2	4									13	2.79e-44	0	15.8	437330	0	437330	7412.3	0	7412.3	7412.3
IPI00118895;IPI00922961;IPI00849318	7;6;6	6;5;5	>IPI:IPI00118895.1|SWISS-PROT:Q61235|TREMBL:Q3V2N5;Q542S9|ENSEMBL:ENSMUSP00000037324|REFSEQ:NP_033255 Tax_Id=10090 Gene_Symbol=Sntb2 Beta-2-syntrophin;>IPI:IPI00922961.1|TREMBL:B7ZNU9 Tax_Id=10090 Gene_Symbol=- Sntb2 protein;>IPI:IPI00849318.1|REFSEQ:XP_00	3	7	6	0	7	0	6	14.4	56.381	520										6									6	2.18e-14	0	14.4	288910	0	288910	7407.9	0	7407.9	7407.9
IPI00277066;IPI00648228;IPI00117288	2;2;2	2;2;2	>IPI:IPI00277066.4|TREMBL:Q20BD0;Q3TMZ8;Q8CIR3|ENSEMBL:ENSMUSP00000104731|REFSEQ:NP_001041526|VEGA:OTTMUSP00000005764 Tax_Id=10090 Gene_Symbol=Hnrnpab heterogeneous nuclear ribonucleoprotein A/B isoform 1;>IPI:IPI00648228.3|TREMBL:Q80XR6;Q9D6G1|ENSEMBL:ENS	3	2	2	2	2	2	2	8.1	36.21	332													2		2			2	2	2.27e-11	8.1	8.1	426670	132050	294620	19394	6002.1	13392	7389.9
IPI00458765	3	3	>IPI:IPI00458765.2|SWISS-PROT:Q60749|ENSEMBL:ENSMUSP00000066516|REFSEQ:NP_035447|VEGA:OTTMUSP00000009918;OTTMUSP00000034966;OTTMUSP00000042955;OTTMUSP00000042956 Tax_Id=10090 Gene_Symbol=Khdrbs1 KH domain-containing, RNA-binding, signal transduction-associ	1	3	3	0	3	0	3	5.6	48.37	443										3									3	1.44e-06	0	5.6	273220	0	273220	7384.2	0	7384.2	7384.2
IPI00114209;IPI00606398;IPI00669583	6;2;1	6;2;1	>IPI:IPI00114209.1|SWISS-PROT:P26443|TREMBL:Q3TSQ7|ENSEMBL:ENSMUSP00000022322|REFSEQ:NP_032159|VEGA:OTTMUSP00000039999 Tax_Id=10090 Gene_Symbol=Glud1 Glutamate dehydrogenase 1, mitochondrial	3	6	6	4	6	4	6	12.7	61.336	558				1				1	1	6	1		1	1	2			6	8	1.02e-11	9.3	12.7	580750	106060	474690	11615	2121.3	9493.7	7372.4
IPI00230682;IPI00760000;IPI00750790	5;5;4	3;3;3	>IPI:IPI00230682.6|SWISS-PROT:Q9CQV8-1|TREMBL:A2A5N2|ENSEMBL:ENSMUSP00000018470|REFSEQ:NP_061223|VEGA:OTTMUSP00000017275 Tax_Id=10090 Gene_Symbol=Ywhab Isoform Long of 14-3-3 protein beta/alpha;>IPI:IPI00760000.1|SWISS-PROT:Q9CQV8-2 Tax_Id=10090 Gene_Symbo	3	5	3	4	4	2	2	22.4	28.086	246														4				2	2	9.88e-19	16.7	17.5	355760	96941	258820	16171	4406.4	11765	7358.6
IPI00626655;IPI00281109	8;8	8;8	>IPI:IPI00626655.3|SWISS-PROT:Q62234-1|ENSEMBL:ENSMUSP00000072945|REFSEQ:NP_034997 Tax_Id=10090 Gene_Symbol=Myom1 Isoform 1 of Myomesin-1;>IPI:IPI00281109.3|SWISS-PROT:Q62234-2|ENSEMBL:ENSMUSP00000024847|REFSEQ:NP_001077403 Tax_Id=10090 Gene_Symbol=Myom1 I	2	8	8	3	8	3	8	5.4	185.46	1667					11	3	2	1										4	13	2e-25	2.3	5.4	1395500	194150	1201400	10186	1417.1	8769.1	7352
IPI00108271;IPI00466032	3;3	3;3	>IPI:IPI00108271.1|SWISS-PROT:P70372 Tax_Id=10090 Gene_Symbol=Elavl1 ELAV-like protein 1;>IPI:IPI00466032.3|TREMBL:Q3TT05;Q3UFF9;Q78QY3;Q8BM84;Q8BTQ1;Q8BVF8;Q8BW03|ENSEMBL:ENSMUSP00000096549;ENSMUSP00000112196|REFSEQ:NP_034615 Tax_Id=10090 Gene_Symbol=Elav	2	3	3	1	3	1	3	10.7	36.069	326													3		1			1	3	2.5e-07	4	10.7	220380	18482	201900	8815.3	739.28	8076	7336.72
IPI00338717;IPI00274747;IPI00938510	9;9;9	9;9;9	>IPI:IPI00338717.3|TREMBL:Q80TP8|ENSEMBL:ENSMUSP00000071834 Tax_Id=10090 Gene_Symbol=Csde1 MKIAA0885 protein (Fragment);>IPI:IPI00274747.6|SWISS-PROT:Q91W50|TREMBL:Q3TXH7;Q3U1S6;Q3U4S7|ENSEMBL:ENSMUSP00000029446|REFSEQ:NP_659150 Tax_Id=10090 Gene_Symbol=Cs	3	9	9	4	9	4	9	13	92.142	822								13										4	9	7.71e-24	5.5	13	766700	156380	610320	12366	2522.3	9843.8	7321.5
IPI00116966;IPI00857879;IPI00857568	6;1;1	6;1;1	>IPI:IPI00116966.8|SWISS-PROT:Q61024|TREMBL:Q3TIA9;Q3TV20|ENSEMBL:ENSMUSP00000031766;ENSMUSP00000111204|REFSEQ:NP_036185|VEGA:OTTMUSP00000026130;OTTMUSP00000026131 Tax_Id=10090 Gene_Symbol=Asns Asparagine synthetase [glutamine-hydrolyzing]	3	6	6	0	6	0	6	10.2	64.282	561										6									6	4.41e-10	0	10.2	353410	0	353410	7212.4	0	7212.4	7212.4
IPI00127707;IPI00221799;IPI00221796;IPI00411074;IPI00411075;IPI00473425	3;3;3;1;1;1	2;2;2;0;0;0	>IPI:IPI00127707.1|SWISS-PROT:Q61990-1|TREMBL:B2M1R7;Q3TF69|ENSEMBL:ENSMUSP00000076294|REFSEQ:NP_001096635 Tax_Id=10090 Gene_Symbol=Pcbp2 Isoform 1 of Poly(rC)-binding protein 2;>IPI:IPI00221799.1|SWISS-PROT:Q61990-3|ENSEMBL:ENSMUSP00000077509|REFSEQ:NP_03	6	3	2	2	3	1	2	12.2	38.221	362												1	2					1	2	1.57e-28	9.1	12.2	369220	98867	270350	15384	4119.4	11265	7145.6
IPI00848590;IPI00404981;IPI00882156	3;3;3	3;3;3	>IPI:IPI00848590.1|REFSEQ:XP_001478220 Tax_Id=10090 Gene_Symbol=LOC100047393 similar to Amyloid beta precursor protein binding protein 1;>IPI:IPI00404981.1|SWISS-PROT:Q8VBW6|TREMBL:Q3TS59;Q3UK27|ENSEMBL:ENSMUSP00000034349|REFSEQ:NP_659180|VEGA:OTTMUSP00000	3	3	3	1	3	1	3	6	60.393	537										4								1	3	9.42e-07	2.8	6	306270	25889	280380	8507.4	719.13	7788.3	7069.17
IPI00125971	2	2	>IPI:IPI00125971.1|SWISS-PROT:P62334|TREMBL:Q14AQ1;Q8QZS9|ENSEMBL:ENSMUSP00000022380|REFSEQ:NP_080235 Tax_Id=10090 Gene_Symbol=Psmc6 26S protease regulatory subunit S10B	1	2	2	1	1	1	1	6.9	44.172	389												2						1	1	1.68e-07	3.9	3.1	450130	76721	373410	10717	1826.7	8890.7	7064
IPI00135655;IPI00308187;IPI00654073;IPI00125267	2;2;2;1	2;2;2;1	>IPI:IPI00135655.3|SWISS-PROT:Q9QY76 Tax_Id=10090 Gene_Symbol=Vapb Vesicle-associated membrane protein-associated protein B;>IPI:IPI00308187.1|TREMBL:Q3TU78;Q8BH80|ENSEMBL:ENSMUSP00000064699|REFSEQ:NP_062780|VEGA:OTTMUSP00000017608 Tax_Id=10090 Gene_Symbol	4	2	2	0	2	0	2	9.9	26.946	243														2		1			3	8.47e-06	0	9.9	147320	0	147320	7015	0	7015	7015
IPI00132208;IPI00850734;IPI00623518;IPI00649208;IPI00649780;IPI00650074;IPI00850048	2;2;2;2;2;2;2	2;2;2;2;2;2;2	>IPI:IPI00132208.1|SWISS-PROT:P63037|TREMBL:Q3TK61;Q5NTY0|ENSEMBL:ENSMUSP00000030118|REFSEQ:NP_001158143;NP_001158144;NP_032324|VEGA:OTTMUSP00000006930 Tax_Id=10090 Gene_Symbol=Dnaja1 DnaJ homolog subfamily A member 1;>IPI:IPI00850734.1|REFSEQ:XP_001480602	7	2	2	0	2	0	2	6.3	44.868	397											2								2	2.03e-05	0	6.3	245470	0	245470	7013.5	0	7013.5	7013.5
IPI00467833	6	6	>IPI:IPI00467833.6|SWISS-PROT:P17751|ENSEMBL:ENSMUSP00000024223|REFSEQ:NP_033441|VEGA:OTTMUSP00000019147 Tax_Id=10090 Gene_Symbol=Tpi1 triosephosphate isomerase 1	1	6	6	3	6	3	6	26.8	32.191	299													1	8	3			4	8	2e-28	13	26.8	5049700	2438100	2611600	201990	97525	104460	6935
IPI00128867	4	4	>IPI:IPI00128867.3|SWISS-PROT:O35295|TREMBL:Q3UTJ8;Q8BQK8|ENSEMBL:ENSMUSP00000055596|REFSEQ:NP_035351|VEGA:OTTMUSP00000005331 Tax_Id=10090 Gene_Symbol=Purb Transcriptional activator protein Pur-beta	1	4	4	3	3	3	3	27.5	33.901	324												2	3		2			3	4	2.79e-51	21.6	17.9	437630	135980	301650	18235	5666	12569	6903
IPI00308706;IPI00881253	3;3	3;3	>IPI:IPI00308706.4|SWISS-PROT:P47962|TREMBL:Q3THE1;Q3U850;Q58EU6|ENSEMBL:ENSMUSP00000080854|REFSEQ:NP_058676;XP_001479502|VEGA:OTTMUSP00000036755 Tax_Id=10090 Gene_Symbol=Rpl5;Gm15500 60S ribosomal protein L5;>IPI:IPI00881253.1|TREMBL:Q3TKR5|VEGA:OTTMUSP00	2	3	3	1	3	1	3	6.1	34.4	297													3		1			1	3	1.37e-05	3	6.1	369910	81810	288100	12330	2727	9603.2	6876.2
IPI00357029;IPI00754313	10;2	10;2	>IPI:IPI00357029.6|SWISS-PROT:Q148W8|ENSEMBL:ENSMUSP00000083155|REFSEQ:NP_001028516;NP_001153521 Tax_Id=10090 Gene_Symbol=Dusp27 Inactive dual specificity phosphatase 27	2	10	10	3	9	3	9	13.4	128.57	1138						13												3	10	9.89e-53	2.9	12.7	836480	124530	711950	9726.6	1448.1	8278.5	6830.4
IPI00117689;IPI00651975;IPI00654405	5;4;3	5;4;3	>IPI:IPI00117689.1|SWISS-PROT:O54724|ENSEMBL:ENSMUSP00000058321|REFSEQ:NP_033012|VEGA:OTTMUSP00000002049 Tax_Id=10090 Gene_Symbol=Ptrf Polymerase I and transcript release factor;>IPI:IPI00651975.1|TREMBL:Q3U4N4|ENSEMBL:ENSMUSP00000098008 Tax_Id=10090 Gene_	3	5	5	2	5	2	5	21.9	43.953	392										8								2	6	3.69e-42	6.4	21.9	590650	180330	410320	17372	5303.8	12068	6764.2
IPI00114017;IPI00653636;IPI00461322	4;3;2	4;3;2	>IPI:IPI00114017.2|TREMBL:Q3TT33|ENSEMBL:ENSMUSP00000098405|REFSEQ:NP_001104264;NP_033804 Tax_Id=10090 Gene_Symbol=Anxa7 annexin A7;>IPI:IPI00653636.1|SWISS-PROT:Q07076|TREMBL:Q3TJ49;Q3UYL7;Q8BP75;Q922A2|ENSEMBL:ENSMUSP00000066035 Tax_Id=10090 Gene_Symbol=	3	4	4	2	3	2	3	9.5	49.925	463											3					2		2	3	6.32e-20	4.1	7.8	361760	70823	290930	10962	2146.2	8816.1	6669.9
IPI00468203;IPI00605518;IPI00885292;IPI00885367;IPI00885455	10;9;9;7;5	10;9;9;7;5	>IPI:IPI00468203.3|SWISS-PROT:P07356|TREMBL:Q3UCD3;Q542G9;Q99KH3;Q9CZI7|ENSEMBL:ENSMUSP00000034756|REFSEQ:NP_031611|VEGA:OTTMUSP00000040269 Tax_Id=10090 Gene_Symbol=Anxa2 Annexin A2;>IPI:IPI00605518.1|REFSEQ:XP_001474833 Tax_Id=10090 Gene_Symbol=LOC1000488	5	10	10	10	9	10	9	30.4	38.676	339	1								1	1			9		10			12	10	2.19e-62	30.4	27.7	3734000	1754300	1979700	109820	51597	58225	6628
IPI00318548	1	1	>IPI:IPI00318548.3|SWISS-PROT:Q9D883|TREMBL:Q14C24|ENSEMBL:ENSMUSP00000014684|REFSEQ:NP_077149 Tax_Id=10090 Gene_Symbol=U2af1 Splicing factor U2AF 35 kDa subunit	1	1	1	0	1	0	1	5.4	27.815	239													1	1					2	0.005096	0	5.4	119170	0	119170	6620.4	0	6620.4	6620.4
IPI00228617;IPI00652902;IPI00849958	3;3;2	2;2;2	>IPI:IPI00228617.6|SWISS-PROT:P08752 Tax_Id=10090 Gene_Symbol=Gnai2 Guanine nucleotide-binding protein G(i), alpha-2 subunit;>IPI:IPI00652902.1|TREMBL:Q3TXK7;Q8JZT4;Q922Y6|ENSEMBL:ENSMUSP00000057543|REFSEQ:NP_032164 Tax_Id=10090 Gene_Symbol=Gnai2 Putative	3	3	2	2	3	1	2	10.4	40.47	355													3		2			2	3	2.23e-09	7.3	10.4	369460	92466	276990	13195	3302.4	9892.6	6590.2
IPI00187407	3	3	>IPI:IPI00187407.4|SWISS-PROT:Q8VBV7|ENSEMBL:ENSMUSP00000035884|REFSEQ:NP_598566 Tax_Id=10090 Gene_Symbol=Cops8 COP9 signalosome complex subunit 8	1	3	3	0	3	0	3	23.9	23.255	209															4				4	1.92e-09	0	23.9	85197	0	85197	6553.6	0	6553.6	6553.6
IPI00319933;IPI00382008;IPI00857746;IPI00858140;IPI00857626;IPI00857868;IPI00856930;IPI00856678	5;2;2;2;2;2;1;1	5;2;2;2;2;2;1;1	>IPI:IPI00319933.4|SWISS-PROT:Q99JB8|TREMBL:Q543N7|ENSEMBL:ENSMUSP00000028694;ENSMUSP00000054391;ENSMUSP00000106981|REFSEQ:NP_083009;NP_112019|VEGA:OTTMUSP00000015326;OTTMUSP00000015327;OTTMUSP00000027944 Tax_Id=10090 Gene_Symbol=Pacsin3 Protein kinase C a	8	5	5	0	5	0	5	13.4	48.584	424										1	5								6	3.25e-34	0	13.4	245820	0	245820	6469	0	6469	6469
IPI00112448;IPI00762525;IPI00830211	3;1;1	3;1;1	>IPI:IPI00112448.1|SWISS-PROT:P63325|TREMBL:Q3U9P0;Q5M9K7|ENSEMBL:ENSMUSP00000110531;ENSMUSP00000110532|REFSEQ:NP_080239|VEGA:OTTMUSP00000023640;OTTMUSP00000023646;OTTMUSP00000042411;OTTMUSP00000042413 Tax_Id=10090 Gene_Symbol=Rps10 40S ribosomal protein S	3	3	3	1	3	1	3	14.5	18.916	165													1		3			1	3	6.27e-08	8.5	14.5	224020	50883	173140	11791	2678.1	9112.6	6434.5
IPI00108194	3	3	>IPI:IPI00108194.1|SWISS-PROT:Q80ZS3|ENSEMBL:ENSMUSP00000041244|REFSEQ:NP_997090|VEGA:OTTMUSP00000016524 Tax_Id=10090 Gene_Symbol=Mrps26 28S ribosomal protein S26, mitochondrial	1	3	3	1	3	1	3	19.5	23.443	200													1		3			1	3	1.1e-07	6	19.5	181670	14215	167450	7569.5	592.28	6977.2	6384.92
IPI00830478	5	5	>IPI:IPI00830478.1|SWISS-PROT:Q6A0A9|TREMBL:Q3V3S0;Q7TMZ0|ENSEMBL:ENSMUSP00000053877|REFSEQ:NP_001028440 Tax_Id=10090 Gene_Symbol=Fam120a Constitutive coactivator of PPAR-gamma-like protein 1	1	5	5	0	5	0	5	6.7	121.64	1112							5												5	1.43e-16	0	6.7	467120	0	467120	6312.5	0	6312.5	6312.5
IPI00112648;IPI00331152	2;2	2;2	>IPI:IPI00112648.1|SWISS-PROT:P41241 Tax_Id=10090 Gene_Symbol=Csk Tyrosine-protein kinase CSK;>IPI:IPI00331152.2|TREMBL:Q3UVH2;Q8BIS9;Q8VCW1|ENSEMBL:ENSMUSP00000034863|REFSEQ:NP_031809 Tax_Id=10090 Gene_Symbol=Csk Putative uncharacterized protein	2	2	2	0	2	0	2	5.3	50.613	450											2								2	0.0004544	0	5.3	257240	0	257240	6274.3	0	6274.3	6274.3
IPI00132096	3	3	>IPI:IPI00132096.3|SWISS-PROT:Q9CQ65|TREMBL:A2ANM4|ENSEMBL:ENSMUSP00000061092|REFSEQ:NP_077753|VEGA:OTTMUSP00000008137 Tax_Id=10090 Gene_Symbol=Mtap S-methyl-5-thioadenosine phosphorylase	1	3	3	2	3	2	3	12.4	31.062	283													2	2	1			2	3	1.86e-07	9.9	12.4	221840	36403	185430	9243.2	1516.8	7726.4	6209.6
IPI00848970;IPI00226387;IPI00461730	3;3;3	3;3;3	>IPI:IPI00848970.1|SWISS-PROT:Q8BX10-1|TREMBL:A1A4A7;B7ZNW0|ENSEMBL:ENSMUSP00000108124|REFSEQ:NP_001157010|VEGA:OTTMUSP00000032226 Tax_Id=10090 Gene_Symbol=Pgam5 Isoform 1 of Serine/threonine-protein phosphatase PGAM5, mitochondrial;>IPI:IPI00226387.3|SWIS	3	3	3	2	2	2	2	10.8	31.994	288													1	3	1			2	3	9.92e-10	7.3	7.6	291220	56851	234370	10042	1960.4	8081.7	6121.3
IPI00755241;IPI00319320;IPI00874565;IPI00656204	5;5;5;5	5;5;5;5	>IPI:IPI00755241.1|TREMBL:A1L0U6;A2AS98|ENSEMBL:ENSMUSP00000107390|VEGA:OTTMUSP00000014352 Tax_Id=10090 Gene_Symbol=Nckap1 NCK-associated protein 1;>IPI:IPI00319320.4|SWISS-PROT:P28660-1|TREMBL:A2AS97|ENSEMBL:ENSMUSP00000028386|REFSEQ:NP_058661|VEGA:OTTMUS	4	5	5	0	5	0	5	5.6	129.51	1134							5												5	1.99e-24	0	5.6	515880	0	515880	6069.2	0	6069.2	6069.2
IPI00468802;IPI00649402;IPI00459789	4;4;1	4;4;1	>IPI:IPI00468802.5|SWISS-PROT:Q99LB6-1|ENSEMBL:ENSMUSP00000048222|REFSEQ:NP_598778|VEGA:OTTMUSP00000005600 Tax_Id=10090 Gene_Symbol=Mat2b Isoform 1 of Methionine adenosyltransferase 2 subunit beta;>IPI:IPI00649402.2|SWISS-PROT:Q99LB6-2|ENSEMBL:ENSMUSP00000	3	4	4	3	4	3	4	17.7	37.392	334													4		3			3	4	1.43e-12	15	17.7	426820	137990	288830	17073	5519.4	11553	6033.6
IPI00111556;IPI00120374;IPI00473972	3;3;3	3;3;3	>IPI:IPI00111556.1|SWISS-PROT:P62715|TREMBL:Q8BN07|ENSEMBL:ENSMUSP00000009774|REFSEQ:NP_059070 Tax_Id=10090 Gene_Symbol=Ppp2cb Serine/threonine-protein phosphatase 2A catalytic subunit beta isoform;>IPI:IPI00120374.1|SWISS-PROT:P63330|ENSEMBL:ENSMUSP000000	3	3	3	1	3	1	3	11	35.575	309													4		1			1	4	4.77e-14	3.6	11	194420	19014	175410	7477.9	731.29	6746.6	6015.31
IPI00377288;IPI00761865;IPI00407609	4;4;3	4;4;3	>IPI:IPI00377288.3|SWISS-PROT:Q4LDD4-1|ENSEMBL:ENSMUSP00000081958;ENSMUSP00000102625|VEGA:OTTMUSP00000031904 Tax_Id=10090 Gene_Symbol=Arap1 Isoform 1 of Arf-GAP with Rho-GAP domain, ANK repeat and PH domain-containing protein 1;>IPI:IPI00761865.2|SWISS-PRO	3	4	4	0	4	0	4	2.5	162.27	1452					4														4	1.98e-07	0	2.5	582850	0	582850	6008.8	0	6008.8	6008.8
IPI00762483	10	0	>IPI:IPI00762483.3|TREMBL:Q8BLV4|ENSEMBL:ENSMUSP00000065850|REFSEQ:NP_001104782 Tax_Id=10090 Gene_Symbol=Lrrfip1 leucine rich repeat (in FLII) interacting protein 1 isoform 3	1	10	0	8	10	0	0	30.8	48.918	428				1		2	1	2	2	2						1		5	6	1.81e-58	26.9	30.8	1749700	754700	995000	43743	18868	24875	6007
IPI00652925;IPI00331016;IPI00753794	4;4;4	4;4;4	>IPI:IPI00652925.3|REFSEQ:XP_001478292 Tax_Id=10090 Gene_Symbol=LOC100047481 similar to SEC24 related gene family, member B;>IPI:IPI00331016.1|TREMBL:Q3UDH4;Q6PFZ1;Q80ZX0|ENSEMBL:ENSMUSP00000001079|REFSEQ:NP_997092 Tax_Id=10090 Gene_Symbol=Sec24b Sec24 rel	3	4	4	0	4	0	4	4.5	137.6	1263						4													4	3.94e-10	0	4.5	323920	0	323920	5889.4	0	5889.4	5889.4
IPI00122559;IPI00759913;IPI00407517;IPI00759916;IPI00760003;IPI00760053;IPI00760076;IPI00760049;IPI00760078;IPI00473546;IPI00759972;IPI00759887;IPI00759952;IPI00759936;IPI00759851;IPI00759943;IPI00462829	5;5;5;5;5;5;5;5;5;5;5;5;5;5;5;5;1	5;5;5;5;5;5;5;5;5;5;5;5;5;5;5;5;1	>IPI:IPI00122559.3|SWISS-PROT:Q61595-1|ENSEMBL:ENSMUSP00000022391|REFSEQ:NP_032503 Tax_Id=10090 Gene_Symbol=Ktn1 Isoform 1 of Kinectin;>IPI:IPI00759913.1|SWISS-PROT:Q61595-11|ENSEMBL:ENSMUSP00000107374 Tax_Id=10090 Gene_Symbol=Ktn1 Isoform 11 of Kinectin;>	17	5	5	0	5	0	5	4.3	152.59	1327			6				4												10	1.63e-46	0	4.3	708600	0	708600	5761	0	5761	5761
IPI00124264;IPI00877240;IPI00830921;IPI00848382;IPI00849293	4;4;3;3;3	4;4;3;3;3	>IPI:IPI00124264.1|SWISS-PROT:P97384 Tax_Id=10090 Gene_Symbol=Anxa11 Annexin A11;>IPI:IPI00877240.1|TREMBL:Q921F1|ENSEMBL:ENSMUSP00000022416|REFSEQ:NP_038497|VEGA:OTTMUSP00000021337 Tax_Id=10090 Gene_Symbol=Anxa11 annexin A11;>IPI:IPI00830921.1|ENSEMBL:ENS	5	4	4	1	4	1	4	7.8	54.111	503										5								1	4	3.18e-07	1.8	7.8	291730	42675	249060	8103.7	1185.4	6918.3	5732.9
IPI00123313;IPI00849985;IPI00337053	10;1;1	10;1;1	>IPI:IPI00123313.1|SWISS-PROT:Q02053|TREMBL:B9EHN0|ENSEMBL:ENSMUSP00000001989;ENSMUSP00000086626|REFSEQ:NP_001129557;NP_033483|VEGA:OTTMUSP00000018598;OTTMUSP00000018662 Tax_Id=10090 Gene_Symbol=Uba1 Ubiquitin-like modifier-activating enzyme 1	3	10	10	5	9	5	9	13.3	117.81	1058				3	4	4	13											14	10	6.68e-90	7.2	12	2171000	879440	1291600	30153	12215	17939	5724
IPI00652944;IPI00126389;IPI00675666	10;9;5	7;6;4	>IPI:IPI00652944.1|TREMBL:Q3TA75|ENSEMBL:ENSMUSP00000104295 Tax_Id=10090 Gene_Symbol=Fxr2 Putative uncharacterized protein (Fragment);>IPI:IPI00126389.2|TREMBL:Q6P5B5|ENSEMBL:ENSMUSP00000018909|REFSEQ:NP_035944|VEGA:OTTMUSP00000006226 Tax_Id=10090 Gene_Sym	3	10	7	2	10	1	7	16	70.528	655								8										1	7	3.97e-20	3.5	16	327470	12068	315400	6178.6	227.7	5950.9	5723.2
IPI00153201;IPI00403332;IPI00798610;IPI00649581;IPI00467384;IPI00647969	4;1;1;1;1;1	4;1;1;1;1;1	>IPI:IPI00153201.1|SWISS-PROT:Q8R0H9|TREMBL:Q3TB03|ENSEMBL:ENSMUSP00000035992|REFSEQ:NP_666041 Tax_Id=10090 Gene_Symbol=Gga1 ADP-ribosylation factor-binding protein GGA1	6	4	4	1	4	1	4	6.3	69.971	635									5									1	4	1.07e-13	1.6	6.3	244120	13432	230690	6424.3	353.48	6070.8	5717.32
IPI00396671;IPI00762360	5;5	5;5	>IPI:IPI00396671.1|SWISS-PROT:Q6P542|TREMBL:A1A4B8;Q3U6P1;Q99K92|ENSEMBL:ENSMUSP00000036881|REFSEQ:NP_038882 Tax_Id=10090 Gene_Symbol=Abcf1 ATP-binding cassette sub-family F member 1;>IPI:IPI00762360.1|TREMBL:Q5RL55;Q9JL47|ENSEMBL:ENSMUSP00000084455 Tax_Id	2	5	5	0	5	0	5	7.3	94.944	837							5												5	6.13e-42	0	7.3	340840	0	340840	5680.7	0	5680.7	5680.7
IPI00169998	3	3	>IPI:IPI00169998.2|TREMBL:Q8K354|ENSEMBL:ENSMUSP00000047712|REFSEQ:NP_766635|VEGA:OTTMUSP00000021475 Tax_Id=10090 Gene_Symbol=Cbr3 carbonyl reductase 3	1	3	3	0	3	0	3	12.3	30.953	277														3					3	5.5e-07	0	12.3	163060	0	163060	5622.7	0	5622.7	5622.7
IPI00117083	1	1	>IPI:IPI00117083.1|SWISS-PROT:Q99LP6|TREMBL:Q3UTB8|ENSEMBL:ENSMUSP00000031099|REFSEQ:NP_077798|VEGA:OTTMUSP00000035198 Tax_Id=10090 Gene_Symbol=Grpel1 GrpE protein homolog 1, mitochondrial	1	1	1	0	1	0	1	4.1	24.307	217														1	1				2	0.0056274	0	4.1	132050	0	132050	5502.1	0	5502.1	5502.1
IPI00120914;IPI00928532	1;1	1;1	>IPI:IPI00120914.1|SWISS-PROT:Q9DCH4 Tax_Id=10090 Gene_Symbol=Eif3f Eukaryotic translation initiation factor 3 subunit F;>IPI:IPI00928532.1|TREMBL:B0LAD0;Q3U8X1;Q3UVY8;Q5XJV3;Q6IRT4;Q8BTW2;Q8VH52|ENSEMBL:ENSMUSP00000033342|REFSEQ:NP_079620|VEGA:OTTMUSP0000	2	1	1	1	1	1	1	4.7	38	361											1					1		1	1	7.04e-29	4.7	4.7	110740	6109.2	104630	6152.2	339.4	5812.8	5473.4
IPI00421179;IPI00858249;IPI00856453;IPI00515195;IPI00856164	7;7;7;5;2	7;7;7;5;2	>IPI:IPI00421179.1|SWISS-PROT:Q6NZJ6-1|TREMBL:Q3UTK0;Q3UYM6|ENSEMBL:ENSMUSP00000047678;ENSMUSP00000111120|REFSEQ:NP_666053|VEGA:OTTMUSP00000029085;OTTMUSP00000029549 Tax_Id=10090 Gene_Symbol=Eif4g1 Isoform 1 of Eukaryotic translation initiation factor 4 ga	5	7	7	5	6	5	6	5.6	176.07	1600				7	6													6	7	4.19e-49	4.4	4.6	1273900	336830	937040	11476	3034.5	8441.8	5407.3
IPI00378974	6	6	>IPI:IPI00378974.6|SWISS-PROT:A2ABU4|ENSEMBL:ENSMUSP00000073943;ENSMUSP00000101480|REFSEQ:NP_001078978|VEGA:OTTMUSP00000010244 Tax_Id=10090 Gene_Symbol=Myom3 Myomesin-3	1	6	6	2	6	2	6	6.8	161.78	1439					2	8												2	8	1.28e-39	1.3	6.8	720980	63252	657730	6495.4	569.84	5925.5	5355.66
IPI00224584;IPI00869462	2;1	2;1	>IPI:IPI00224584.10|TREMBL:B9EHC7;Q56A03|ENSEMBL:ENSMUSP00000029454|REFSEQ:NP_033944|VEGA:OTTMUSP00000040615 Tax_Id=10090 Gene_Symbol=Casq2 Calsequestrin;>IPI:IPI00869462.1|SWISS-PROT:O09161 Tax_Id=10090 Gene_Symbol=Casq2 Calsequestrin-2	2	2	2	1	2	1	2	4.9	50.086	432											2					1		1	2	1.49e-05	1.9	4.9	245130	47965	197160	8754.5	1713	7041.5	5328.5
IPI00136505;IPI00230507;IPI00623553;IPI00881799;IPI00889805	2;2;2;2;2	2;2;2;2;2	>IPI:IPI00136505.1|ENSEMBL:ENSMUSP00000076538|REFSEQ:XP_136323;XP_922252 Tax_Id=10090 Gene_Symbol=Gm4953 hypothetical protein isoform 1;>IPI:IPI00230507.5|SWISS-PROT:Q9DCX2|ENSEMBL:ENSMUSP00000046256;ENSMUSP00000086072;ENSMUSP00000102147|REFSEQ:NP_082138|V	5	2	2	1	1	1	1	9.9	18.522	161													1		1			1	1	0.00078581	5.6	4.3	110780	7776.1	103000	6154.3	432.01	5722.3	5290.29
IPI00112536	1	1	>IPI:IPI00112536.1|SWISS-PROT:Q9CZC8|ENSEMBL:ENSMUSP00000019268|REFSEQ:NP_081544|VEGA:OTTMUSP00000029706 Tax_Id=10090 Gene_Symbol=Scrn1 Secernin-1	1	1	1	1	1	1	1	2.7	46.325	414											1					1		1	1	5.87e-09	2.7	2.7	224100	36165	187940	7727.7	1247.1	6480.6	5233.5
IPI00752108;IPI00756875;IPI00752593;IPI00403823;IPI00676489;IPI00316623;IPI00753220;IPI00660602;IPI00754401;IPI00755935;IPI00663949;IPI00757459;IPI00750243;IPI00754980;IPI00751207;IPI00676225;IPI00658280;IPI00752631	5;5;5;5;5;5;5;5;5;5;5;5;5;4;4;4;4;2	5;5;5;5;5;5;5;5;5;5;5;5;5;4;4;4;4;2	>IPI:IPI00752108.1|ENSEMBL:ENSMUSP00000107323|VEGA:OTTMUSP00000014472 Tax_Id=10090 Gene_Symbol=Ctnnd1 108 kDa protein;>IPI:IPI00756875.1|ENSEMBL:ENSMUSP00000107324|VEGA:OTTMUSP00000014464 Tax_Id=10090 Gene_Symbol=Ctnnd1 107 kDa protein;>IPI:IPI00752593.1|E	18	5	5	0	5	0	5	6.4	108.17	967							4			1									5	1.57e-09	0	6.4	385760	0	385760	5212.9	0	5212.9	5212.9
IPI00117039	21	1	>IPI:IPI00117039.6|SWISS-PROT:Q4JIM5|ENSEMBL:ENSMUSP00000027888|REFSEQ:NP_033725 Tax_Id=10090 Gene_Symbol=Abl2 Tyrosine-protein kinase ABL2	1	21	1	0	21	0	1	24.8	128.19	1182						2													2	2.85e-297	0	24.8	416230	0	416230	5202.8	0	5202.8	5202.8
IPI00224153;IPI00929836	3;3	3;3	>IPI:IPI00224153.6|SWISS-PROT:Q62136 Tax_Id=10090 Gene_Symbol=Ptpn21 Tyrosine-protein phosphatase non-receptor type 21;>IPI:IPI00929836.1|TREMBL:Q05DI4;Q4KML9;Q6NXW5;Q78VI1;Q7TMG1;Q9QWQ7|ENSEMBL:ENSMUSP00000082197|REFSEQ:NP_001139671;NP_036007 Tax_Id=10090	2	3	3	0	3	0	3	3	133.49	1176						3													3	3.35e-07	0	3	436750	0	436750	5199.5	0	5199.5	5199.5
IPI00266188	2	1	>IPI:IPI00266188.6|SWISS-PROT:P45591|TREMBL:Q3UHW9|ENSEMBL:ENSMUSP00000077262|REFSEQ:NP_031714 Tax_Id=10090 Gene_Symbol=Cfl2 Cofilin-2	1	2	1	1	2	0	1	18.7	18.709	166															1				1	4.09e-11	6.6	18.7	77966	0	77966	5197.8	0	5197.8	5197.8
IPI00407835;IPI00761937;IPI00622375;IPI00761172;IPI00761299;IPI00889845;IPI00889927	5;5;5;5;4;4;4	5;5;5;5;4;4;4	>IPI:IPI00407835.2|SWISS-PROT:Q80X50-5|ENSEMBL:ENSMUSP00000066138|REFSEQ:NP_001159455 Tax_Id=10090 Gene_Symbol=Ubap2l Isoform 5 of Ubiquitin-associated protein 2-like;>IPI:IPI00761937.1|SWISS-PROT:Q80X50-1|TREMBL:Q3TSB0;Q8BKR4;Q8BZ69|REFSEQ:NP_001159456 Ta	7	5	5	3	3	3	3	5.6	117.33	1112						6	1											3	4	9.95e-13	3.8	3.1	252570	19781	232790	6160.3	482.46	5677.8	5195.34
IPI00229845;IPI00831158	4;3	4;3	>IPI:IPI00229845.3|SWISS-PROT:Q8CIG8|TREMBL:Q9CRT9|ENSEMBL:ENSMUSP00000023873|REFSEQ:NP_038796|VEGA:OTTMUSP00000021696 Tax_Id=10090 Gene_Symbol=Prmt5 Protein arginine N-methyltransferase 5;>IPI:IPI00831158.1|VEGA:OTTMUSP00000021697 Tax_Id=10090 Gene_Symbol	2	4	4	1	4	1	4	6.3	72.679	637									5									1	4	9.97e-08	1.4	6.3	332850	42288	290560	6934.4	881.01	6053.4	5172.39
IPI00222496	6	1	>IPI:IPI00222496.3|SWISS-PROT:Q922R8|TREMBL:Q3THH1;Q3TJL8;Q3TML0;Q9DAB4|ENSEMBL:ENSMUSP00000052912|REFSEQ:NP_082235|VEGA:OTTMUSP00000028252 Tax_Id=10090 Gene_Symbol=Pdia6 Putative uncharacterized protein	1	6	1	3	5	1	1	15.3	48.689	445											1					1		1	1	2.33e-13	9	15.3	461390	142960	318430	13570	4204.8	9365.7	5160.9
IPI00130236	2	2	>IPI:IPI00130236.4|SWISS-PROT:Q9Z1K5|TREMBL:Q8C2W9;Q8CFJ4|ENSEMBL:ENSMUSP00000026264|REFSEQ:NP_064311 Tax_Id=10090 Gene_Symbol=Arih1 Protein ariadne-1 homolog	1	2	2	0	2	0	2	4.5	64.016	555										2									2	3.52e-39	0	4.5	188400	0	188400	5091.8	0	5091.8	5091.8
IPI00130670;IPI00918973	1;1	1;1	>IPI:IPI00130670.1|ENSEMBL:ENSMUSP00000098401 Tax_Id=10090 Gene_Symbol=Strap 39 kDa protein;>IPI:IPI00918973.1|SWISS-PROT:Q9Z1Z2|TREMBL:B2RUC7|ENSEMBL:ENSMUSP00000068267|REFSEQ:NP_035629|VEGA:OTTMUSP00000027647 Tax_Id=10090 Gene_Symbol=Strap Serine-threoni	2	1	1	1	1	1	1	5.1	38.513	351												2						1	1	6.31e-108	5.1	5.1	350860	107430	243440	12995	3978.8	9016.2	5037.4
IPI00122131	7	7	>IPI:IPI00122131.1|SWISS-PROT:Q921Q7|ENSEMBL:ENSMUSP00000025818|REFSEQ:NP_663470 Tax_Id=10090 Gene_Symbol=Rin1 Ras and Rab interactor 1	1	7	7	0	7	0	7	11.8	83.013	763								7											7	1.83e-11	0	11.8	275320	0	275320	5005.8	0	5005.8	5005.8
IPI00113895;IPI00153990	3;1	3;1	>IPI:IPI00113895.1|SWISS-PROT:P61164|ENSEMBL:ENSMUSP00000039844|REFSEQ:NP_058556 Tax_Id=10090 Gene_Symbol=Actr1a Alpha-centractin	2	3	3	2	1	2	1	14.6	42.613	376												3						2	1	4.12e-56	10.4	4.3	608430	226980	381450	19627	7322.1	12305	4982.9
IPI00929758;IPI00465786;IPI00229647;IPI00421218;IPI00405522;IPI00318182;IPI00648677;IPI00648794;IPI00647984	27;27;5;5;4;4;2;1;1	24;24;2;2;1;1;2;1;1	>IPI:IPI00929758.1|TREMBL:A2AIM8;Q0V930;Q3TBC3;Q3UHS6;Q80TM2;Q8C9Z8|ENSEMBL:ENSMUSP00000030187|REFSEQ:NP_035732|VEGA:OTTMUSP00000007396 Tax_Id=10090 Gene_Symbol=Tln1 talin 1;>IPI:IPI00465786.3|SWISS-PROT:P26039 Tax_Id=10090 Gene_Symbol=Tln1 Talin-1	9	27	24	15	25	15	22	14.3	269.82	2541	1	1	33	17	3	3	1	2										21	40	7.62e-117	8.3	12.9	2195300	659700	1535600	12333	3706.2	8627	4920.8
IPI00128155;IPI00845557;IPI00845775;IPI00856974;IPI00114237	2;2;2;1;1	2;2;2;1;1	>IPI:IPI00128155.2|SWISS-PROT:O88712-1|ENSEMBL:ENSMUSP00000078682|REFSEQ:NP_038530 Tax_Id=10090 Gene_Symbol=Ctbp1 Isoform 1 of C-terminal-binding protein 1;>IPI:IPI00845557.1|SWISS-PROT:O88712-2 Tax_Id=10090 Gene_Symbol=Ctbp1 Isoform 2 of C-terminal-bindin	5	2	2	1	2	1	2	3.6	47.744	441											2					1		1	2	1.82e-05	1.8	3.6	332970	92884	240080	11099	3096.1	8002.8	4906.7
IPI00329843;IPI00889914;IPI00187356	5;5;3	5;5;3	>IPI:IPI00329843.4|SWISS-PROT:Q810B6-1 Tax_Id=10090 Gene_Symbol=Ankfy1 Isoform 1 of Ankyrin repeat and FYVE domain-containing protein 1;>IPI:IPI00889914.1|TREMBL:B1ATS3;B7ZP20|ENSEMBL:ENSMUSP00000099607|REFSEQ:NP_033801|VEGA:OTTMUSP00000006409 Tax_Id=10090	3	5	5	0	5	0	5	5.6	128.6	1169							5												5	9.13e-27	0	5.6	377690	0	377690	4905.1	0	4905.1	4905.1
IPI00929786;IPI00136459;IPI00929761	4;1;1	4;1;1	>IPI:IPI00929786.1|SWISS-PROT:Q6ZQ58-1|TREMBL:Q3UU34|ENSEMBL:ENSMUSP00000071421|REFSEQ:NP_082727|VEGA:OTTMUSP00000005891 Tax_Id=10090 Gene_Symbol=Larp1 Isoform 1 of La-related protein 1	3	4	4	1	4	1	4	6.3	121.15	1072						5												1	4	1.27e-40	1.1	6.3	631930	80609	551320	6582.6	839.68	5742.9	4903.22
IPI00347394;IPI00880722;IPI00923637	4;4;3	4;4;3	>IPI:IPI00347394.7|SWISS-PROT:Q5SW19-1|ENSEMBL:ENSMUSP00000090593|REFSEQ:NP_001074627|VEGA:OTTMUSP00000006467 Tax_Id=10090 Gene_Symbol=1300001I01Rik hypothetical protein LOC74148;>IPI:IPI00880722.1|SWISS-PROT:Q5SW19-3|TREMBL:Q3TRU2;Q6P7U7|ENSEMBL:ENSMUSP00	3	4	4	1	4	1	4	3	151.83	1353					3	3												1	5	8.71e-09	0.9	3	537840	18530	519310	5221.7	179.9	5041.8	4861.9
IPI00128880;IPI00881788	2;2	2;2	>IPI:IPI00128880.3|SWISS-PROT:Q8VI75|ENSEMBL:ENSMUSP00000036555|REFSEQ:NP_077229|VEGA:OTTMUSP00000035015 Tax_Id=10090 Gene_Symbol=Ipo4 Importin-4;>IPI:IPI00881788.1|TREMBL:Q5U4C5|VEGA:OTTMUSP00000035016 Tax_Id=10090 Gene_Symbol=Ipo4 Ipo4 protein	2	2	2	0	2	0	2	2.5	119.27	1082							1			1									2	1.44e-15	0	2.5	277120	0	277120	4861.8	0	4861.8	4861.8
IPI00928004;IPI00229834;IPI00404856	10;10;2	10;10;2	>IPI:IPI00928004.1|TREMBL:Q8BTF0|VEGA:OTTMUSP00000046334 Tax_Id=10090 Gene_Symbol=Copa Putative uncharacterized protein;>IPI:IPI00229834.3|SWISS-PROT:Q8CIE6|TREMBL:Q3TAU7;Q63ZW9;Q8R393;Q9ET41|ENSEMBL:ENSMUSP00000027833|REFSEQ:NP_034068|VEGA:OTTMUSP00000046	3	10	10	6	6	6	6	10.1	139.41	1233					1	11	1											6	7	2.71e-23	5.8	6.2	1467700	510820	956880	15953	5552.4	10401	4848.6
IPI00321647;IPI00849863	3;3	3;3	>IPI:IPI00321647.2|SWISS-PROT:Q8R1B4|TREMBL:Q3TL08;Q66JU1;Q8BVX3;Q9CSD3;Q9CV26|ENSEMBL:ENSMUSP00000032992|REFSEQ:NP_666312 Tax_Id=10090 Gene_Symbol=Eif3c Eukaryotic translation initiation factor 3 subunit C;>IPI:IPI00849863.1|REFSEQ:XP_001478747 Tax_Id=100	2	3	3	0	3	0	3	3.7	105.53	911							3												3	3.25e-17	0	3.7	337500	0	337500	4821.4	0	4821.4	4821.4
IPI00659860;IPI00314075;IPI00661214	9;3;3	8;2;2	>IPI:IPI00659860.2|TREMBL:Q8C062|ENSEMBL:ENSMUSP00000095943 Tax_Id=10090 Gene_Symbol=Lrrfip2 Putative uncharacterized protein	3	9	8	6	8	5	7	15	82.069	722								12	3	5								8	12	3.94e-22	11.1	13.4	784140	231190	552950	11704	3450.5	8253	4802.5
IPI00454049;IPI00886151;IPI00459020	3;2;1	3;2;1	>IPI:IPI00454049.4|SWISS-PROT:Q8BH95|ENSEMBL:ENSMUSP00000026538|REFSEQ:NP_444349|VEGA:OTTMUSP00000033956 Tax_Id=10090 Gene_Symbol=Echs1 Enoyl-CoA hydratase, mitochondrial;>IPI:IPI00886151.1|VEGA:OTTMUSP00000033957 Tax_Id=10090 Gene_Symbol=Echs1 Protein	3	3	3	1	2	1	2	10.3	31.474	290														3				1	2	3.74e-06	4.1	6.2	114400	0	114400	4766.7	0	4766.7	4766.7
IPI00406790;IPI00828919;IPI00858128;IPI00112584;IPI00475044;IPI00858144;IPI00857865;IPI00856305	6;6;6;6;6;6;6;3	3;3;3;3;3;3;3;2	>IPI:IPI00406790.6|SWISS-PROT:Q6PHZ2-5|ENSEMBL:ENSMUSP00000102005;ENSMUSP00000102010|VEGA:OTTMUSP00000027704 Tax_Id=10090 Gene_Symbol=Camk2d Isoform 4 of Calcium/calmodulin-dependent protein kinase type II delta chain;>IPI:IPI00828919.2|SWISS-PROT:Q6PHZ2-4	8	6	3	2	6	1	3	12.9	60.003	533										5								1	4	6.65e-28	6	12.9	202950	0	202950	4719.7	0	4719.7	4719.7
IPI00221494;IPI00656313;IPI00656290;IPI00656172;IPI00656185	3;3;2;1;1	3;3;2;1;1	>IPI:IPI00221494.7|SWISS-PROT:Q8BFW7-1|ENSEMBL:ENSMUSP00000036304|REFSEQ:NP_001139424;NP_848780 Tax_Id=10090 Gene_Symbol=Lpp Isoform 1 of Lipoma-preferred partner homolog;>IPI:IPI00656313.1|SWISS-PROT:Q8BFW7-5 Tax_Id=10090 Gene_Symbol=Lpp Isoform 5 of Lipo	5	3	3	0	3	0	3	6.2	65.89	613									3										3	7.48e-06	0	6.2	174530	0	174530	4717.1	0	4717.1	4717.1
IPI00125534	3	3	>IPI:IPI00125534.4|SWISS-PROT:P97465|TREMBL:Q3UWF9|ENSEMBL:ENSMUSP00000087079|REFSEQ:NP_034200|VEGA:OTTMUSP00000027191 Tax_Id=10090 Gene_Symbol=Dok1 Docking protein 1	1	3	3	0	3	0	3	6.8	52.451	482										3									3	4.47e-10	0	6.8	175060	0	175060	4606.8	0	4606.8	4606.8
IPI00322206;IPI00551142	2;1	2;1	>IPI:IPI00322206.2|SWISS-PROT:Q99KK2-1|ENSEMBL:ENSMUSP00000032419|REFSEQ:NP_034038|VEGA:OTTMUSP00000028116 Tax_Id=10090 Gene_Symbol=Cmas Isoform 1 of N-acylneuraminate cytidylyltransferase;>IPI:IPI00551142.1|SWISS-PROT:Q99KK2-2 Tax_Id=10090 Gene_Symbol=Cma	2	2	2	1	2	1	2	4.9	48.057	432											2					1		1	2	0.00070903	2.8	4.9	209160	15134	194030	5363.1	388.05	4975	4586.95
IPI00828338;IPI00649955;IPI00345772	2;2;1	2;2;1	>IPI:IPI00828338.1|TREMBL:A2A781|ENSEMBL:ENSMUSP00000101805|REFSEQ:NP_034343|VEGA:OTTMUSP00000009522 Tax_Id=10090 Gene_Symbol=Fhl3 four and a half LIM domains 3;>IPI:IPI00649955.1|TREMBL:A2A782|ENSEMBL:ENSMUSP00000040150|VEGA:OTTMUSP00000009523 Tax_Id=1009	3	2	2	1	2	1	2	7.3	31.794	289														3				1	2	6.46e-09	3.8	7.3	165590	41732	123860	9199.3	2318.4	6880.9	4562.5
IPI00123129	7	7	>IPI:IPI00123129.1|SWISS-PROT:Q78PY7|TREMBL:Q3TJ56;Q3TRW3;Q3TW51;Q3UZI3|ENSEMBL:ENSMUSP00000001460|REFSEQ:NP_062750 Tax_Id=10090 Gene_Symbol=Snd1 Staphylococcal nuclease domain-containing protein 1	1	7	7	2	6	2	6	12.9	102.09	910							8											2	6	2.17e-85	4.4	10.5	468870	45642	423230	5649.1	549.9	5099.2	4549.3
IPI00453819	11	11	>IPI:IPI00453819.2|SWISS-PROT:Q8BMJ2|TREMBL:Q6ZPT2;Q7TSZ3;Q99JK2;Q9CQM4|ENSEMBL:ENSMUSP00000095197|REFSEQ:NP_598898 Tax_Id=10090 Gene_Symbol=Lars Leucyl-tRNA synthetase, cytoplasmic	1	11	11	6	7	6	7	12.1	134.19	1178						10	5											6	9	3.33e-32	6.5	8.2	991490	266710	724780	9816.7	2640.7	7176.1	4535.4
IPI00468900;IPI00338964	21;20	11;10	>IPI:IPI00468900.5|SWISS-PROT:O55143-2|TREMBL:O54994|ENSEMBL:ENSMUSP00000098306|REFSEQ:NP_033852 Tax_Id=10090 Gene_Symbol=Atp2a2 Isoform SERCA2A of Sarcoplasmic/endoplasmic reticulum calcium ATPase 2;>IPI:IPI00338964.3|SWISS-PROT:O55143-1|TREMBL:Q5DTI2|ENS	2	21	11	20	20	10	10	24.3	109.75	998				5	2	8	8	21	1									19	26	2.74e-153	23.1	23.4	3967400	1831200	2136200	58343	26929	31414	4485
IPI00387389	2	2	>IPI:IPI00387389.1|SWISS-PROT:Q9CQL5|TREMBL:Q8BTQ6|ENSEMBL:ENSMUSP00000078123|REFSEQ:NP_080586|VEGA:OTTMUSP00000035352 Tax_Id=10090 Gene_Symbol=Mrpl18 39S ribosomal protein L18, mitochondrial	1	2	2	0	2	0	2	11.7	20.677	180															2				2	0.00030102	0	11.7	62762	0	62762	4483	0	4483	4483
IPI00377563;IPI00116859;IPI00228181	4;4;3	4;4;3	>IPI:IPI00377563.1|SWISS-PROT:Q8CAS9-1|ENSEMBL:ENSMUSP00000023622;ENSMUSP00000110530|VEGA:OTTMUSP00000028036 Tax_Id=10090 Gene_Symbol=Parp9 Isoform 1 of Poly [ADP-ribose] polymerase 9;>IPI:IPI00116859.1|SWISS-PROT:Q8CAS9-2|ENSEMBL:ENSMUSP00000110528|REFSEQ	3	4	4	0	4	0	4	4.8	96.658	866								4											4	6.55e-08	0	4.8	277600	0	277600	4477.4	0	4477.4	4477.4
IPI00119224	1	1	>IPI:IPI00119224.1|SWISS-PROT:P62320|TREMBL:Q91VM2|ENSEMBL:ENSMUSP00000020397|REFSEQ:NP_080371 Tax_Id=10090 Gene_Symbol=Snrpd3 Small nuclear ribonucleoprotein Sm D3	1	1	1	0	1	0	1	7.9	13.916	126																1			1	0.0010454	0	7.9	49250	0	49250	4477.3	0	4477.3	4477.3
IPI00123281;IPI00653744	2;2	2;2	>IPI:IPI00123281.1|SWISS-PROT:Q922Q8|TREMBL:Q3UBL0|ENSEMBL:ENSMUSP00000021239|REFSEQ:NP_598568|VEGA:OTTMUSP00000001956 Tax_Id=10090 Gene_Symbol=Lrrc59 Leucine-rich repeat-containing protein 59;>IPI:IPI00653744.1|TREMBL:Q3TF84|ENSEMBL:ENSMUSP00000103396 Tax	2	2	2	2	2	2	2	7.2	34.877	307													2		2			2	2	0.0001613	7.2	7.2	255080	62628	192450	8795.7	2159.6	6636.1	4476.5
IPI00138691	1	1	>IPI:IPI00138691.6|SWISS-PROT:P59999|TREMBL:Q3TX55;Q7TPD9;Q8BVW6;Q9D3C4|ENSEMBL:ENSMUSP00000032412;ENSMUSP00000099769|REFSEQ:NP_080828|VEGA:OTTMUSP00000017609 Tax_Id=10090 Gene_Symbol=Arpc4 Actin-related protein 2/3 complex subunit 4	1	1	1	1	1	1	1	6.5	19.667	168											1					1		1	1	1.76e-09	6.5	6.5	258390	93682	164710	16149	5855.1	10294	4438.9
IPI00115117;IPI00649391;IPI00648577	4;4;3	4;4;3	>IPI:IPI00115117.1|SWISS-PROT:Q99JB2|TREMBL:A2AG40|ENSEMBL:ENSMUSP00000030169|REFSEQ:NP_075720|VEGA:OTTMUSP00000007121 Tax_Id=10090 Gene_Symbol=Stoml2 Stomatin-like protein 2;>IPI:IPI00649391.2|TREMBL:A2AG39|ENSEMBL:ENSMUSP00000103598|VEGA:OTTMUSP000000071	3	4	4	1	4	1	4	14.7	38.384	353													4		1			1	4	1.45e-165	4	14.7	161080	25384	135700	6443.2	1015.3	5427.9	4412.6
IPI00622912;IPI00338309;IPI00606638;IPI00762154;IPI00762826	29;2;1;1;1	29;2;1;1;1	>IPI:IPI00622912.3|TREMBL:P70272;Q60834;Q61779;Q62173;Q62196;Q62235;Q78EJ6;Q7TNG1;Q80UQ5;Q80X16;Q99JF2;Q99JF3;Q99JF9|ENSEMBL:ENSMUSP00000032813|REFSEQ:NP_033135 Tax_Id=10090 Gene_Symbol=Ryr1 ryanodine receptor 1, skeletal muscle	5	29	29	8	29	8	29	7.1	565.03	5035	11	30	7															10	38	1.4e-66	1.9	7.1	2120300	310530	1809800	6236.2	913.33	5322.8	4409.47
IPI00420694;IPI00402998;IPI00885807	3;3;2	3;3;2	>IPI:IPI00420694.3|SWISS-PROT:Q6PAR0-1|ENSEMBL:ENSMUSP00000069669|REFSEQ:NP_084018|VEGA:OTTMUSP00000015203 Tax_Id=10090 Gene_Symbol=Klhdc10 Isoform 1 of Kelch domain-containing protein 10;>IPI:IPI00402998.3|SWISS-PROT:Q6PAR0-2|ENSEMBL:ENSMUSP00000064594|VE	3	3	3	3	2	3	2	10	49.011	439													2		3			3	2	5.54e-37	10	7.1	1116700	498030	618660	39882	17787	22095	4308
IPI00119930;IPI00128126;IPI00457576;IPI00649331;IPI00856174;IPI00858265	5;1;1;1;1;1	5;1;1;1;1;1	>IPI:IPI00119930.2|SWISS-PROT:O54950|TREMBL:Q2VPC9;Q3TWR3;Q925V0|ENSEMBL:ENSMUSP00000085623|REFSEQ:NP_058061 Tax_Id=10090 Gene_Symbol=Prkag1 5-AMP-activated protein kinase subunit gamma-1	6	5	5	3	5	3	5	15.2	37.52	330													5		3			3	5	1.18e-12	9.7	15.2	235000	66757	168250	9791.8	2781.5	7010.3	4228.8
IPI00137331;IPI00869430	4;4	3;3	>IPI:IPI00137331.6|SWISS-PROT:P40124|TREMBL:Q3U0U5 Tax_Id=10090 Gene_Symbol=Cap1 Adenylyl cyclase-associated protein 1;>IPI:IPI00869430.1|TREMBL:Q3TC53;Q3UNQ0;Q3UVJ2;Q8BPT7|ENSEMBL:ENSMUSP00000068260;ENSMUSP00000101862;ENSMUSP00000101864|REFSEQ:NP_031624|V	2	4	3	0	4	0	3	11.6	51.574	474										3									3	5.55e-26	0	11.6	156010	0	156010	4216.5	0	4216.5	4216.5
IPI00331163	2	2	>IPI:IPI00331163.9|SWISS-PROT:Q9WTX5|TREMBL:Q3TL58;Q5SUR3|ENSEMBL:ENSMUSP00000038744;ENSMUSP00000104700|REFSEQ:NP_035673|VEGA:OTTMUSP00000005802;OTTMUSP00000005803 Tax_Id=10090 Gene_Symbol=Skp1a S-phase kinase-associated protein 1	1	2	2	1	2	1	2	15.3	18.672	163													1		2			1	2	2.85e-07	7.4	15.3	94664	17937	76727	6761.7	1281.2	5480.5	4199.3
IPI00330146;IPI00761357	6;5	6;5	>IPI:IPI00330146.6|SWISS-PROT:Q5F2E7-1|ENSEMBL:ENSMUSP00000098365|REFSEQ:NP_001019376|VEGA:OTTMUSP00000008534 Tax_Id=10090 Gene_Symbol=Nufip2 Isoform 1 of Nuclear fragile X mental retardation-interacting protein 2;>IPI:IPI00761357.2|SWISS-PROT:Q5F2E7-2|ENS	2	6	6	1	6	1	6	11.7	75.656	692								7	1									1	7	1.49e-10	1.9	11.7	221870	8080.4	213790	4527.9	164.91	4363	4198.09
IPI00378015;IPI00308222;IPI00458127	3;3;3	3;3;3	>IPI:IPI00378015.1|SWISS-PROT:Q62418-1|ENSEMBL:ENSMUSP00000020769|REFSEQ:NP_001139780|VEGA:OTTMUSP00000005312 Tax_Id=10090 Gene_Symbol=Dbnl Isoform 1 of Drebrin-like protein;>IPI:IPI00308222.3|SWISS-PROT:Q62418-2|ENSEMBL:ENSMUSP00000099992|REFSEQ:NP_038838	3	3	3	1	3	1	3	10.3	48.699	436										4								1	3	1.62e-09	2.5	10.3	125800	0	125800	4193.2	0	4193.2	4193.2
IPI00321643	3	3	>IPI:IPI00321643.4|SWISS-PROT:Q9DBJ3|ENSEMBL:ENSMUSP00000053129|REFSEQ:NP_080109|VEGA:OTTMUSP00000031087 Tax_Id=10090 Gene_Symbol=Baiap2l1 Brain-specific angiogenesis inhibitor 1-associated protein 2-like protein 1	1	3	3	1	3	1	3	6.6	57.187	514										4								1	3	6.35e-06	3.1	6.6	204490	0	204490	4173.3	0	4173.3	4173.3
IPI00136620	1	1	>IPI:IPI00136620.1|SWISS-PROT:Q9D454|ENSEMBL:ENSMUSP00000094154|REFSEQ:NP_081944 Tax_Id=10090 Gene_Symbol=4933412E24Rik Uncharacterized protein CXorf49 homolog	1	1	1	0	1	0	1	2.3	55.248	513				1															1	0.0061909	0	2.3	170970	0	170970	4170.1	0	4170.1	4170.1
IPI00331644;IPI00475256;IPI00849365	3;1;1	3;1;1	>IPI:IPI00331644.5|SWISS-PROT:O70435|TREMBL:Q58EV4;Q9DCD8|ENSEMBL:ENSMUSP00000071624|REFSEQ:NP_035314 Tax_Id=10090 Gene_Symbol=Psma3 Proteasome subunit alpha type-3	3	3	3	1	3	1	3	12.2	28.405	255														5				1	4	8.4e-08	4.7	12.2	203790	50278	153510	8151.6	2011.1	6140.4	4129.3
IPI00828620;IPI00828610;IPI00761759	3;3;3	3;3;3	>IPI:IPI00828620.1|SWISS-PROT:Q8BWW4|TREMBL:Q3T9Z3|ENSEMBL:ENSMUSP00000097780|REFSEQ:NP_001019697 Tax_Id=10090 Gene_Symbol=Larp4 La-related protein 4;>IPI:IPI00828610.1|ENSEMBL:ENSMUSP00000023766|REFSEQ:NP_001074417 Tax_Id=10090 Gene_Symbol=Larp4 La ribonu	3	3	3	1	3	1	3	3.3	79.763	719								4										1	3	3.35e-06	1.1	3.3	297790	40180	257610	5618.6	758.11	4860.5	4102.39
IPI00830423;IPI00223196;IPI00830509	3;3;3	3;3;3	>IPI:IPI00830423.1|TREMBL:A2A6J8|ENSEMBL:ENSMUSP00000033422|VEGA:OTTMUSP00000020349 Tax_Id=10090 Gene_Symbol=Tnni2 Troponin I, skeletal, fast 2;>IPI:IPI00223196.5|SWISS-PROT:P13412|ENSEMBL:ENSMUSP00000101591;ENSMUSP00000101593|REFSEQ:NP_033431|VEGA:OTTMUSP	3	3	3	1	2	1	2	14.2	22.2	190													1		4			1	4	2.95e-08	4.2	14.2	659780	288990	370790	32989	14450	18540	4090
IPI00331334;IPI00387388	9;9	9;9	>IPI:IPI00331334.3|SWISS-PROT:Q9JLV1 Tax_Id=10090 Gene_Symbol=Bag3 BAG family molecular chaperone regulator 3;>IPI:IPI00387388.4|TREMBL:A6H663;Q3TAM9;Q9CQL3|ENSEMBL:ENSMUSP00000033136|REFSEQ:NP_038891 Tax_Id=10090 Gene_Symbol=Bag3 BCL2-associated athanogen	2	9	9	8	6	8	6	22.7	61.827	577								3	14									9	8	2.64e-20	20.6	13.5	2140200	966030	1174200	41965	18942	23023	4081
IPI00128945	3	3	>IPI:IPI00128945.1|SWISS-PROT:Q9R1P3|TREMBL:A2A882;Q8BJX0|ENSEMBL:ENSMUSP00000030642|REFSEQ:NP_036100|VEGA:OTTMUSP00000009645 Tax_Id=10090 Gene_Symbol=Psmb2 Proteasome subunit beta type-2	1	3	3	1	3	1	3	17.9	22.906	201													1		3			1	3	3.39e-06	5	17.9	90641	14758	75883	6042.7	983.85	5058.9	4075.05
IPI00663627	24	18	>IPI:IPI00663627.1|SWISS-PROT:Q80X90|TREMBL:Q3T9V9|ENSEMBL:ENSMUSP00000052020|REFSEQ:NP_598841 Tax_Id=10090 Gene_Symbol=Flnb Filamin-B	1	24	18	5	24	1	18	10.8	277.75	2602			20	3	3													1	25	6.94e-55	2.2	10.8	822990	23940	799050	4264.2	124.04	4140.1	4016.06
IPI00121149;IPI00755120;IPI00230457;IPI00230458;IPI00230459;IPI00230461;IPI00230462;IPI00230463;IPI00230464;IPI00230465;IPI00226199;IPI00226200;IPI00226201	9;9;1;1;1;1;1;1;1;1;1;1;1	9;9;1;1;1;1;1;1;1;1;1;1;1	>IPI:IPI00121149.1|SWISS-PROT:Q99PL5-1 Tax_Id=10090 Gene_Symbol=Rrbp1 Isoform 3 of Ribosome-binding protein 1;>IPI:IPI00755120.2|TREMBL:A2AVJ7;Q6ZPS0;Q8C7E8|ENSEMBL:ENSMUSP00000016072|REFSEQ:NP_077243|VEGA:OTTMUSP00000003190 Tax_Id=10090 Gene_Symbol=Rrbp1	13	9	9	0	9	0	9	6.5	172.88	1605		1			9														10	5.93e-34	0	6.5	631540	0	631540	3997.1	0	3997.1	3997.1
IPI00114375	7	4	>IPI:IPI00114375.2|SWISS-PROT:O08553|ENSEMBL:ENSMUSP00000022629|REFSEQ:NP_034085|VEGA:OTTMUSP00000017622 Tax_Id=10090 Gene_Symbol=Dpysl2 Dihydropyrimidinase-related protein 2	1	7	4	4	5	2	3	16.8	62.277	572									2	7								4	5	3.68e-20	8.2	12.6	535660	176870	358790	11645	3845	7799.8	3954.8
IPI00624876	3	3	>IPI:IPI00624876.3|SWISS-PROT:P70460|ENSEMBL:ENSMUSP00000032561|REFSEQ:NP_033525|VEGA:OTTMUSP00000029531 Tax_Id=10090 Gene_Symbol=Vasp Vasodilator-stimulated phosphoprotein	1	3	3	2	2	2	2	9.1	39.666	375											2					2		2	2	6.52e-06	5.6	5.9	536710	227130	309580	25558	10816	14742	3926
IPI00112339;IPI00759925;IPI00874516	7;7;6	7;7;6	>IPI:IPI00112339.9|SWISS-PROT:Q9ERG0-2|TREMBL:Q8BT15;Q8C3R7;Q8C7S2;Q8K2H0|ENSEMBL:ENSMUSP00000073371|REFSEQ:NP_001107017 Tax_Id=10090 Gene_Symbol=Lima1 LIM domain and actin binding 1 isoform a;>IPI:IPI00759925.1|SWISS-PROT:Q9ERG0-1 Tax_Id=10090 Gene_Symbol	3	7	7	1	7	1	7	9.8	84.059	753								6	4									1	9	4.29e-12	1.5	9.8	289550	15356	274200	4387.1	232.66	4154.5	3921.84
IPI00761421;IPI00626233;IPI00453768;IPI00468667;IPI00849652;IPI00848671;IPI00850068;IPI00848802;IPI00849522;IPI00875351;IPI00849377;IPI00752389;IPI00753292;IPI00755857;IPI00853832;IPI00461292;IPI00849660;IPI00108337;IPI00848437;IPI00848659;IPI00849736;IPI00850153;IPI00853989	2;2;2;2;2;2;2;2;2;1;1;1;1;1;1;1;1;1;1;1;1;1;1	2;2;2;2;2;2;2;2;2;1;1;1;1;1;1;1;1;1;1;1;1;1;1	>IPI:IPI00761421.2|ENSEMBL:ENSMUSP00000098125|REFSEQ:XP_001474768;XP_001475553 Tax_Id=10090 Gene_Symbol=Gm10362 similar to Rpl17 protein;>IPI:IPI00626233.3|ENSEMBL:ENSMUSP00000082448|REFSEQ:XP_001475224 Tax_Id=10090 Gene_Symbol=Gm10164 similar to Rpl17 pro	23	2	2	2	1	2	1	9.3	29.159	259													2		1			2	1	1.42e-05	9.3	3.9	220690	61366	159320	8827.6	2454.7	6373	3918.3
IPI00673777;IPI00885251	8;3	8;3	>IPI:IPI00673777.2|SWISS-PROT:A2AHC3-1|ENSEMBL:ENSMUSP00000088812;ENSMUSP00000109804|REFSEQ:NP_001108548|VEGA:OTTMUSP00000013568 Tax_Id=10090 Gene_Symbol=Camsap1 Isoform 1 of Calmodulin-regulated spectrin-associated protein 1	2	8	8	0	8	0	8	5.8	175.89	1581					8														8	2.52e-21	0	5.8	523320	0	523320	3905.3	0	3905.3	3905.3
IPI00118018;IPI00845814;IPI00885667;IPI00885577	13;3;1;1	10;0;0;0	>IPI:IPI00118018.5|SWISS-PROT:Q99MS7-1|ENSEMBL:ENSMUSP00000037656|REFSEQ:NP_001108069 Tax_Id=10090 Gene_Symbol=Ehbp1l1 tangerin isoform a	4	13	10	10	10	8	8	13.7	184.8	1718				13	3	6	1	1										11	13	1.69e-53	9.4	10.4	965620	246720	718910	7980.4	2039	5941.4	3902.4
IPI00284934;IPI00515295;IPI00754363;IPI00882252;IPI00882119;IPI00649272;IPI00853715	3;3;2;2;2;2;1	3;3;2;2;2;2;1	>IPI:IPI00284934.1|SWISS-PROT:Q8VE22|TREMBL:Q3THH3;Q5SXC8|ENSEMBL:ENSMUSP00000024486|REFSEQ:NP_077136|VEGA:OTTMUSP00000001429;OTTMUSP00000042544 Tax_Id=10090 Gene_Symbol=Mrps23 28S ribosomal protein S23, mitochondrial;>IPI:IPI00515295.2|TREMBL:Q5SXC7|ENSEM	7	3	3	0	3	0	3	16.9	20.348	177															3				3	1.95e-06	0	16.9	73614	0	73614	3874.4	0	3874.4	3874.4
IPI00457611;IPI00515330;IPI00648786;IPI00467599;IPI00648670;IPI00881839	9;9;9;4;4;1	9;9;9;4;4;1	>IPI:IPI00457611.2|SWISS-PROT:Q80UG5-1|ENSEMBL:ENSMUSP00000091435|REFSEQ:NP_001106958|VEGA:OTTMUSP00000004043 Tax_Id=10090 Gene_Symbol=Sept9 Isoform 1 of Septin-9;>IPI:IPI00515330.1|SWISS-PROT:Q80UG5-3|ENSEMBL:ENSMUSP00000019038|REFSEQ:NP_001106959|VEGA:OT	6	9	9	5	9	5	9	16.3	65.574	583									14									5	9	3.84e-16	9.3	16.3	1265800	529350	736490	23441	9802.7	13639	3836.3
IPI00457533;IPI00649050	4;2	4;2	>IPI:IPI00457533.2|SWISS-PROT:Q91VX2|TREMBL:A2AMY5|ENSEMBL:ENSMUSP00000030143;ENSMUSP00000103703|REFSEQ:NP_081148|VEGA:OTTMUSP00000007004 Tax_Id=10090 Gene_Symbol=Ubap2 Ubiquitin-associated protein 2;>IPI:IPI00649050.1|TREMBL:A2AMY7|ENSEMBL:ENSMUSP00000103	2	4	4	1	4	1	4	5.1	117.96	1132						3	1	1										1	4	7.54e-17	1.1	5.1	187750	11734	176010	4366.2	272.89	4093.3	3820.41
IPI00321222	1	1	>IPI:IPI00321222.1|SWISS-PROT:Q8R2Q8|ENSEMBL:ENSMUSP00000051921|REFSEQ:NP_932763 Tax_Id=10090 Gene_Symbol=Bst2 Bone marrow stromal antigen 2	1	1	1	0	1	0	1	5.8	19.152	172													1	1					2	1.69e-05	0	5.8	45586	0	45586	3798.8	0	3798.8	3798.8
IPI00331459;IPI00131846	7;1	1;0	>IPI:IPI00331459.1|SWISS-PROT:Q9Z2T6|REFSEQ:NP_058575 Tax_Id=10090 Gene_Symbol=Krt85 Keratin, type II cuticular Hb5	2	7	1	3	5	0	1	12.4	55.759	507										1					2	4		2	5	4.43e-19	5.3	8.7	1071600	448420	623170	23296	9748.4	13547	3798.6
IPI00553454;IPI00649292	74;73	1;1	>IPI:IPI00553454.5|TREMBL:Q1WNQ9|ENSEMBL:ENSMUSP00000018640|REFSEQ:NP_001034634 Tax_Id=10090 Gene_Symbol=Myh2 myosin heavy chain IIa;>IPI:IPI00649292.1|TREMBL:Q5SX41|ENSEMBL:ENSMUSP00000018641|VEGA:OTTMUSP00000006116 Tax_Id=10090 Gene_Symbol=Myh2 Myosin, h	2	74	1	65	57	1	1	36.8	223.22	1942				6	1													4	3	0	32.9	30.9	1073300	210390	862880	6239.9	1223.2	5016.7	3793.5
IPI00227199;IPI00474125;IPI00461142	2;1;1	2;1;1	>IPI:IPI00227199.1|TREMBL:Q8BYP9|ENSEMBL:ENSMUSP00000073287 Tax_Id=10090 Gene_Symbol=Atl2 Putative uncharacterized protein;>IPI:IPI00474125.3|SWISS-PROT:Q6PA06-1|ENSEMBL:ENSMUSP00000064758|REFSEQ:NP_062691 Tax_Id=10090 Gene_Symbol=Atl2 Isoform 1 of Atlasti	3	2	2	1	1	1	1	5.1	47.381	413								1		1								1	1	0.0033249	3.6	1.5	132160	5476.1	126690	4130.1	171.13	3959	3787.87
IPI00116718;IPI00128760;IPI00408149;IPI00849320;IPI00849842;IPI00849430;IPI00858089	2;2;2;2;2;1;1	2;2;2;2;2;1;1	>IPI:IPI00116718.1|ENSEMBL:ENSMUSP00000076952|REFSEQ:XP_001475499;XP_001475911 Tax_Id=10090 Gene_Symbol=Gm10145 similar to LOC446231 protein;>IPI:IPI00128760.1|SWISS-PROT:P68037|TREMBL:Q3TIH9;Q3TW19;Q561N4|ENSEMBL:ENSMUSP00000087658;ENSMUSP00000111363|REFS	7	2	2	1	2	1	2	11.7	17.93	154													1		2			1	2	0.0001276	5.8	11.7	96877	23845	73032	7452.1	1834.2	5617.9	3783.7
IPI00380735;IPI00403666;IPI00653557	5;1;1	5;1;1	>IPI:IPI00380735.1|SWISS-PROT:Q7TSH2|TREMBL:Q3U6H6;Q3UV76|ENSEMBL:ENSMUSP00000050788|REFSEQ:NP_955517|VEGA:OTTMUSP00000040826 Tax_Id=10090 Gene_Symbol=Phkb Phosphorylase b kinase regulatory subunit beta	3	5	5	0	5	0	5	4.8	123.89	1085							5												5	2.48e-10	0	4.8	299340	0	299340	3695.6	0	3695.6	3695.6
IPI00330193;IPI00890345	3;3	3;3	>IPI:IPI00330193.3|SWISS-PROT:Q8CGF6 Tax_Id=10090 Gene_Symbol=Wdr47 WD repeat-containing protein 47;>IPI:IPI00890345.1|TREMBL:A2AGC7;Q8C8E3;Q8CEH9|ENSEMBL:ENSMUSP00000057482|REFSEQ:NP_852065|VEGA:OTTMUSP00000007713 Tax_Id=10090 Gene_Symbol=Wdr47 WD repeat	2	3	3	0	3	0	3	4.5	102.29	920								3											3	5.68e-05	0	4.5	202380	0	202380	3679.6	0	3679.6	3679.6
IPI00115795;IPI00890205	1;1	1;1	>IPI:IPI00115795.1|SWISS-PROT:O55112 Tax_Id=10090 Gene_Symbol=Aff2 AF4/FMR2 family member 2;>IPI:IPI00890205.1|TREMBL:B1ATW0;Q684J4|ENSEMBL:ENSMUSP00000033532|REFSEQ:NP_032058|VEGA:OTTMUSP00000019340 Tax_Id=10090 Gene_Symbol=Aff2 AF4/FMR2 family, member 2	2	1	1	0	1	0	1	1.3	140.16	1272												1							1	0.010273	0	1.3	322570	0	322570	3665.6	0	3665.6	3665.6
IPI00890268;IPI00118120;IPI00928350;IPI00928007;IPI00928395;IPI00776414;IPI00816932;IPI00410957;IPI00622850;IPI00875885;IPI00881560;IPI00881474	12;12;12;12;5;3;1;1;1;1;1;1	12;12;12;12;5;3;1;1;1;1;1;1	>IPI:IPI00890268.2|TREMBL:B8JK03|ENSEMBL:ENSMUSP00000109112|VEGA:OTTMUSP00000019176 Tax_Id=10090 Gene_Symbol=Myo5a Myosin Va;>IPI:IPI00118120.1|SWISS-PROT:Q99104|ENSEMBL:ENSMUSP00000039576|REFSEQ:NP_034994|VEGA:OTTMUSP00000017756 Tax_Id=10090 Gene_Symbol=M	12	12	12	8	11	8	11	8.7	215.52	1855			1	17	5													8	15	2.3e-51	5.9	7.9	861640	124970	736670	5098.5	739.47	4359	3619.53
IPI00115823	7	7	>IPI:IPI00115823.2|TREMBL:O55124;Q14BI5;Q3UQS9|ENSEMBL:ENSMUSP00000033842|REFSEQ:NP_032690|VEGA:OTTMUSP00000018280 Tax_Id=10090 Gene_Symbol=Myom2 myomesin 2	1	7	7	0	7	0	7	7	164.74	1463					5	2	1	1											9	5.88e-89	0	7	440670	0	440670	3612	0	3612	3612
IPI00321308	5	5	>IPI:IPI00321308.4|SWISS-PROT:Q8BGQ7|TREMBL:Q3TZ32;Q3UD67;Q6PDM7;Q6XMP4;Q8R346|ENSEMBL:ENSMUSP00000034441|REFSEQ:NP_666329|VEGA:OTTMUSP00000042139 Tax_Id=10090 Gene_Symbol=Aars Alanyl-tRNA synthetase, cytoplasmic	1	5	5	1	4	1	4	7.4	106.91	968						1	5											1	5	5.35e-31	1.1	6.3	290860	0	290860	3590.9	0	3590.9	3590.9
IPI00268377;IPI00752845;IPI00755903	1;1;1	1;1;1	>IPI:IPI00268377.7|SWISS-PROT:Q9ES46|TREMBL:Q3UGT9|ENSEMBL:ENSMUSP00000023072|REFSEQ:NP_573395|VEGA:OTTMUSP00000032032 Tax_Id=10090 Gene_Symbol=Parvb Beta-parvin;>IPI:IPI00752845.1|REFSEQ:XP_001001678 Tax_Id=10090 Gene_Symbol=LOC676024 similar to beta-parv	3	1	1	0	1	0	1	3.8	41.669	365												1							1	8.95e-18	0	3.8	104070	0	104070	3588.6	0	3588.6	3588.6
IPI00223055;IPI00928383;IPI00928336;IPI00928281	8;8;7;1	8;8;7;1	>IPI:IPI00223055.3|TREMBL:Q3TIN2;Q3TN94;Q8BML9;Q8BU21|ENSEMBL:ENSMUSP00000006838|REFSEQ:NP_598555|VEGA:OTTMUSP00000046692 Tax_Id=10090 Gene_Symbol=Qars glutaminyl-tRNA synthetase isoform 1;>IPI:IPI00928383.1|VEGA:OTTMUSP00000046693 Tax_Id=10090 Gene_Symbol	4	8	8	5	8	5	8	10.7	87.676	775								13										5	8	2.13e-20	6.2	10.7	702030	233220	468810	10637	3533.6	7103.1	3569.5
IPI00317710;IPI00317711;IPI00857988;IPI00856715	8;7;6;3	8;7;6;3	>IPI:IPI00317710.1|SWISS-PROT:P48722-1|ENSEMBL:ENSMUSP00000076336|REFSEQ:NP_035150|VEGA:OTTMUSP00000027739 Tax_Id=10090 Gene_Symbol=Hspa4l Isoform 1 of Heat shock 70 kDa protein 4L;>IPI:IPI00317711.1|SWISS-PROT:P48722-2|TREMBL:Q3TTD4|ENSEMBL:ENSMUSP0000010	4	8	8	3	8	3	8	11.2	94.381	838								11										3	8	2.34e-18	4.5	11.2	355060	49540	305520	4931.3	688.05	4243.3	3555.25
IPI00623776;IPI00624840;IPI00624933;IPI00844736;IPI00329998;IPI00621374;IPI00621789;IPI00874920;IPI00876005;IPI00407339	2;2;2;2;2;2;2;2;2;2	2;2;2;2;2;2;2;2;2;2	>IPI:IPI00623776.3|REFSEQ:XP_981474 Tax_Id=10090 Gene_Symbol=LOC674678 similar to histone H4;>IPI:IPI00624840.2|ENSEMBL:ENSMUSP00000078039;ENSMUSP00000089340 Tax_Id=10090 Gene_Symbol=- 12 kDa protein;>IPI:IPI00624933.1|ENSEMBL:ENSMUSP00000077653 Tax_Id=100	10	2	2	1	2	1	2	11.4	17.239	158								1					1			1		1	2	7.81e-05	6.3	11.4	85536	16113	69423	5702.4	1074.2	4628.2	3554
IPI00126042;IPI00757464	3;2	3;2	>IPI:IPI00126042.3|SWISS-PROT:Q91V41|TREMBL:Q50HW9;Q50HX0;Q50HX1;Q50HX2;Q50HX3;Q50HX4|ENSEMBL:ENSMUSP00000028238|REFSEQ:NP_080973|VEGA:OTTMUSP00000013870 Tax_Id=10090 Gene_Symbol=Rab14 Ras-related protein Rab-14;>IPI:IPI00757464.1|TREMBL:A2AL34;Q3U9E0|ENSE	2	3	3	1	2	1	2	17.2	23.897	215													1		2			1	2	1.57e-07	6	11.2	81974	7228.7	74745	4314.4	380.46	3933.9	3553.44
IPI00380280;IPI00830256;IPI00620956	8;8;1	8;8;1	>IPI:IPI00380280.3|TREMBL:B2RQC6;B7ZN27;Q6P9L1|ENSEMBL:ENSMUSP00000013773|REFSEQ:NP_076014|VEGA:OTTMUSP00000025444 Tax_Id=10090 Gene_Symbol=Cad carbamoyl-phosphate synthetase 2, aspartate transcarbamylase, and dihydroorotase;>IPI:IPI00830256.1|TREMBL:O8886	3	8	8	3	8	3	8	3.9	243.24	2225	6	1	1	9	1													4	14	9.06e-26	1.8	3.9	635300	58757	576540	4351.3	402.45	3948.9	3546.45
IPI00875572;IPI00660894;IPI00266006	4;3;2	3;3;2	>IPI:IPI00875572.1|TREMBL:B9EKI5|ENSEMBL:ENSMUSP00000110115|REFSEQ:NP_001028410 Tax_Id=10090 Gene_Symbol=Cblb Casitas B-lineage lymphoma b;>IPI:IPI00660894.2|SWISS-PROT:Q3TTA7-1|ENSEMBL:ENSMUSP00000023313 Tax_Id=10090 Gene_Symbol=Cblb Isoform 1 of E3 ubiqu	3	4	3	0	4	0	3	5.4	104.59	938							3												3	1.23e-11	0	5.4	274620	0	274620	3520.7	0	3520.7	3520.7
IPI00125091;IPI00649913;IPI00648086;IPI00649463;IPI00649088;IPI00648767;IPI00649199;IPI00648482	2;2;2;2;2;2;2;1	2;2;2;2;2;2;2;1	>IPI:IPI00125091.1|SWISS-PROT:Q61792|TREMBL:Q543N3|ENSEMBL:ENSMUSP00000042123|REFSEQ:NP_034818|VEGA:OTTMUSP00000002658 Tax_Id=10090 Gene_Symbol=Lasp1 LIM and SH3 domain protein 1;>IPI:IPI00649913.1|TREMBL:A2A6H0|VEGA:OTTMUSP00000002668 Tax_Id=10090 Gene_Sy	8	2	2	1	2	1	2	9.5	29.994	263													2		1			1	2	1.04e-07	4.9	9.5	95363	14862	80501	5019.1	782.21	4236.9	3454.69
IPI00453903;IPI00554980	3;3	3;3	>IPI:IPI00453903.3|SWISS-PROT:Q6PAV2-1|ENSEMBL:ENSMUSP00000090109 Tax_Id=10090 Gene_Symbol=Herc4 Isoform 1 of Probable E3 ubiquitin-protein ligase HERC4;>IPI:IPI00554980.3|SWISS-PROT:Q6PAV2-2|ENSEMBL:ENSMUSP00000020258|REFSEQ:NP_080377 Tax_Id=10090 Gene_Sy	2	3	3	0	3	0	3	3.5	118.41	1057							3												3	1.28e-32	0	3.5	226800	0	226800	3436.3	0	3436.3	3436.3
IPI00849670;IPI00848943;IPI00464223;IPI00850630;IPI00677130;IPI00831075	10;10;10;9;5;1	9;9;9;8;4;1	>IPI:IPI00849670.1|TREMBL:B9EK95|REFSEQ:XP_001480217 Tax_Id=10090 Gene_Symbol=Myof similar to Myoferlin (Fer-1-like protein 3) isoform 2;>IPI:IPI00848943.1|REFSEQ:XP_001480212 Tax_Id=10090 Gene_Symbol=Myof similar to Myoferlin (Fer-1-like protein 3) isofor	6	10	9	3	10	3	9	5.8	234.79	2062				8	5	1			4									4	14	2.89e-28	1.7	5.8	778500	100920	677570	4633.9	600.74	4033.2	3432.46
IPI00119111	2	1	>IPI:IPI00119111.2|SWISS-PROT:Q9DAW9|TREMBL:Q99JN5|ENSEMBL:ENSMUSP00000029773|REFSEQ:NP_082320 Tax_Id=10090 Gene_Symbol=Cnn3 Calponin-3	1	2	1	0	2	0	1	7.6	36.428	330													2						2	3.97e-10	0	7.6	82211	0	82211	3425.5	0	3425.5	3425.5
IPI00320594	2	2	>IPI:IPI00320594.5|SWISS-PROT:Q6VN19|TREMBL:A9UGK3|ENSEMBL:ENSMUSP00000040045|REFSEQ:NP_665823 Tax_Id=10090 Gene_Symbol=Ranbp10 Ran-binding protein 10	1	2	2	1	2	1	2	3.2	70.087	648									3									1	2	7.1e-06	1.5	3.2	168080	25817	142270	4943.6	759.31	4184.3	3424.99
IPI00223670;IPI00403187;IPI00607972;IPI00406150;IPI00875429;IPI00465770;IPI00607991;IPI00759974;IPI00458259	4;4;3;3;3;1;1;1;1	4;4;3;3;3;1;1;1;1	>IPI:IPI00223670.2|SWISS-PROT:Q8C079-1|TREMBL:Q3UGC1|ENSEMBL:ENSMUSP00000068587|REFSEQ:NP_705791 Tax_Id=10090 Gene_Symbol=Fam40a Isoform 1 of Protein FAM40A;>IPI:IPI00403187.2|SWISS-PROT:Q8C079-3|ENSEMBL:ENSMUSP00000102318 Tax_Id=10090 Gene_Symbol=Fam40a I	9	4	4	3	4	3	4	5.3	95.584	837								7										3	4	5.94e-08	3.6	5.3	289580	46074	243500	4992.7	794.38	4198.3	3403.92
IPI00403336;IPI00855011;IPI00918906;IPI00117657;IPI00918878;IPI00918980;IPI00919056	10;10;9;9;5;4;3	10;10;9;9;5;4;3	>IPI:IPI00403336.4|SWISS-PROT:P58281-2|TREMBL:Q8BK99|ENSEMBL:ENSMUSP00000067215|VEGA:OTTMUSP00000043672 Tax_Id=10090 Gene_Symbol=Opa1 Isoform 2 of Dynamin-like 120 kDa protein, mitochondrial;>IPI:IPI00855011.1|REFSEQ:XP_001477254 Tax_Id=10090 Gene_Symbol=L	7	10	10	6	9	6	9	11.2	115.59	997								17										6	11	2.17e-24	5.9	10.4	1324400	504610	819830	14241	5425.9	8815.4	3389.5
IPI00169939;IPI00667510;IPI00473188;IPI00132756	2;2;2;1	2;2;2;1	>IPI:IPI00169939.1|TREMBL:Q8K2N9|ENSEMBL:ENSMUSP00000022519|REFSEQ:NP_038501|VEGA:OTTMUSP00000035074 Tax_Id=10090 Gene_Symbol=Anxa8 Annexin A8;>IPI:IPI00667510.3|REFSEQ:XP_915768 Tax_Id=10090 Gene_Symbol=LOC635583 similar to Annexin A8;>IPI:IPI00473188.1|T	4	2	2	0	2	0	2	6.1	36.724	327													2						2	9.64e-05	0	6.1	117730	0	117730	3363.8	0	3363.8	3363.8
IPI00117821;IPI00230632;IPI00621416;IPI00876416	3;3;3;3	3;3;3;3	>IPI:IPI00117821.1|SWISS-PROT:Q61140-1 Tax_Id=10090 Gene_Symbol=Bcar1 Isoform Cas-B of Breast cancer anti-estrogen resistance protein 1;>IPI:IPI00230632.1|SWISS-PROT:Q61140-2 Tax_Id=10090 Gene_Symbol=Bcar1 Isoform Cas-A of Breast cancer anti-estrogen resis	4	3	3	0	3	0	3	5.8	94.256	874							3												3	1.24e-25	0	5.8	193130	0	193130	3329.8	0	3329.8	3329.8
IPI00119896;IPI00272227;IPI00660514;IPI00896015;IPI00858130;IPI00223482;IPI00890100;IPI00321209;IPI00136216	3;2;2;2;2;1;1;1;1	3;2;2;2;2;1;1;1;1	>IPI:IPI00119896.2|SWISS-PROT:O54946-1|ENSEMBL:ENSMUSP00000008733|REFSEQ:NP_001033029|VEGA:OTTMUSP00000029740 Tax_Id=10090 Gene_Symbol=Dnajb6 Isoform A of DnaJ homolog subfamily B member 6;>IPI:IPI00272227.5|REFSEQ:XP_123650;XP_910713 Tax_Id=10090 Gene_Sym	9	3	3	2	2	2	2	11	39.807	365											2					2		2	2	1.71e-06	7.4	8.2	165220	37684	127540	6119.4	1395.7	4723.7	3328
IPI00128818;IPI00775838	8;8	8;8	>IPI:IPI00128818.2|SWISS-PROT:O35286|TREMBL:Q3TFE5;Q3UKJ6|ENSEMBL:ENSMUSP00000031061|REFSEQ:NP_031865 Tax_Id=10090 Gene_Symbol=Dhx15 Putative pre-mRNA-splicing factor ATP-dependent RNA helicase DHX15;>IPI:IPI00775838.1|TREMBL:Q3THD5;Q3UDX4;Q497W9|REFSEQ:NP	2	8	8	1	8	1	8	11.1	91.006	795								10										1	9	6.58e-15	1.4	11.1	210890	5921.2	204970	3514.9	98.687	3416.2	3317.51
IPI00132290;IPI00776096;IPI00754024;IPI00754445;IPI00378395	2;2;1;1;1	2;2;1;1;1	>IPI:IPI00132290.1|SWISS-PROT:Q64282|TREMBL:Q3UNG3 Tax_Id=10090 Gene_Symbol=Ifit1 Interferon-induced protein with tetratricopeptide repeats 1;>IPI:IPI00776096.1|TREMBL:Q3U5K8;Q3U5N2;Q3U726;Q3U7A2;Q8BN43;Q99L77|ENSEMBL:ENSMUSP00000099888|REFSEQ:NP_032357|VE	5	2	2	0	2	0	2	5.8	53.723	463											2								2	1.93e-05	0	5.8	128240	0	128240	3288.1	0	3288.1	3288.1
IPI00468140;IPI00458048;IPI00458043;IPI00129708;IPI00129707;IPI00458047;IPI00125895;IPI00655029	5;5;5;3;3;3;3;2	5;5;5;3;3;3;3;2	>IPI:IPI00468140.2|SWISS-PROT:Q62417-1|ENSEMBL:ENSMUSP00000025973 Tax_Id=10090 Gene_Symbol=Sorbs1 Isoform 1 of Sorbin and SH3 domain-containing protein 1;>IPI:IPI00458048.1|SWISS-PROT:Q62417-7 Tax_Id=10090 Gene_Symbol=Sorbs1 Isoform 7 of Sorbin and SH3 dom	8	5	5	2	5	2	5	5.1	143.07	1290					5	6	1											2	10	6.98e-17	2.2	5.1	428900	20687	408220	3634.8	175.32	3459.5	3284.18
IPI00406419;IPI00874597	3;3	3;3	>IPI:IPI00406419.4|SWISS-PROT:Q11136|TREMBL:A2RS23|ENSEMBL:ENSMUSP00000075683|REFSEQ:NP_032846|VEGA:OTTMUSP00000042019 Tax_Id=10090 Gene_Symbol=Pepd Xaa-Pro dipeptidase;>IPI:IPI00874597.1|ENSEMBL:ENSMUSP00000103699 Tax_Id=10090 Gene_Symbol=Pepd 55 kDa prot	2	3	3	0	3	0	3	5.3	55.028	493							1	3											4	1.06e-06	0	5.3	117790	0	117790	3271.9	0	3271.9	3271.9
IPI00944126;IPI00831423	17;16	0;0	>IPI:IPI00944126.1|REFSEQ:NP_001157726 Tax_Id=10090 Gene_Symbol=Tpm1 tropomyosin 1, alpha isoform 8;>IPI:IPI00831423.1|ENSEMBL:ENSMUSP00000109314|VEGA:OTTMUSP00000022219 Tax_Id=10090 Gene_Symbol=Tpm1 29 kDa protein	2	17	0	13	17	0	0	55.2	28.528	248														3				1	2	1.3e-221	40.3	55.2	126490	16362	110130	4361.7	564.19	3797.5	3233.31
IPI00453821	4	4	>IPI:IPI00453821.2|SWISS-PROT:Q99P88|TREMBL:Q3UL43;Q3USP6;Q6ZQ45;Q80X48;Q8BKJ0;Q8BLF5;Q8BLM6;Q8BUA6|ENSEMBL:ENSMUSP00000022742|REFSEQ:NP_573490 Tax_Id=10090 Gene_Symbol=Nup155 Nuclear pore complex protein Nup155	1	4	4	0	4	0	4	3.5	155.12	1391						4													4	3.65e-22	0	3.5	285500	0	285500	3207.9	0	3207.9	3207.9
IPI00664998;IPI00480372;IPI00854899;IPI00623401;IPI00719870;IPI00480231;IPI00894644;IPI00857606;IPI00894762	7;7;7;7;7;6;3;1;1	5;5;5;5;5;4;2;1;1	>IPI:IPI00664998.1|REFSEQ:XP_001475873 Tax_Id=10090 Gene_Symbol=LOC100046025 similar to mKIAA1230 protein isoform 1;>IPI:IPI00480372.3|SWISS-PROT:Q8C8U0-3|TREMBL:Q3U417;Q3UJ84|ENSEMBL:ENSMUSP00000107250|VEGA:OTTMUSP00000026501 Tax_Id=10090 Gene_Symbol=Ppfi	9	7	5	0	7	0	5	9.5	112.53	1004			3				4												7	1.1e-22	0	9.5	263640	0	263640	3176.4	0	3176.4	3176.4
IPI00228583	1	1	>IPI:IPI00228583.5|SWISS-PROT:P62774|ENSEMBL:ENSMUSP00000031866|REFSEQ:NP_032124|VEGA:OTTMUSP00000028722 Tax_Id=10090 Gene_Symbol=Mtpn Myotrophin	1	1	1	1	1	1	1	14.4	12.861	118																	2	1	1	0.00017947	14.4	14.4	58178	8515.8	49662	4475.2	655.06	3820.2	3165.14
IPI00123278;IPI00123510;IPI00648009	1;1;1	1;1;1	>IPI:IPI00123278.1|SWISS-PROT:Q922Q4|TREMBL:Q3TJ21;Q3TMZ1|ENSEMBL:ENSMUSP00000027802|REFSEQ:NP_598466 Tax_Id=10090 Gene_Symbol=Pycr2 Pyrroline-5-carboxylate reductase 2;>IPI:IPI00123510.1|SWISS-PROT:Q922W5|TREMBL:Q3UTR5|ENSEMBL:ENSMUSP00000026133|REFSEQ:NP	3	1	1	1	1	1	1	3.4	33.659	320					1	1	1						1		1			2	3	0.0001191	3.4	3.4	385910	156600	229310	16779	6808.6	9969.9	3161.3
IPI00330497;IPI00761961	6;5	6;5	>IPI:IPI00330497.4|SWISS-PROT:Q8BX02-1|ENSEMBL:ENSMUSP00000034717|REFSEQ:NP_663586 Tax_Id=10090 Gene_Symbol=Kank2 Isoform 1 of KN motif and ankyrin repeat domain-containing protein 2;>IPI:IPI00761961.1|SWISS-PROT:Q8BX02-2|ENSEMBL:ENSMUSP00000083523 Tax_Id=	2	6	6	3	6	3	6	9.8	90.244	843							1	9										3	7	1.29e-15	5.2	9.8	230610	20602	210010	3843.5	343.37	3500.1	3156.73
IPI00229859;IPI00761592	5;5	5;5	>IPI:IPI00229859.1|SWISS-PROT:Q8JZQ9|TREMBL:Q8CIJ3|ENSEMBL:ENSMUSP00000098076|REFSEQ:NP_598677 Tax_Id=10090 Gene_Symbol=Eif3b Eif3b protein;>IPI:IPI00761592.1|ENSEMBL:ENSMUSP00000075175 Tax_Id=10090 Gene_Symbol=Eif3b 109 kDa protein	2	5	5	3	5	3	5	9.4	108.98	970								9										3	6	1.2e-11	5.4	9.4	545910	164130	381780	7911.7	2378.7	5533	3154.3
IPI00312752;IPI00648567;IPI00331110;IPI00648859;IPI00875665;IPI00885527;IPI00649078	3;2;2;2;2;1;1	3;2;2;2;2;1;1	>IPI:IPI00312752.3|SWISS-PROT:Q62419|TREMBL:Q3TJB4;Q3TRJ7;Q3U3C4|ENSEMBL:ENSMUSP00000003268|REFSEQ:NP_038692 Tax_Id=10090 Gene_Symbol=Sh3gl1 Endophilin-A2;>IPI:IPI00648567.1|TREMBL:A2ALV3|ENSEMBL:ENSMUSP00000102806|VEGA:OTTMUSP00000008292 Tax_Id=10090 Gene	7	3	3	1	2	1	2	7.3	41.518	368											2					1		1	2	1.23e-06	1.9	5.4	118730	12352	106380	3957.6	411.72	3545.9	3134.18
IPI00113638	5	5	>IPI:IPI00113638.1|SWISS-PROT:Q9ET78|TREMBL:Q3U077|ENSEMBL:ENSMUSP00000017961;ENSMUSP00000105052|REFSEQ:NP_067541|VEGA:OTTMUSP00000001086 Tax_Id=10090 Gene_Symbol=Jph2 Junctophilin-2	1	5	5	2	5	2	5	9.5	74.691	696								7										2	5	1.47e-07	5.2	9.5	256160	44994	211160	4743.7	833.23	3910.5	3077.27
IPI00875319;IPI00314870;IPI00808484;IPI00556692;IPI00458087;IPI00310561;IPI00831542;IPI00830220	2;2;2;1;1;1;1;1	2;2;2;1;1;1;1;1	>IPI:IPI00875319.1|ENSEMBL:ENSMUSP00000109564 Tax_Id=10090 Gene_Symbol=Smad3 51 kDa protein;>IPI:IPI00314870.1|SWISS-PROT:Q8BUN5|TREMBL:B1B1A2;Q3V3E0|ENSEMBL:ENSMUSP00000034973|REFSEQ:NP_058049|VEGA:OTTMUSP00000023917 Tax_Id=10090 Gene_Symbol=Smad3 Mothers	8	2	2	0	2	0	2	4.8	51.304	460										1	2								3	0.00012283	0	4.8	88815	0	88815	3062.6	0	3062.6	3062.6
IPI00404579;IPI00224518;IPI00116563;IPI00458976;IPI00649007;IPI00648335	3;3;1;1;1;1	2;2;0;0;0;0	>IPI:IPI00404579.1|TREMBL:Q8C266|ENSEMBL:ENSMUSP00000019317|VEGA:OTTMUSP00000001996 Tax_Id=10090 Gene_Symbol=Rab5c RAB5C, member RAS oncogene family;>IPI:IPI00224518.2|SWISS-PROT:P35278|TREMBL:Q3TCT9;Q3TJ39|ENSEMBL:ENSMUSP00000102987|REFSEQ:NP_077776|VEGA:	6	3	2	2	3	1	2	15	25.352	234													2		3			2	3	1.09e-07	9.8	15	140190	42592	97596	7788.2	2366.2	5422	3055.8
IPI00461683	5	5	>IPI:IPI00461683.4|ENSEMBL:ENSMUSP00000093741|REFSEQ:XP_484361;XP_990638 Tax_Id=10090 Gene_Symbol=3425401B19Rik similar to Uncharacterized protein C10orf71	1	5	5	0	5	0	5	4.5	154.48	1412					5														5	9.56e-17	0	4.5	328410	0	328410	3040.9	0	3040.9	3040.9
IPI00230754;IPI00648357	3;2	3;2	>IPI:IPI00230754.5|SWISS-PROT:Q9CR62|TREMBL:Q5SX53;Q9CTC7|ENSEMBL:ENSMUSP00000014750|REFSEQ:NP_077173|VEGA:OTTMUSP00000006344;OTTMUSP00000021234 Tax_Id=10090 Gene_Symbol=Slc25a11 Mitochondrial 2-oxoglutarate/malate carrier protein;>IPI:IPI00648357.1|TREMBL	2	3	3	2	3	2	3	12.1	34.155	314														5				2	3	6.95e-10	9.6	12.1	378450	149710	228740	14556	5758.1	8797.8	3039.7
IPI00115097	5	5	>IPI:IPI00115097.1|SWISS-PROT:O55029|ENSEMBL:ENSMUSP00000035033|REFSEQ:NP_056642 Tax_Id=10090 Gene_Symbol=Copb2 Coatomer subunit beta	1	5	5	2	4	2	4	6.2	102.45	905								6										2	4	1.08e-12	3.2	4.3	237070	23047	214020	3763	365.82	3397.2	3031.38
IPI00749596;IPI00756688;IPI00323319;IPI00750382;IPI00464391	5;5;5;5;2	5;5;5;5;2	>IPI:IPI00749596.1|TREMBL:A2A5S3;Q3TJ07;Q3TU43;Q3TWA1;Q3TWP5;Q3U8D3;Q3UKX3;Q3UTC8;Q641P2|ENSEMBL:ENSMUSP00000104861|REFSEQ:NP_001103376|VEGA:OTTMUSP00000017268 Tax_Id=10090 Gene_Symbol=Stau1 staufen (RNA binding protein) homolog 1 isoform 1;>IPI:IPI0075668	5	5	5	3	5	3	5	12.5	54.855	495										8								3	5	2.38e-45	7.1	12.5	209480	38287	171190	4760.9	870.16	3890.8	3020.64
IPI00461469;IPI00894930	5;1	5;1	>IPI:IPI00461469.3|SWISS-PROT:Q68FL6|ENSEMBL:ENSMUSP00000037446|REFSEQ:NP_001003913|VEGA:OTTMUSP00000043200 Tax_Id=10090 Gene_Symbol=Mars Methionyl-tRNA synthetase, cytoplasmic	2	5	5	2	5	2	5	6.3	101.43	902								7										2	5	3.35e-24	2	6.3	361930	86253	275670	5744.9	1369.1	4375.8	3006.7
IPI00132250	3	3	>IPI:IPI00132250.1|SWISS-PROT:P60229|TREMBL:Q3UIG0;Q6LCK2;Q9CT23|ENSEMBL:ENSMUSP00000022960|REFSEQ:NP_032414 Tax_Id=10090 Gene_Symbol=Eif3e Eukaryotic translation initiation factor 3 subunit E	1	3	3	1	3	1	3	9	52.22	445											3					1		1	3	6.96e-08	2.5	9	160290	23484	136800	4218	617.99	3600	2982.01
IPI00320208	2	2	>IPI:IPI00320208.3|SWISS-PROT:O70251|ENSEMBL:ENSMUSP00000027108|REFSEQ:NP_061266|VEGA:OTTMUSP00000002423 Tax_Id=10090 Gene_Symbol=Eef1b2 Elongation factor 1-beta	1	2	2	0	2	0	2	13.8	24.693	225														2					2	0.00048073	0	13.8	50587	0	50587	2975.7	0	2975.7	2975.7
IPI00756424	3	3	>IPI:IPI00756424.3|SWISS-PROT:Q05D44|TREMBL:Q6A002;Q7TPC0;Q8BYX3;Q8BYY7|ENSEMBL:ENSMUSP00000027252|REFSEQ:NP_938045 Tax_Id=10090 Gene_Symbol=Eif5b Eukaryotic translation initiation factor 5B	1	3	3	0	3	0	3	3.8	137.61	1216					2	1													3	1.87e-06	0	3.8	265520	0	265520	2950.2	0	2950.2	2950.2
IPI00116554;IPI00316479	2;1	2;1	>IPI:IPI00116554.2|SWISS-PROT:P35235-1|ENSEMBL:ENSMUSP00000058757|REFSEQ:NP_035332 Tax_Id=10090 Gene_Symbol=Ptpn11 Isoform 1 of Tyrosine-protein phosphatase non-receptor type 11;>IPI:IPI00316479.7|SWISS-PROT:P35235-2|TREMBL:Q05C78;Q63848;Q9CT18|ENSEMBL:ENS	2	2	2	0	2	0	2	3.5	68.46	597									2										2	0.0023183	0	3.5	156360	0	156360	2950.1	0	2950.1	2950.1
IPI00331507;IPI00886393;IPI00462630	7;6;2	7;6;2	>IPI:IPI00331507.9|SWISS-PROT:Q9D5V5|TREMBL:Q05CY9;Q2M4H5|ENSEMBL:ENSMUSP00000034529|REFSEQ:NP_082083|VEGA:OTTMUSP00000039960 Tax_Id=10090 Gene_Symbol=Cul5 cullin 5 isoform 1;>IPI:IPI00886393.1|TREMBL:Q8BYN6|ENSEMBL:ENSMUSP00000113490|REFSEQ:NP_001155090|V	3	7	7	1	6	1	6	7.3	99.04	855								7										1	6	1.25e-09	1.5	5.7	256460	10980	245480	3205.7	137.25	3068.5	2931.25
IPI00135686;IPI00460855	2;1	2;1	>IPI:IPI00135686.2|SWISS-PROT:P24369|TREMBL:Q9DCY1|ENSEMBL:ENSMUSP00000034947|REFSEQ:NP_035279 Tax_Id=10090 Gene_Symbol=Ppib Peptidyl-prolyl cis-trans isomerase B;>IPI:IPI00460855.1|TREMBL:Q6ZQM2 Tax_Id=10090 Gene_Symbol=Ppib cDNA fis, clone TRACH3016614,	2	2	2	1	2	1	2	12	23.713	216													1		2			1	2	0.00034708	6	12	84096	9944.4	74152	3822.6	452.02	3370.5	2918.48
IPI00131845	1	1	>IPI:IPI00131845.1|SWISS-PROT:Q9QUM9|ENSEMBL:ENSMUSP00000021412|REFSEQ:NP_036098 Tax_Id=10090 Gene_Symbol=Psma6 Proteasome subunit alpha type-6	1	1	1	1	1	1	1	5.3	27.372	246														2	1			1	2	0.0012554	5.3	5.3	182330	63439	118890	9596.2	3338.9	6257.3	2918.4
IPI00225018	1	1	>IPI:IPI00225018.1|SWISS-PROT:Q8C3F7|ENSEMBL:ENSMUSP00000027533|REFSEQ:NP_081827|VEGA:OTTMUSP00000033111 Tax_Id=10090 Gene_Symbol=Klhl30 Kelch-like protein 30	1	1	1	0	1	0	1	2.2	64.604	581						1				1									2	1.65e-07	0	2.2	109970	0	109970	2894	0	2894	2894
IPI00311873;IPI00752131	3;1	1;0	>IPI:IPI00311873.5|SWISS-PROT:P62141|TREMBL:Q3TBE5;Q3TL90;Q542E7;Q8C285;Q9DBY2|ENSEMBL:ENSMUSP00000015100|REFSEQ:NP_766295|VEGA:OTTMUSP00000029005;OTTMUSP00000029006 Tax_Id=10090 Gene_Symbol=Ppp1cb Serine/threonine-protein phosphatase PP1-beta catalytic su	2	3	1	1	3	1	1	8.9	37.186	327													2		2			2	2	1.21e-06	3.1	8.9	217720	74160	143560	9071.7	3090	5981.7	2891.7
IPI00831458;IPI00830387;IPI00130162	4;4;4	4;4;4	>IPI:IPI00831458.1|SWISS-PROT:Q91YE8-2|TREMBL:B2RY03|ENSEMBL:ENSMUSP00000102034|REFSEQ:NP_536699|VEGA:OTTMUSP00000023537 Tax_Id=10090 Gene_Symbol=Synpo2 synaptopodin 2;>IPI:IPI00830387.1|ENSEMBL:ENSMUSP00000102035|VEGA:OTTMUSP00000023536 Tax_Id=10090 Gene_	3	4	4	1	4	1	4	4.3	135.76	1257									5									1	4	4.18e-07	1.8	4.3	252900	11038	241860	3161.2	137.98	3023.3	2885.32
IPI00342938;IPI00659877	1;1	1;1	>IPI:IPI00342938.1|SWISS-PROT:Q8R3F5|ENSEMBL:ENSMUSP00000051569|REFSEQ:NP_001025185 Tax_Id=10090 Gene_Symbol=Mcat Malonyl CoA-acyl carrier protein transacylase, mitochondrial;>IPI:IPI00659877.1|REFSEQ:XP_911575 Tax_Id=10090 Gene_Symbol=LOC632398 similar to	2	1	1	0	1	0	1	3.9	41.928	381												1							1	0.00019528	0	3.9	77845	0	77845	2883.2	0	2883.2	2883.2
IPI00323483;IPI00923036;IPI00944688;IPI00453818;IPI00468415	8;8;8;8;1	8;8;8;8;1	>IPI:IPI00323483.3|SWISS-PROT:Q9WU78-3 Tax_Id=10090 Gene_Symbol=Pdcd6ip Isoform 3 of Programmed cell death 6-interacting protein;>IPI:IPI00923036.1|TREMBL:B8JJL8;Q6ZPS9|ENSEMBL:ENSMUSP00000107492|REFSEQ:NP_001158149|VEGA:OTTMUSP00000032131 Tax_Id=10090 Gen	5	8	8	1	8	1	8	9.8	96.758	874								9										1	8	9.25e-16	1.5	9.8	226120	9267.6	216860	3140.6	128.72	3011.9	2883.18
IPI00136758;IPI00762835;IPI00857757;IPI00857839	2;2;2;2	2;2;2;2	>IPI:IPI00136758.3|SWISS-PROT:Q3TCJ1|ENSEMBL:ENSMUSP00000081541|REFSEQ:NP_932134|VEGA:OTTMUSP00000031212 Tax_Id=10090 Gene_Symbol=Fam175b BRISC complex subunit Abro1;>IPI:IPI00762835.1|ENSEMBL:ENSMUSP00000095606 Tax_Id=10090 Gene_Symbol=Fam175b 35 kDa prot	4	2	2	0	2	0	2	6	46.942	415											2								2	3.22e-05	0	6	63317	0	63317	2878	0	2878	2878
REV__IPI00228891	1	1	>IPI:IPI00228891.4|SWISS-PROT:Q9CUU3|TREMBL:Q8CDQ4|ENSEMBL:ENSMUSP00000079909|REFSEQ:NP_796165|VEGA:OTTMUSP00000017573 Tax_Id=10090 Gene_Symbol=Sycp2 Synaptonemal complex protein 2	1	1	1	0	1	0	1	1.1	172.12	1500						1	1												2	0.0011617	0	1.1	384960	0	384960	2872.9	0	2872.9	2872.9
IPI00321152;IPI00830442;IPI00830532;IPI00831410	3;3;1;1	3;3;1;1	>IPI:IPI00321152.3|SWISS-PROT:Q3TX08|ENSEMBL:ENSMUSP00000001974;ENSMUSP00000105389|REFSEQ:NP_001158031;NP_932137|VEGA:OTTMUSP00000025015;OTTMUSP00000025016 Tax_Id=10090 Gene_Symbol=Trmt1 N(2),N(2)-dimethylguanosine tRNA methyltransferase;>IPI:IPI00830442.1	4	3	3	0	3	0	3	4.4	72.349	663									3										3	1.89e-05	0	4.4	154420	0	154420	2859.6	0	2859.6	2859.6
IPI00138406;IPI00407954	2;2	2;2	>IPI:IPI00138406.1|SWISS-PROT:P62835|TREMBL:C5H0E8;C5H0E9;Q3U7U8;Q3V3W9|ENSEMBL:ENSMUSP00000088174|REFSEQ:NP_663516 Tax_Id=10090 Gene_Symbol=Rap1a Ras-related protein Rap-1A;>IPI:IPI00407954.2|SWISS-PROT:Q99JI6|TREMBL:Q52L50|ENSEMBL:ENSMUSP00000066238|REFS	2	2	2	2	1	2	1	11.4	20.987	184													2		1			2	1	0.00016697	11.4	6	228850	91598	137250	14303	5724.9	8577.9	2853
IPI00420870;IPI00845528	2;2	2;2	>IPI:IPI00420870.4|SWISS-PROT:Q8CGY8-1|TREMBL:Q3TQV0;Q8C676|ENSEMBL:ENSMUSP00000045409|REFSEQ:NP_631883|VEGA:OTTMUSP00000019749 Tax_Id=10090 Gene_Symbol=Ogt Isoform 1 of UDP-N-acetylglucosamine--peptide N-acetylglucosaminyltransferase 110 kDa subunit;>IPI:	2	2	2	0	2	0	2	1.8	116.95	1046							2												2	6.77e-05	0	1.8	182500	0	182500	2851.6	0	2851.6	2851.6
IPI00121319	2	2	>IPI:IPI00121319.1|SWISS-PROT:Q9DCT8|TREMBL:Q4FJU3|ENSEMBL:ENSMUSP00000081943|REFSEQ:NP_077185 Tax_Id=10090 Gene_Symbol=Crip2 Cysteine-rich protein 2	1	2	2	1	2	1	2	19.2	22.727	208														3				1	2	3.31e-07	8.7	19.2	106560	21966	84595	4843.7	998.47	3845.2	2846.73
IPI00459493;IPI00118678;IPI00845611;IPI00880348;IPI00461023	10;8;7;4;1	10;8;7;4;1	>IPI:IPI00459493.5|SWISS-PROT:P11983-1|TREMBL:A8XUV6|ENSEMBL:ENSMUSP00000086418|REFSEQ:NP_038714|VEGA:OTTMUSP00000035355 Tax_Id=10090 Gene_Symbol=Tcp1 Isoform 1 of T-complex protein 1 subunit alpha B;>IPI:IPI00118678.1|SWISS-PROT:P11984 Tax_Id=10090 Gene_S	5	10	10	7	9	7	9	23.7	60.448	556								1		18								8	11	9.64e-62	16.2	19.6	4971200	2423800	2547400	112980	55086	57896	2810
IPI00123891	1	1	>IPI:IPI00123891.3|SWISS-PROT:P97315|TREMBL:Q4FJX4|ENSEMBL:ENSMUSP00000027677;ENSMUSP00000095169|REFSEQ:NP_031817|VEGA:OTTMUSP00000024412;OTTMUSP00000024413 Tax_Id=10090 Gene_Symbol=Csrp1 Cysteine and glycine-rich protein 1	1	1	1	0	1	0	1	7.8	20.583	193															1				1	0.0013304	0	7.8	61803	0	61803	2809.2	0	2809.2	2809.2
IPI00119876	48	48	>IPI:IPI00119876.1|SWISS-PROT:Q9JHU4|TREMBL:O08821;O70182;Q3TAZ3;Q3UA73;Q80U36;Q8C6T5;Q923F5|ENSEMBL:ENSMUSP00000018851|REFSEQ:NP_084514 Tax_Id=10090 Gene_Symbol=Dync1h1 Cytoplasmic dynein 1 heavy chain 1	1	48	48	13	47	13	47	11.1	532.02	4644	17	47	7	1	3		1	1					1		1			13	66	1.16e-92	3	10.9	7940400	3438800	4501600	20732	8978.6	11754	2775.4
IPI00119113;IPI00458922	4;1	4;1	>IPI:IPI00119113.3|SWISS-PROT:P62814|TREMBL:B0LAC8|ENSEMBL:ENSMUSP00000006435|REFSEQ:NP_031535|VEGA:OTTMUSP00000031184 Tax_Id=10090 Gene_Symbol=Atp6v1b2 V-type proton ATPase subunit B, brain isoform	2	4	4	4	4	4	4	10	56.55	511										8								4	4	1.52e-14	10	10	285840	90464	195380	7522.2	2380.6	5141.6	2761
IPI00454142;IPI00454143;IPI00420385	4;4;4	4;4;4	>IPI:IPI00454142.5|SWISS-PROT:Q8C1B7-1|ENSEMBL:ENSMUSP00000074293 Tax_Id=10090 Gene_Symbol=Sept11 Isoform 1 of Septin-11;>IPI:IPI00454143.3|SWISS-PROT:Q8C1B7-2|ENSEMBL:ENSMUSP00000084175|REFSEQ:NP_001009818 Tax_Id=10090 Gene_Symbol=Sept11 Isoform 2 of Sept	3	4	4	3	4	3	4	12.5	49.694	431											5					4		4	5	3.9e-30	9.3	12.5	434210	164720	269490	11427	4334.8	7091.8	2757
IPI00874364;IPI00131329	2;2	2;2	>IPI:IPI00874364.1|TREMBL:Q3U1H7;Q3UPB9;Q8C788|ENSEMBL:ENSMUSP00000104864|REFSEQ:NP_570614 Tax_Id=10090 Gene_Symbol=Snx18 sorting nexin 18;>IPI:IPI00131329.1|SWISS-PROT:Q91ZR2|ENSEMBL:ENSMUSP00000039662 Tax_Id=10090 Gene_Symbol=Snx18 Sorting nexin-18	2	2	2	0	2	0	2	4.1	67.789	615									2										2	5.82e-05	0	4.1	107030	0	107030	2744.2	0	2744.2	2744.2
IPI00347096	3	1	>IPI:IPI00347096.2|SWISS-PROT:Q6IME9|ENSEMBL:ENSMUSP00000065922|REFSEQ:NP_998893 Tax_Id=10090 Gene_Symbol=Krt72 Keratin, type II cytoskeletal 72	1	3	1	3	3	1	1	4	56.75	520	2	1			1					1								1	4	4.4e-17	4	4	116320	0	116320	2705.1	0	2705.1	2705.1
IPI00118143;IPI00624988;IPI00121977	3;3;3	3;3;3	>IPI:IPI00118143.1|SWISS-PROT:Q60598 Tax_Id=10090 Gene_Symbol=Cttn Src substrate cortactin;>IPI:IPI00624988.4|TREMBL:Q3UGC2|ENSEMBL:ENSMUSP00000099368|REFSEQ:NP_031829|VEGA:OTTMUSP00000017695 Tax_Id=10090 Gene_Symbol=Cttn Cortactin, isoform CRA_e;>IPI:IPI0	3	3	3	1	2	1	2	5.7	61.259	546									3									1	2	1.93e-07	2.4	3.3	148320	14815	133510	3296.1	329.21	2966.9	2637.69
IPI00131406;IPI00109122;IPI00922953	3;2;1	3;2;1	>IPI:IPI00131406.1|SWISS-PROT:Q9Z2U0|TREMBL:Q3THL2;Q3TN31;Q3UIT9;Q542H2|ENSEMBL:ENSMUSP00000029082|REFSEQ:NP_036099|VEGA:OTTMUSP00000017387 Tax_Id=10090 Gene_Symbol=Psma7 Proteasome subunit alpha type-7;>IPI:IPI00109122.1|SWISS-PROT:Q9CWH6|TREMBL:B7ZMS3;Q8	3	3	3	2	3	2	3	16.1	27.855	248														5				2	3	1.21e-12	10.5	16.1	210380	73612	136770	8766	3067.2	5698.8	2631.6
IPI00816914;IPI00339428;IPI00828891;IPI00475383	6;6;6;1	6;6;6;1	>IPI:IPI00816914.1|SWISS-PROT:Q8R1A4-1|TREMBL:A2A9M4|ENSEMBL:ENSMUSP00000102629|VEGA:OTTMUSP00000009056 Tax_Id=10090 Gene_Symbol=Dock7 Isoform 1 of Dedicator of cytokinesis protein 7;>IPI:IPI00339428.9|SWISS-PROT:Q8R1A4-2|TREMBL:Q3U806;Q7TPP0|ENSEMBL:ENSMU	4	6	6	3	6	3	6	3.9	241.44	2130			1	8														3	6	3.31e-15	1.7	3.9	439960	11287	428680	2767.1	70.985	2696.1	2625.11
IPI00755154	8	8	>IPI:IPI00755154.7|TREMBL:A0AUN8;A0JP45|ENSEMBL:ENSMUSP00000093315|REFSEQ:NP_001074626 Tax_Id=10090 Gene_Symbol=Lmod3 leiomodin 3	1	8	8	5	6	5	6	15.1	65.688	571									13									6	7	1.61e-14	9.3	10.3	628400	250000	378400	12568	4999.9	7568	2568.1
IPI00320399;IPI00828976;IPI00466738;IPI00828461;IPI00464348;IPI00466817;IPI00623133;IPI00798595	4;4;4;4;4;2;2;2	2;2;2;2;2;0;0;0	>IPI:IPI00320399.6|SWISS-PROT:Q61029-1 Tax_Id=10090 Gene_Symbol=Tmpo Isoform Beta of Lamina-associated polypeptide 2, isoforms beta/delta/epsilon/gamma;>IPI:IPI00828976.1|TREMBL:Q3U7B3;Q3U955;Q3UCI5;Q3UR33|ENSEMBL:ENSMUSP00000072092|REFSEQ:NP_001073598 Tax	8	4	2	3	4	2	2	12.6	50.294	452										6	1							3	4	1.21e-21	9.7	12.6	280700	95473	185230	8020	2727.8	5292.2	2564.4
IPI00330599;IPI00652056	3;2	3;2	>IPI:IPI00330599.1|SWISS-PROT:Q80WJ7|ENSEMBL:ENSMUSP00000022865|REFSEQ:NP_080278 Tax_Id=10090 Gene_Symbol=Mtdh Protein LYRIC;>IPI:IPI00652056.1|TREMBL:Q3TAB3 Tax_Id=10090 Gene_Symbol=Mtdh Putative uncharacterized protein	2	3	3	0	3	0	3	6.9	63.845	579								3	3										6	7.54e-06	0	6.9	98728	0	98728	2468.2	0	2468.2	2468.2
IPI00110672	2	2	>IPI:IPI00110672.3|SWISS-PROT:Q9CY16|ENSEMBL:ENSMUSP00000038305|REFSEQ:NP_079710|VEGA:OTTMUSP00000025381 Tax_Id=10090 Gene_Symbol=Mrps28 28S ribosomal protein S28, mitochondrial	1	2	2	1	2	1	2	10.2	20.52	186											1					2		1	2	0.00021086	4.8	10.2	57172	7854	49318	3363	462	2901	2439
IPI00169704;IPI00886122;IPI00459732;IPI00830730;IPI00653063	1;1;1;1;1	1;1;1;1;1	>IPI:IPI00169704.3|SWISS-PROT:Q8BFS6-1|ENSEMBL:ENSMUSP00000093992|REFSEQ:NP_666179|VEGA:OTTMUSP00000025492 Tax_Id=10090 Gene_Symbol=Cpped1 Isoform 1 of Calcineurin-like phosphoesterase domain-containing protein 1;>IPI:IPI00886122.1|SWISS-PROT:Q8BFS6-2|ENSE	5	1	1	0	1	0	1	3.5	35.247	312										1									1	3.69e-05	0	3.5	50695	0	50695	2414	0	2414	2414
IPI00408489;IPI00379441;IPI00127417;IPI00131459;IPI00854035;IPI00649586	1;1;1;1;1;1	1;1;1;1;1;1	>IPI:IPI00408489.1|TREMBL:Q8R4B4|ENSEMBL:ENSMUSP00000042226 Tax_Id=10090 Gene_Symbol=Dscaml1 Down syndrome cell adhesion molecule-like protein (Fragment);>IPI:IPI00379441.4|REFSEQ:XP_485703;XP_980967 Tax_Id=10090 Gene_Symbol=Gm5566 similar to nucleoside di	6	1	1	0	1	0	1	4.7	40.482	365																1			1	0.0179	0	4.7	71946	0	71946	2398.2	0	2398.2	2398.2
IPI00281011	1	1	>IPI:IPI00281011.7|SWISS-PROT:P28667|TREMBL:B2KGE6|ENSEMBL:ENSMUSP00000055637|REFSEQ:NP_034937|VEGA:OTTMUSP00000010174;OTTMUSP00000042918 Tax_Id=10090 Gene_Symbol=Marcksl1 MARCKS-related protein	1	1	1	0	1	0	1	6.5	20.165	200													1						1	0.0014014	0	6.5	23537	0	23537	2353.7	0	2353.7	2353.7
IPI00230550;IPI00115598	2;2	2;2	>IPI:IPI00230550.1|SWISS-PROT:P50171-2|TREMBL:Q5M9K0|ENSEMBL:ENSMUSP00000109942|REFSEQ:NP_038571 Tax_Id=10090 Gene_Symbol=H2-Ke6 Isoform Long of Estradiol 17-beta-dehydrogenase 8;>IPI:IPI00115598.1|SWISS-PROT:P50171-1|ENSEMBL:ENSMUSP00000038069 Tax_Id=1009	2	2	2	0	2	0	2	9.1	28.396	275														2					2	7.43e-05	0	9.1	46186	0	46186	2309.3	0	2309.3	2309.3
IPI00317604;IPI00654289;IPI00756981	2;1;1	2;1;1	>IPI:IPI00317604.1|SWISS-PROT:Q9D662|TREMBL:Q3TAW4;Q3TIS3;Q3TYS4;Q3UKB4;Q8CDS4|ENSEMBL:ENSMUSP00000028916|REFSEQ:NP_062761|VEGA:OTTMUSP00000004231 Tax_Id=10090 Gene_Symbol=Sec23b Protein transport protein Sec23B;>IPI:IPI00654289.1|TREMBL:A2AN99;Q3U2Q0|ENSE	3	2	2	1	2	1	2	3.1	86.436	767								2	3									1	4	8.84e-05	1.7	3.1	162380	16789	145590	2899.6	299.81	2599.8	2299.99
IPI00269750;IPI00785477;IPI00226071	6;3;1	6;3;1	>IPI:IPI00269750.2|SWISS-PROT:Q8BZF8|ENSEMBL:ENSMUSP00000036025|REFSEQ:NP_778178|VEGA:OTTMUSP00000035745 Tax_Id=10090 Gene_Symbol=Pgm5 Phosphoglucomutase-like protein 5;>IPI:IPI00785477.1|TREMBL:Q0VG59 Tax_Id=10090 Gene_Symbol=Pgm5 Pgm5 protein	3	6	6	2	5	2	5	12	62.219	567										7								2	5	1.73e-13	4.4	12	359700	130540	229160	8365.1	3035.8	5329.2	2293.4
IPI00649060;IPI00649909;IPI00648062;IPI00943439;IPI00762775;IPI00336504;IPI00119855;IPI00760007	3;3;3;3;3;3;3;3	3;3;3;3;3;3;3;3	>IPI:IPI00649060.1|ENSEMBL:ENSMUSP00000030049|VEGA:OTTMUSP00000007846 Tax_Id=10090 Gene_Symbol=Akap2 Protein;>IPI:IPI00649909.1|ENSEMBL:ENSMUSP00000092683;ENSMUSP00000095674|VEGA:OTTMUSP00000007847 Tax_Id=10090 Gene_Symbol=Akap2 107 kDa protein;>IPI:IPI006	8	3	3	0	3	0	3	3.4	125.98	1137						2	2												4	3.43e-07	0	3.4	168980	0	168980	2283.5	0	2283.5	2283.5
IPI00672213;IPI00669522;IPI00880482	4;4;4	4;4;4	>IPI:IPI00672213.3|SWISS-PROT:Q80TV8-1|ENSEMBL:ENSMUSP00000042266|REFSEQ:NP_001074745 Tax_Id=10090 Gene_Symbol=Clasp1 CLIP-associating protein 1 isoform 1;>IPI:IPI00669522.4|SWISS-PROT:Q80TV8-2|TREMBL:A5D6Q8;B2RY22;Q3TPM6|ENSEMBL:ENSMUSP00000067858|REFSEQ:	3	4	4	1	4	1	4	3.7	169.31	1536					3	4												1	6	6.99e-13	0.8	3.7	351850	11880	339970	2443.4	82.498	2360.9	2278.4
IPI00655136;IPI00828723;IPI00331212;IPI00230704;IPI00828241;IPI00387322;IPI00828536;IPI00828966;IPI00170221;IPI00874444;IPI00776282	3;3;3;3;3;3;3;3;1;1;1	3;3;3;3;3;3;3;3;1;1;1	>IPI:IPI00655136.3|SWISS-PROT:Q9ES28-1|ENSEMBL:ENSMUSP00000106539 Tax_Id=10090 Gene_Symbol=Arhgef7 Isoform B of Rho guanine nucleotide exchange factor 7;>IPI:IPI00828723.1|SWISS-PROT:Q9ES28-7 Tax_Id=10090 Gene_Symbol=Arhgef7 Isoform G of Rho guanine nucleo	11	3	3	0	3	0	3	3.7	97.055	862									4										4	8.59e-08	0	3.7	157320	0	157320	2247.4	0	2247.4	2247.4
IPI00875110;IPI00318614;IPI00857308	3;3;3	2;2;2	>IPI:IPI00875110.1|ENSEMBL:ENSMUSP00000053273 Tax_Id=10090 Gene_Symbol=Idh2 52 kDa protein;>IPI:IPI00318614.9|SWISS-PROT:P54071|ENSEMBL:ENSMUSP00000103007|REFSEQ:NP_766599|VEGA:OTTMUSP00000030144 Tax_Id=10090 Gene_Symbol=Idh2 Isocitrate dehydrogenase [NADP	3	3	2	2	2	2	1	7.2	52.399	469											2					2		2	2	3.23e-14	5.3	3.6	273900	90015	183880	6521.3	2143.2	4378.1	2234.9
IPI00849280;IPI00474637;IPI00849598;IPI00915054;IPI00775915	2;1;1;1;1	1;1;1;1;1	>IPI:IPI00849280.1|REFSEQ:XP_001480832 Tax_Id=10090 Gene_Symbol=LOC100048642 similar to Snx5 protein;>IPI:IPI00474637.4|SWISS-PROT:Q6ZWV3|ENSEMBL:ENSMUSP00000008826;ENSMUSP00000082055|REFSEQ:NP_443067;XP_001479819;XP_001479953;XP_001480054;XP_001480060|VEG	5	2	1	2	1	1	1	6	44.537	384													2		3			2	3	7.62e-06	6	3.4	130540	28557	101980	3955.7	865.36	3090.3	2224.94
IPI00109330;IPI00896684	2;2	2;2	>IPI:IPI00109330.1|SWISS-PROT:P33146 Tax_Id=10090 Gene_Symbol=Cdh15 Cadherin-15;>IPI:IPI00896684.1|TREMBL:B2RXU1|ENSEMBL:ENSMUSP00000034443|REFSEQ:NP_031688 Tax_Id=10090 Gene_Symbol=Cdh15 cadherin 15 precursor	2	2	2	0	2	0	2	3.6	85.659	784							2												2	1.18e-07	0	3.6	103410	0	103410	2200.1	0	2200.1	2200.1
IPI00555130	2	2	>IPI:IPI00555130.2|SWISS-PROT:Q8BMG7-1|TREMBL:Q3UEY3;Q8BYZ6|ENSEMBL:ENSMUSP00000066325|REFSEQ:NP_001157226 Tax_Id=10090 Gene_Symbol=Rab3gap2 RAB3 GTPase activating protein subunit 2	1	2	2	2	2	2	2	1.8	154.64	1387						4												2	2	1.06e-07	1.8	1.8	287620	41861	245750	3092.6	450.12	2642.5	2192.38
IPI00229697;IPI00757214;IPI00884536	3;3;3	3;3;3	>IPI:IPI00229697.3|ENSEMBL:ENSMUSP00000083684 Tax_Id=10090 Gene_Symbol=- 68 kDa protein;>IPI:IPI00757214.2|SWISS-PROT:Q8CI08-2|REFSEQ:NP_705795|VEGA:OTTMUSP00000046143 Tax_Id=10090 Gene_Symbol=Slain2 Isoform 2 of SLAIN motif-containing protein 2;>IPI:IPI00	3	3	3	2	3	2	3	6.7	68.339	643									5									2	3	1.21e-06	4.8	6.7	202490	45563	156920	3894	876.2	3017.8	2141.6
IPI00830604;IPI00830704	15;14	1;1	>IPI:IPI00830604.1|TREMBL:B7ZNL3|ENSEMBL:ENSMUSP00000109335|REFSEQ:NP_001157721|VEGA:OTTMUSP00000022210 Tax_Id=10090 Gene_Symbol=Tpm1 tropomyosin 1, alpha isoform 2;>IPI:IPI00830704.1|ENSEMBL:ENSMUSP00000109331|VEGA:OTTMUSP00000022212 Tax_Id=10090 Gene_Sym	2	15	1	12	15	0	1	38.4	32.637	284													1						1	4.89e-104	26.8	38.4	74868	0	74868	2139.1	0	2139.1	2139.1
IPI00857002;IPI00606082;IPI00230267	3;3;3	3;3;3	>IPI:IPI00857002.1|TREMBL:Q3UWP1|ENSEMBL:ENSMUSP00000106109|REFSEQ:NP_001156965|VEGA:OTTMUSP00000027437 Tax_Id=10090 Gene_Symbol=Stard13 StAR-related lipid transfer (START) domain containing 13 isoform 1;>IPI:IPI00606082.2|REFSEQ:XP_622915 Tax_Id=10090 Gen	3	3	3	0	3	0	3	3.7	126.88	1132							3												3	6.69e-08	0	3.7	163580	0	163580	2124.4	0	2124.4	2124.4
IPI00120113;IPI00624449	2;2	2;2	>IPI:IPI00120113.5|SWISS-PROT:Q3U5Q7|ENSEMBL:ENSMUSP00000020969|REFSEQ:NP_065582 Tax_Id=10090 Gene_Symbol=Cmpk2 UMP-CMP kinase 2, mitochondrial;>IPI:IPI00624449.2|ENSEMBL:ENSMUSP00000082659 Tax_Id=10090 Gene_Symbol=Cmpk2 44 kDa protein	2	2	2	0	2	0	2	4.9	50.036	447											2								2	4.27e-06	0	4.9	73567	0	73567	2101.9	0	2101.9	2101.9
IPI00756400	3	3	>IPI:IPI00756400.2|SWISS-PROT:Q9CS72|TREMBL:Q059P4;Q05C04|ENSEMBL:ENSMUSP00000091329|REFSEQ:NP_001074712 Tax_Id=10090 Gene_Symbol=Filip1 Filamin A interacting protein 1	1	3	3	2	3	2	3	2.4	137.91	1214						5												2	3	7.53e-07	1.6	2.4	288080	24706	263380	2527.1	216.72	2310.3	2093.58
IPI00126083;IPI00653573	5;5	3;3	>IPI:IPI00126083.3|SWISS-PROT:Q9WVK4|TREMBL:Q3TCK3;Q3TGS1;Q3TIT3;Q3TUW9;Q80ZZ0;Q8K1X5|ENSEMBL:ENSMUSP00000025684|REFSEQ:NP_034249|VEGA:OTTMUSP00000020169 Tax_Id=10090 Gene_Symbol=Ehd1 EH domain-containing protein 1;>IPI:IPI00653573.1|TREMBL:Q3T9A1|ENSEMBL:	2	5	3	4	4	2	3	10.9	60.602	534										9								5	4	5.52e-12	9.2	8.8	156270	37315	118960	4007	956.79	3050.2	2093.41
IPI00224075;IPI00857663;IPI00858002;IPI00858302;IPI00266752;IPI00830998;IPI00856466;IPI00856970;IPI00649444;IPI00857845	2;2;2;2;1;1;1;1;1;1	2;2;2;2;1;1;1;1;1;1	>IPI:IPI00224075.1|SWISS-PROT:Q8C166|TREMBL:A3KGK6;Q3U893;Q571A1|ENSEMBL:ENSMUSP00000105236;ENSMUSP00000105237|REFSEQ:NP_733467;NP_733469|VEGA:OTTMUSP00000017195;OTTMUSP00000017203 Tax_Id=10090 Gene_Symbol=Cpne1 Copine-1;>IPI:IPI00857663.1|TREMBL:B7ZCP4|EN	10	2	2	0	2	0	2	3.4	58.886	536										2									2	5.25e-06	0	3.4	64219	0	64219	2071.6	0	2071.6	2071.6
IPI00122289;IPI00895985;IPI00894773;IPI00649526;IPI00874971;IPI00649965;IPI00894616	2;2;2;1;1;1;1	2;2;2;1;1;1;1	>IPI:IPI00122289.3|SWISS-PROT:Q61510 Tax_Id=10090 Gene_Symbol=Trim25 E3 ubiquitin/ISG15 ligase TRIM25;>IPI:IPI00895985.1|TREMBL:B2KGS5|VEGA:OTTMUSP00000042519 Tax_Id=10090 Gene_Symbol=- Tripartite motif protein 25;>IPI:IPI00894773.1|TREMBL:B2KGS6|VEGA:OTTM	7	2	2	1	2	1	2	3.6	71.772	634									3									1	2	6.66e-06	1.9	3.6	113540	0	113540	2064.3	0	2064.3	2064.3
IPI00336318	1	1	>IPI:IPI00336318.1|SWISS-PROT:Q80XI4|TREMBL:Q3UJ95;Q91XU2|ENSEMBL:ENSMUSP00000018691|REFSEQ:NP_473392|VEGA:OTTMUSP00000002594 Tax_Id=10090 Gene_Symbol=Pip4k2b Phosphatidylinositol-5-phosphate 4-kinase type-2 beta	1	1	1	0	1	0	1	3.4	47.318	416											1								1	8.05e-08	0	3.4	66049	0	66049	2064	0	2064	2064
IPI00109764;IPI00874810	4;4	4;4	>IPI:IPI00109764.2|SWISS-PROT:Q04750|TREMBL:Q3TPX7;Q3TUS4;Q3ULF5;Q569Q5;Q6LBJ0|ENSEMBL:ENSMUSP00000105094|REFSEQ:NP_033434|VEGA:OTTMUSP00000001137 Tax_Id=10090 Gene_Symbol=Top1 DNA topoisomerase 1;>IPI:IPI00874810.1|TREMBL:Q3TSR2;Q6LBJ1|ENSEMBL:ENSMUSP0000	2	4	4	1	4	1	4	5.7	90.875	767								5										1	4	4.75e-09	1.6	5.7	208190	23620	184570	2669.1	302.82	2366.2	2063.38
IPI00225275;IPI00831057;IPI00229796;IPI00319525;IPI00653254;IPI00856665	17;16;4;3;3;3	17;16;4;3;3;3	>IPI:IPI00225275.5|SWISS-PROT:Q9WUB3|ENSEMBL:ENSMUSP00000047564|REFSEQ:NP_035354|VEGA:OTTMUSP00000020157 Tax_Id=10090 Gene_Symbol=Pygm Glycogen phosphorylase, muscle form;>IPI:IPI00831057.1|TREMBL:Q9CTZ0|ENSEMBL:ENSMUSP00000109111|VEGA:OTTMUSP00000023596 T	6	17	17	10	13	10	13	22.9	97.285	842						1		23										11	13	5.75e-34	14	15.6	3288900	1564100	1724800	42166	20053	22113	2060
IPI00126716;IPI00407909;IPI00458502;IPI00918622;IPI00849305;IPI00648352	3;3;3;3;3;2	2;2;2;2;2;1	>IPI:IPI00126716.3|SWISS-PROT:Q91VC3|ENSEMBL:ENSMUSP00000026667|REFSEQ:NP_619610|VEGA:OTTMUSP00000004064 Tax_Id=10090 Gene_Symbol=Eif4a3 Eukaryotic initiation factor 4A-III;>IPI:IPI00407909.1|REFSEQ:XP_485817 Tax_Id=10090 Gene_Symbol=Gm5580 similar to Chai	6	3	2	1	2	1	1	9.5	46.839	411											1					1		1	1	2.12e-07	2.9	6.6	113900	22965	90935	3451.5	695.91	2755.6	2059.69
IPI00229690;IPI00123190	4;4	4;4	>IPI:IPI00229690.1|SWISS-PROT:P28650-2|ENSEMBL:ENSMUSP00000105378 Tax_Id=10090 Gene_Symbol=Adssl1 Isoform 2 of Adenylosuccinate synthetase isozyme 1;>IPI:IPI00123190.1|SWISS-PROT:P28650-1|TREMBL:Q3UBP0|ENSEMBL:ENSMUSP00000021726|REFSEQ:NP_031447 Tax_Id=100	2	4	4	1	3	1	3	10.2	52.78	480											3					1		1	3	4.09e-12	2.3	7.9	296180	112490	183690	8462.2	3213.9	5248.3	2034.4
IPI00331422;IPI00410740	6;5	6;5	>IPI:IPI00331422.4|SWISS-PROT:Q9ER72-1|TREMBL:Q3UXN3|ENSEMBL:ENSMUSP00000010899|REFSEQ:NP_038770|VEGA:OTTMUSP00000028486 Tax_Id=10090 Gene_Symbol=Cars Isoform 1 of Cysteinyl-tRNA synthetase, cytoplasmic;>IPI:IPI00410740.1|SWISS-PROT:Q9ER72-2|TREMBL:Q3U716;	2	6	6	1	6	1	6	8.3	94.859	831								7										1	6	1.49e-14	1.3	8.3	159660	9782.8	149870	2313.9	141.78	2172.1	2030.32
IPI00110435;IPI00903350;IPI00903427	2;2;2	2;2;2	>IPI:IPI00110435.2|SWISS-PROT:Q80TM9-1|TREMBL:B7ZN33;Q8CF63|ENSEMBL:ENSMUSP00000022469|REFSEQ:NP_073147 Tax_Id=10090 Gene_Symbol=Nisch Isoform 1 of Nischarin;>IPI:IPI00903350.1|SWISS-PROT:Q80TM9-2 Tax_Id=10090 Gene_Symbol=Nisch Isoform 2 of Nischarin;>IPI:	3	2	2	0	2	0	2	2.4	175.01	1593			1		2														3	2.32e-08	0	2.4	192650	0	192650	1965.8	0	1965.8	1965.8
IPI00111181	5	5	>IPI:IPI00111181.1|SWISS-PROT:Q9EQH3|TREMBL:Q3TJ43;Q3TKU6;Q3TRJ1;Q3TUV7;Q3UQJ1|ENSEMBL:ENSMUSP00000034131|REFSEQ:NP_075373 Tax_Id=10090 Gene_Symbol=Vps35 Vacuolar protein sorting-associated protein 35	1	5	5	3	5	3	5	7.3	91.712	796								8	4									5	7	1.62e-20	4.4	7.3	574590	231970	342620	10080	4069.7	6010.8	1941.1
IPI00110918	3	3	>IPI:IPI00110918.1|SWISS-PROT:Q9CXW2|ENSEMBL:ENSMUSP00000035034|REFSEQ:NP_079761 Tax_Id=10090 Gene_Symbol=Mrps22 28S ribosomal protein S22, mitochondrial	1	3	3	1	3	1	3	8.4	41.192	359													3		1			1	3	5.64e-08	3.1	8.4	89336	9967.3	79369	2481.6	276.87	2204.7	1927.83
IPI00230119	1	1	>IPI:IPI00230119.5|SWISS-PROT:Q8HW98|ENSEMBL:ENSMUSP00000013511;ENSMUSP00000103608|REFSEQ:NP_001157990|VEGA:OTTMUSP00000018388 Tax_Id=10090 Gene_Symbol=Iglon5 IgLON family member 5	1	1	1	0	1	0	1	3.3	36.766	336		1																	1	0.012614	0	3.3	42325	0	42325	1923.9	0	1923.9	1923.9
IPI00130992;IPI00830335;IPI00830214	1;1;1	1;1;1	>IPI:IPI00130992.1|SWISS-PROT:O88456|ENSEMBL:ENSMUSP00000001845|REFSEQ:NP_033925|VEGA:OTTMUSP00000025058 Tax_Id=10090 Gene_Symbol=Capns1 Calpain small subunit 1;>IPI:IPI00830335.1|VEGA:OTTMUSP00000025060 Tax_Id=10090 Gene_Symbol=Capns1 25 kDa protein;>IPI:	3	1	1	0	1	0	1	4.8	28.463	269														2					2	0.00052996	0	4.8	32389	0	32389	1905.2	0	1905.2	1905.2
IPI00923108;IPI00460720;IPI00130014;IPI00922963	4;4;4;4	4;4;4;4	>IPI:IPI00923108.1|TREMBL:B7ZNR8 Tax_Id=10090 Gene_Symbol=- Map4k4 protein;>IPI:IPI00460720.3|TREMBL:Q6ZQ68|ENSEMBL:ENSMUSP00000085315 Tax_Id=10090 Gene_Symbol=Map4k4 MKIAA0687 protein (Fragment);>IPI:IPI00130014.3|SWISS-PROT:P97820|TREMBL:B7ZNR9;Q3UTY9|EN	4	4	4	0	4	0	4	5.9	146.73	1288					1	3													4	6.95e-16	0	5.9	201880	0	201880	1886.8	0	1886.8	1886.8
IPI00319965	2	2	>IPI:IPI00319965.3|SWISS-PROT:Q99JI4|TREMBL:Q8C1T2|ENSEMBL:ENSMUSP00000022256|REFSEQ:NP_079826|VEGA:OTTMUSP00000034822 Tax_Id=10090 Gene_Symbol=Psmd6 26S proteasome non-ATPase regulatory subunit 6	1	2	2	0	2	0	2	9	45.536	389												2							2	2.59e-20	0	9	71641	0	71641	1885.3	0	1885.3	1885.3
IPI00222509	2	2	>IPI:IPI00222509.1|SWISS-PROT:Q8BK67|ENSEMBL:ENSMUSP00000038144;ENSMUSP00000071163|REFSEQ:NP_776292|VEGA:OTTMUSP00000010658 Tax_Id=10090 Gene_Symbol=Rcc2 Protein RCC2	1	2	2	0	2	0	2	3.8	55.983	520										2									2	0.0058356	0	3.8	71523	0	71523	1882.2	0	1882.2	1882.2
IPI00944143;IPI00121471;IPI00460019	5;5;2	5;5;2	>IPI:IPI00944143.1|TREMBL:Q3U3L3|REFSEQ:NP_001157589 Tax_Id=10090 Gene_Symbol=Serpinb6a serine (or cysteine) proteinase inhibitor, clade B, member 6a isoform a;>IPI:IPI00121471.1|SWISS-PROT:Q60854|TREMBL:Q4FJQ6|ENSEMBL:ENSMUSP00000017188;ENSMUSP00000041016	3	5	5	3	4	3	4	19.3	44.774	399				1		1		1	1	1		5						6	4	2.98e-32	10.3	16.8	3711500	1820300	1891100	97670	47903	49767	1864
IPI00230139	3	3	>IPI:IPI00230139.5|SWISS-PROT:P30416|TREMBL:Q8CBS1|ENSEMBL:ENSMUSP00000032508|REFSEQ:NP_034349|VEGA:OTTMUSP00000029542 Tax_Id=10090 Gene_Symbol=Fkbp4 FK506-binding protein 4	1	3	3	1	3	1	3	7.2	51.572	458										4								1	3	2.95e-07	2.2	7.2	149220	35624	113590	3552.8	848.19	2704.6	1856.41
IPI00116112	4	4	>IPI:IPI00116112.3|SWISS-PROT:Q99KJ8|TREMBL:Q3TPZ5|ENSEMBL:ENSMUSP00000026479|REFSEQ:NP_081427 Tax_Id=10090 Gene_Symbol=Dctn2 Dynactin subunit 2	1	4	4	1	3	1	3	13.4	44.116	402											3					1		1	3	1.58e-12	2.2	11.2	121820	32292	89530	3929.7	1041.7	2888.1	1846.4
IPI00461329	1	1	>IPI:IPI00461329.3|SWISS-PROT:Q9D0K1|TREMBL:A2AF94|ENSEMBL:ENSMUSP00000020523|REFSEQ:NP_076140|VEGA:OTTMUSP00000005454 Tax_Id=10090 Gene_Symbol=Pex13 Peroxisomal membrane protein PEX13	1	1	1	0	1	0	1	2.5	44.609	405											1								1	1.29e-06	0	2.5	47910	0	47910	1842.7	0	1842.7	1842.7
IPI00132799;IPI00775783	2;1	2;1	>IPI:IPI00132799.4|TREMBL:Q8R5L1|ENSEMBL:ENSMUSP00000077612|REFSEQ:NP_031599|VEGA:OTTMUSP00000006368;OTTMUSP00000022721 Tax_Id=10090 Gene_Symbol=C1qbp complement component 1, q subcomponent binding protein;>IPI:IPI00775783.1|SWISS-PROT:O35658 Tax_Id=10090	2	2	2	1	2	1	2	12.5	31.025	279														3				1	2	1.33e-05	7.2	12.5	65679	13529	52150	3127.6	644.25	2483.3	1839.05
IPI00136572;IPI00163030;IPI00474813	3;3;3	3;3;3	>IPI:IPI00136572.4|SWISS-PROT:Q3UPF5-1|ENSEMBL:ENSMUSP00000038667;ENSMUSP00000110550|REFSEQ:NP_082697|VEGA:OTTMUSP00000027861 Tax_Id=10090 Gene_Symbol=Zc3hav1 Isoform 1 of Zinc finger CCCH-type antiviral protein 1;>IPI:IPI00163030.1|SWISS-PROT:Q3UPF5-2|ENS	3	3	3	0	3	0	3	3.3	112.53	996							2	2											4	1.17e-10	0	3.3	148580	0	148580	1834.4	0	1834.4	1834.4
IPI00321396	1	1	>IPI:IPI00321396.1|SWISS-PROT:Q9JMK2|TREMBL:A8Y308;Q8CBH9;Q9QUI3|ENSEMBL:ENSMUSP00000078266;ENSMUSP00000113341;ENSMUSP00000113975|REFSEQ:NP_038795|VEGA:OTTMUSP00000037966;OTTMUSP00000037968 Tax_Id=10090 Gene_Symbol=Csnk1e Casein kinase I isoform epsilon	1	1	1	1	1	1	1	3.1	47.321	416											1					1		1	1	0.00095869	3.1	3.1	113090	21355	91737	2899.8	547.57	2352.2	1804.63
IPI00453906	4	4	>IPI:IPI00453906.2|SWISS-PROT:Q8CD10|ENSEMBL:ENSMUSP00000022543|REFSEQ:NP_082919 Tax_Id=10090 Gene_Symbol=Efha1 EF-hand domain-containing family member A1	1	4	4	0	4	0	4	8.3	49.475	432								4											4	5.08e-10	0	8.3	70357	0	70357	1804	0	1804	1804
IPI00111045	3	3	>IPI:IPI00111045.1|SWISS-PROT:Q9D880|ENSEMBL:ENSMUSP00000080614|REFSEQ:NP_079892|VEGA:OTTMUSP00000037887 Tax_Id=10090 Gene_Symbol=Timm50 Mitochondrial import inner membrane translocase subunit TIM50	1	3	3	3	3	3	3	10.8	39.776	353													3		3			3	3	1.96e-21	10.8	10.8	701390	327410	373970	26976	12593	14384	1791
IPI00660262;IPI00117281;IPI00227783;IPI00463220	2;2;1;1	2;2;1;1	>IPI:IPI00660262.4|SWISS-PROT:O70325-2|TREMBL:Q3TI34;Q76LV0|ENSEMBL:ENSMUSP00000094863|REFSEQ:NP_001032830|VEGA:OTTMUSP00000020606 Tax_Id=10090 Gene_Symbol=Gpx4 glutathione peroxidase 4 isoform 1 precursor;>IPI:IPI00117281.2|SWISS-PROT:O70325-1|TREMBL:Q3TI	4	2	2	0	2	0	2	10.3	29.146	253															1	1			2	0.0019936	0	10.3	40085	0	40085	1742.8	0	1742.8	1742.8
IPI00309413	2	2	>IPI:IPI00309413.5|TREMBL:O55033;Q8BQ28|ENSEMBL:ENSMUSP00000083611;ENSMUSP00000110392|REFSEQ:NP_035009;XP_001472306|VEGA:OTTMUSP00000023150;OTTMUSP00000023151 Tax_Id=10090 Gene_Symbol=Nck2;LOC100044475 non-catalytic region of tyrosine kinase adaptor protei	1	2	2	0	2	0	2	6.1	42.879	380											2								2	4.64e-05	0	6.1	55531	0	55531	1735.3	0	1735.3	1735.3
IPI00108478	4	0	>IPI:IPI00108478.1|SWISS-PROT:Q9D646|ENSEMBL:ENSMUSP00000056622|REFSEQ:NP_081839|VEGA:OTTMUSP00000002095 Tax_Id=10090 Gene_Symbol=Krt34 Keratin, type I cuticular Ha4	1	4	0	2	4	0	0	9.7	44.56	392																1			1	6e-10	4.3	9.7	53487	0	53487	1725.4	0	1725.4	1725.4
IPI00553633;IPI00856874	4;4	4;4	>IPI:IPI00553633.4|SWISS-PROT:Q8VE73-1|TREMBL:A9C491;Q3U270|ENSEMBL:ENSMUSP00000049128|REFSEQ:NP_079887|VEGA:OTTMUSP00000028903 Tax_Id=10090 Gene_Symbol=Cul7 Isoform 1 of Cullin-7;>IPI:IPI00856874.2|SWISS-PROT:Q8VE73-3|VEGA:OTTMUSP00000028905 Tax_Id=10090	2	4	4	0	4	0	4	2.5	192.29	1689					4														4	5.84e-08	0	2.5	215530	0	215530	1697.1	0	1697.1	1697.1
IPI00129276	9	9	>IPI:IPI00129276.2|SWISS-PROT:P23116|TREMBL:Q3TKF9;Q3TRH1;Q3UEK3;Q3UL99;Q3UM46;Q6A0B9|ENSEMBL:ENSMUSP00000025955|REFSEQ:NP_034253 Tax_Id=10090 Gene_Symbol=Eif3a Eukaryotic translation initiation factor 3 subunit A	1	9	9	4	8	4	8	8.3	161.93	1344					12													4	8	2.06e-24	4.4	6.6	832920	293740	539180	5744.3	2025.8	3718.5	1692.7
IPI00112963;IPI00119870;IPI00944734;IPI00230751	7;2;2;2	6;2;2;2	>IPI:IPI00112963.1|SWISS-PROT:P26231|TREMBL:Q3TGQ3;Q545R0;Q6NV50|ENSEMBL:ENSMUSP00000049007|REFSEQ:NP_033948 Tax_Id=10090 Gene_Symbol=Ctnna1 Catenin alpha-1	4	7	6	5	6	5	5	9.7	100.11	906								11		1								5	7	3.62e-22	7.4	8.2	402330	140670	261660	5511.4	1927	3584.4	1657.4
IPI00122862;IPI00953783	4;4	4;4	>IPI:IPI00122862.4|SWISS-PROT:Q922D8 Tax_Id=10090 Gene_Symbol=Mthfd1 C-1-tetrahydrofolate synthase, cytoplasmic;>IPI:IPI00953783.2|TREMBL:Q3TW74;Q3UZH3;Q8BXX7;Q8BY49;Q8R013|ENSEMBL:ENSMUSP00000021443|REFSEQ:NP_620084 Tax_Id=10090 Gene_Symbol=Mthfd1 methyle	2	4	4	0	4	0	4	6	101.25	935							5												5	2.16e-12	0	6	115060	0	115060	1643.7	0	1643.7	1643.7
IPI00165881;IPI00128703	2;2	2;2	>IPI:IPI00165881.3|SWISS-PROT:Q8VI36-1|TREMBL:O88294|ENSEMBL:ENSMUSP00000083709;ENSMUSP00000107691|REFSEQ:NP_598676|VEGA:OTTMUSP00000015575 Tax_Id=10090 Gene_Symbol=Pxn Isoform Beta of Paxillin;>IPI:IPI00128703.3|SWISS-PROT:Q8VI36-2|TREMBL:Q3UG90;Q99LE7|EN	2	2	2	0	2	0	2	4.4	64.476	591						1			1										2	2.77e-05	0	4.4	65206	0	65206	1630.1	0	1630.1	1630.1
IPI00154045	2	2	>IPI:IPI00154045.3|SWISS-PROT:Q8QZR5|TREMBL:Q566C3|ENSEMBL:ENSMUSP00000023203|REFSEQ:NP_877957 Tax_Id=10090 Gene_Symbol=Gpt Alanine aminotransferase 1	1	2	2	0	2	0	2	3.4	55.142	496										2									2	0.003409	0	3.4	60215	0	60215	1627.4	0	1627.4	1627.4
IPI00135087	1	1	>IPI:IPI00135087.3|SWISS-PROT:O35864|TREMBL:Q3V0K7|ENSEMBL:ENSMUSP00000027050|REFSEQ:NP_038743|VEGA:OTTMUSP00000037726 Tax_Id=10090 Gene_Symbol=Cops5 COP9 signalosome complex subunit 5	1	1	1	1	1	1	1	3	37.548	334													1		1			1	1	0.00022427	3	3	308490	133090	175390	11865	5119	6745.9	1626.9
IPI00127942	1	1	>IPI:IPI00127942.4|SWISS-PROT:Q9R0P5|TREMBL:Q4FK36|ENSEMBL:ENSMUSP00000099461|REFSEQ:NP_062745|VEGA:OTTMUSP00000003185 Tax_Id=10090 Gene_Symbol=Dstn Destrin	1	1	1	1	1	1	1	6.7	18.521	165													1			1		1	1	0.0015745	6.7	6.7	42060	9061.3	32999	2804	604.08	2199.9	1595.82
IPI00762705;IPI00314844	3;3	3;3	>IPI:IPI00762705.2|REFSEQ:XP_001475196;XP_001476945 Tax_Id=10090 Gene_Symbol=Gm4887 similar to Twinfilin, actin-binding protein, homolog 1;>IPI:IPI00314844.2|SWISS-PROT:Q91YR1|ENSEMBL:ENSMUSP00000023087|REFSEQ:NP_032997|VEGA:OTTMUSP00000019148 Tax_Id=10090	2	3	3	2	3	2	3	7.8	44.057	386													3		2			2	3	7.81e-08	5.7	7.8	92182	22309	69873	3072.7	743.62	2329.1	1585.48
IPI00169806;IPI00875051	3;3	3;3	>IPI:IPI00169806.3|SWISS-PROT:Q8K1R7 Tax_Id=10090 Gene_Symbol=Nek9 Serine/threonine-protein kinase Nek9;>IPI:IPI00875051.1|TREMBL:Q148U2;Q69Z43|ENSEMBL:ENSMUSP00000049056|REFSEQ:NP_660120|VEGA:OTTMUSP00000034644 Tax_Id=10090 Gene_Symbol=Nek9 NIMA-related k	2	3	3	0	3	0	3	4.2	107.08	984							3												3	3.32e-08	0	4.2	105290	0	105290	1571.4	0	1571.4	1571.4
IPI00411164;IPI00754456;IPI00754975;IPI00756087;IPI00553590;IPI00752398;IPI00849959;IPI00849799;IPI00876314;IPI00856368	4;4;4;4;4;4;3;3;2;1	4;4;4;4;4;4;3;3;2;1	>IPI:IPI00411164.4|SWISS-PROT:A2AQ25-6|ENSEMBL:ENSMUSP00000110253;ENSMUSP00000110274|REFSEQ:NP_001074475|VEGA:OTTMUSP00000012341 Tax_Id=10090 Gene_Symbol=Etl4 enhancer trap locus 4;>IPI:IPI00754456.3|SWISS-PROT:A2AQ25-1|ENSEMBL:ENSMUSP00000066170;ENSMUSP00	10	4	4	0	4	0	4	2.6	218.44	1997			1	2	3	1													7	1.94e-10	0	2.6	257470	0	257470	1569.9	0	1569.9	1569.9
IPI00320480;IPI00894742;IPI00895501	2;2;1	2;2;1	>IPI:IPI00320480.3|SWISS-PROT:Q8R0X7|TREMBL:Q3UDJ2;Q4FK38;Q69ZN1|ENSEMBL:ENSMUSP00000090155;ENSMUSP00000112975|REFSEQ:NP_033189|VEGA:OTTMUSP00000042252;OTTMUSP00000042253 Tax_Id=10090 Gene_Symbol=Sgpl1 Sphingosine-1-phosphate lyase 1;>IPI:IPI00894742.1|VEG	3	2	2	0	2	0	2	4.6	63.676	568										2									2	0.00033512	0	4.6	62788	0	62788	1569.7	0	1569.7	1569.7
IPI00953773;IPI00122346	1;1	1;1	>IPI:IPI00953773.1|TREMBL:Q9D6F7;Q9D8L3;Q9DC94|REFSEQ:NP_001159952 Tax_Id=10090 Gene_Symbol=Ssr4 signal sequence receptor, delta isoform 1 precursor;>IPI:IPI00122346.3|SWISS-PROT:Q62186|TREMBL:Q3TVJ8|ENSEMBL:ENSMUSP00000002090|REFSEQ:NP_033305|VEGA:OTTMUSP	2	1	1	0	1	0	1	7.5	19.007	173																1			1	0.0024215	0	7.5	14106	0	14106	1567.4	0	1567.4	1567.4
IPI00458583	5	5	>IPI:IPI00458583.3|SWISS-PROT:Q8VEK3|TREMBL:O88568;Q3TGN5;Q3TS50;Q3TVV6;Q3TWN5;Q3TXW2;Q3ULH5;Q8C290;Q9R205|ENSEMBL:ENSMUSP00000047571|REFSEQ:NP_058085|VEGA:OTTMUSP00000024527 Tax_Id=10090 Gene_Symbol=Hnrnpu Heterogeneous nuclear ribonucleoprotein U	1	5	5	0	5	0	5	7.2	87.917	800								5											5	1.52e-09	0	7.2	106580	0	106580	1567.3	0	1567.3	1567.3
IPI00111320;IPI00756736;IPI00856993	2;2;2	2;2;2	>IPI:IPI00111320.7|SWISS-PROT:Q3UHD6-1|ENSEMBL:ENSMUSP00000102904|REFSEQ:NP_001075953|VEGA:OTTMUSP00000021102 Tax_Id=10090 Gene_Symbol=Snx27 Isoform 1 of Sorting nexin-27;>IPI:IPI00756736.2|SWISS-PROT:Q3UHD6-2|ENSEMBL:ENSMUSP00000029783|REFSEQ:NP_083997|VE	3	2	2	1	2	1	2	4.8	60.988	539										3								1	2	1.79e-05	2.6	4.8	98288	17867	80420	2457.2	446.68	2010.5	1563.82
IPI00606760;IPI00607076;IPI00139364;IPI00310880;IPI00314709;IPI00673669;IPI00670246;IPI00830743;IPI00874715	1;1;1;1;1;1;1;1;1	1;1;1;1;1;1;1;1;1	>IPI:IPI00606760.2|TREMBL:A2A837;Q8K3A8|ENSEMBL:ENSMUSP00000030743|VEGA:OTTMUSP00000010024 Tax_Id=10090 Gene_Symbol=Sfrs4 Splicing factor arginine/serine-rich 4;>IPI:IPI00607076.1|TREMBL:Q542V3|ENSEMBL:ENSMUSP00000061474|REFSEQ:NP_065612|VEGA:OTTMUSP000000	9	1	1	1	1	1	1	1.8	56.455	496									1				1		1			2	1	0.002388	1.8	1.8	322780	118420	204360	5868.7	2153	3715.7	1562.7
IPI00123712;IPI00849271	2;2	2;2	>IPI:IPI00123712.1|SWISS-PROT:Q9WTQ8 Tax_Id=10090 Gene_Symbol=Timm23 Mitochondrial import inner membrane translocase subunit Tim23;>IPI:IPI00849271.1|TREMBL:Q8JZQ1;Q9CXU4|ENSEMBL:ENSMUSP00000013845;ENSMUSP00000090169|REFSEQ:NP_058593;XP_001472235;XP_001472	2	2	2	1	2	1	2	12.9	21.978	209													1		2			1	2	1.54e-05	4.8	12.9	50671	15262	35410	3897.8	1174	2723.8	1549.8
IPI00720013;IPI00222928	4;1	4;1	>IPI:IPI00720013.2|TREMBL:A2AST1;Q8BLD3;Q8BUK9;Q9D003|ENSEMBL:ENSMUSP00000052945|VEGA:OTTMUSP00000014228 Tax_Id=10090 Gene_Symbol=Ccdc141 MCG142258, isoform CRA_a	2	4	4	1	4	1	4	2.7	164.9	1451					5													1	4	2.71e-08	0.7	2.7	445440	128580	316860	3651.1	1053.9	2597.2	1543.3
IPI00458392;IPI00856141	2;2	2;2	>IPI:IPI00458392.4|SWISS-PROT:Q571I9|TREMBL:Q9CWT9|ENSEMBL:ENSMUSP00000007977|REFSEQ:NP_666066|VEGA:OTTMUSP00000027745 Tax_Id=10090 Gene_Symbol=Aldh16a1 Aldehyde dehydrogenase family 16 member A1;>IPI:IPI00856141.1|ENSEMBL:ENSMUSP00000103445|VEGA:OTTMUSP00	2	2	2	1	2	1	2	3	84.755	802									3									1	2	2.16e-08	1.7	3	58640	0	58640	1543.1	0	1543.1	1543.1
IPI00828306;IPI00943997;IPI00604947;IPI00944152;IPI00605176;IPI00851092;IPI00848608;IPI00776346;IPI00673239;IPI00620349;IPI00776083	12;12;12;12;9;1;1;1;1;1;1	12;12;12;12;9;1;1;1;1;1;1	>IPI:IPI00828306.2|REFSEQ:XP_914065 Tax_Id=10090 Gene_Symbol=Trio similar to Triple functional domain protein isoform 5;>IPI:IPI00943997.1|SWISS-PROT:Q0KL02-4|REFSEQ:NP_001074771;XP_001475018 Tax_Id=10090 Gene_Symbol=Trio Isoform 4 of Triple functional dom	11	12	12	0	12	0	12	4.6	362.18	3220			11	1	2														14	1.22e-21	0	4.6	351470	0	351470	1528.1	0	1528.1	1528.1
IPI00131871;IPI00857784	1;1	1;1	>IPI:IPI00131871.1|SWISS-PROT:O88544|TREMBL:Q14AI7;Q3TIJ1|ENSEMBL:ENSMUSP00000048416|REFSEQ:NP_036131|VEGA:OTTMUSP00000032088 Tax_Id=10090 Gene_Symbol=Cops4 COP9 signalosome complex subunit 4;>IPI:IPI00857784.1|VEGA:OTTMUSP00000032092 Tax_Id=10090 Gene_Sym	2	1	1	0	1	0	1	4.9	46.284	406												2							2	0.00067823	0	4.9	54951	0	54951	1526.4	0	1526.4	1526.4
IPI00133234;IPI00607961;IPI00474792	1;1;1	1;1;1	>IPI:IPI00133234.1|SWISS-PROT:Q9CR67|TREMBL:Q9CV90|ENSEMBL:ENSMUSP00000042852;ENSMUSP00000113464|REFSEQ:NP_083251|VEGA:OTTMUSP00000035396;OTTMUSP00000035398 Tax_Id=10090 Gene_Symbol=Tmem33 Transmembrane protein 33;>IPI:IPI00607961.1|TREMBL:Q9CWD1|ENSEMBL:E	3	1	1	0	1	0	1	4.9	28.031	247															1				1	0.00035821	0	4.9	27230	0	27230	1512.8	0	1512.8	1512.8
IPI00380339;IPI00649105;IPI00608050	1;1;1	1;1;1	>IPI:IPI00380339.1|SWISS-PROT:Q8R035-1|TREMBL:A2A6T2|ENSEMBL:ENSMUSP00000021079|VEGA:OTTMUSP00000003495 Tax_Id=10090 Gene_Symbol=Ict1 Isoform 1 of Immature colon carcinoma transcript 1 protein;>IPI:IPI00649105.1|TREMBL:A2A6T4|ENSEMBL:ENSMUSP00000102149|VEG	3	1	1	0	1	0	1	5.8	23.477	206															1				1	0.0042442	0	5.8	34535	0	34535	1501.5	0	1501.5	1501.5
IPI00229849	2	2	>IPI:IPI00229849.2|TREMBL:Q3TKC5;Q3TUW2;Q3UGA8;Q3UGU3;Q8CIH9|ENSEMBL:ENSMUSP00000031158|REFSEQ:NP_742158|VEGA:OTTMUSP00000032738 Tax_Id=10090 Gene_Symbol=Ppat Putative uncharacterized protein	1	2	2	0	2	0	2	3	62.037	558										2									2	0.0010424	0	3	53459	0	53459	1485	0	1485	1485
IPI00471031;IPI00621873;IPI00882327;IPI00882187;IPI00890294	3;3;3;3;2	3;3;3;3;2	>IPI:IPI00471031.1|SWISS-PROT:Q66T02-1|ENSEMBL:ENSMUSP00000101286|VEGA:OTTMUSP00000010873 Tax_Id=10090 Gene_Symbol=Plekhg5 Isoform 1 of Pleckstrin homology domain-containing family G member 5;>IPI:IPI00621873.3|SWISS-PROT:Q66T02-2|TREMBL:B1AS68|ENSEMBL:ENS	5	3	3	0	3	0	3	4.1	118.92	1073						1	3												4	1.92e-07	0	4.1	98667	0	98667	1472.6	0	1472.6	1472.6
IPI00798592;IPI00757353;IPI00753815;IPI00753793;IPI00750020	14;14;14;14;1	14;14;14;14;1	>IPI:IPI00798592.1|TREMBL:A3KGU5;B2RXX6;B7ZWK3;B9EKJ1|ENSEMBL:ENSMUSP00000109346;ENSMUSP00000109348|REFSEQ:NP_001070022|VEGA:OTTMUSP00000018113 Tax_Id=10090 Gene_Symbol=Spna2 spectrin alpha 2;>IPI:IPI00757353.2|TREMBL:A3KGU7|ENSEMBL:ENSMUSP00000097797|VEGA	5	14	14	2	14	2	14	6.1	285.34	2478			17															2	15	4.23e-29	1	6.1	340680	5432.4	335240	1520.9	24.252	1496.6	1472.35
IPI00268688	3	3	>IPI:IPI00268688.3|SWISS-PROT:Q9JLQ0|TREMBL:B2RRE8|ENSEMBL:ENSMUSP00000024709|REFSEQ:NP_033977 Tax_Id=10090 Gene_Symbol=Cd2ap CD2-associated protein	1	3	3	0	3	0	3	5.8	70.431	637								3											3	6.57e-06	0	5.8	78909	0	78909	1461.3	0	1461.3	1461.3
IPI00265352;IPI00858222	3;2	3;2	>IPI:IPI00265352.1|SWISS-PROT:Q8BGT5|ENSEMBL:ENSMUSP00000034136|REFSEQ:NP_776291|VEGA:OTTMUSP00000026985 Tax_Id=10090 Gene_Symbol=Gpt2 Alanine aminotransferase 2;>IPI:IPI00858222.1|VEGA:OTTMUSP00000026986 Tax_Id=10090 Gene_Symbol=Gpt2 17 kDa protein	2	3	3	1	3	1	3	9	57.943	522										5								1	4	5.41e-07	2.3	9	111750	28932	82821	3020.4	781.95	2238.4	1456.45
IPI00406371;IPI00755549;IPI00278312;IPI00856468;IPI00857387	5;5;2;1;1	5;5;2;1;1	>IPI:IPI00406371.3|SWISS-PROT:P47856-1|ENSEMBL:ENSMUSP00000032057|VEGA:OTTMUSP00000026385 Tax_Id=10090 Gene_Symbol=Gfpt1 Isoform 1 of Glucosamine--fructose-6-phosphate aminotransferase [isomerizing] 1;>IPI:IPI00755549.2|SWISS-PROT:P47856-2|ENSEMBL:ENSMUSP0	5	5	5	3	3	3	3	7.9	78.538	697									6									3	3	3.55e-10	4.7	4.3	178880	48434	130440	3138.2	849.72	2288.4	1438.68
IPI00116752;IPI00648142	1;1	1;1	>IPI:IPI00116752.7|SWISS-PROT:Q6NZC7 Tax_Id=10090 Gene_Symbol=Sec23ip SEC23-interacting protein;>IPI:IPI00648142.2|TREMBL:A0AUN0;Q3UY74;Q4G0C0|ENSEMBL:ENSMUSP00000035610|REFSEQ:NP_001025153 Tax_Id=10090 Gene_Symbol=Sec23ip Sec23 interacting protein	2	1	1	0	1	0	1	1.1	110.78	998							1												1	3.46e-05	0	1.1	86188	0	86188	1436.5	0	1436.5	1436.5
IPI00330482;IPI00808544;IPI00668061;IPI00750257;IPI00136195	4;3;3;2;2	4;3;3;2;2	>IPI:IPI00330482.1|SWISS-PROT:Q80VQ0|TREMBL:Q3TX25;Q3U3J9|ENSEMBL:ENSMUSP00000056276|REFSEQ:NP_080592 Tax_Id=10090 Gene_Symbol=Aldh3b1 Aldehyde dehydrogenase family 3 member B1;>IPI:IPI00808544.1|REFSEQ:XP_900106 Tax_Id=10090 Gene_Symbol=1700055N04Rik hypo	5	4	4	3	2	3	2	10.5	52.292	468											2					3		3	2	1.65e-30	7.9	5.6	205790	76496	129290	5561.8	2067.5	3494.3	1426.8
IPI00116192	3	3	>IPI:IPI00116192.1|SWISS-PROT:P20108|TREMBL:Q8K4K8|ENSEMBL:ENSMUSP00000025961|REFSEQ:NP_031478|VEGA:OTTMUSP00000023435 Tax_Id=10090 Gene_Symbol=Prdx3 Thioredoxin-dependent peroxide reductase, mitochondrial	1	3	3	2	2	2	2	12.8	28.127	257													2		2			2	2	3.99e-07	8.6	8.2	126700	49178	77527	6335.2	2458.9	3876.3	1417.4
IPI00266942;IPI00828672	5;1	5;1	>IPI:IPI00266942.6|SWISS-PROT:Q3TZZ7-1|ENSEMBL:ENSMUSP00000098548|REFSEQ:NP_083007 Tax_Id=10090 Gene_Symbol=Esyt2 Isoform 1 of Extended synaptotagmin-2	2	5	5	0	5	0	5	7	94.138	845								5											5	9.85e-08	0	7	93279	0	93279	1413.3	0	1413.3	1413.3
IPI00126124;IPI00653485;IPI00459611;IPI00776195	2;1;1;1	2;1;1;1	>IPI:IPI00126124.2|SWISS-PROT:Q924W7-1|ENSEMBL:ENSMUSP00000077067;ENSMUSP00000078264|REFSEQ:NP_001001326 Tax_Id=10090 Gene_Symbol=St5 Isoform 1 of Suppression of tumorigenicity 5;>IPI:IPI00653485.1|TREMBL:Q3TYX0 Tax_Id=10090 Gene_Symbol=St5 Putative unchar	4	2	2	0	2	0	2	3.1	126.86	1134						2													2	5.38e-08	0	3.1	115460	0	115460	1408	0	1408	1408
IPI00308813;IPI00889252;IPI00622279	3;3;3	3;3;3	>IPI:IPI00308813.1|SWISS-PROT:Q8VCX5-2|ENSEMBL:ENSMUSP00000020311 Tax_Id=10090 Gene_Symbol=Cbara1 Isoform 2 of Calcium-binding atopy-related autoantigen 1;>IPI:IPI00889252.1|SWISS-PROT:Q8VCX5-3 Tax_Id=10090 Gene_Symbol=Cbara1 Isoform 3 of Calcium-binding a	3	3	3	0	3	0	3	6.8	55.173	483								3											3	0.00025714	0	6.8	56304	0	56304	1407.6	0	1407.6	1407.6
IPI00132344	1	1	>IPI:IPI00132344.1|SWISS-PROT:Q9CQB2|ENSEMBL:ENSMUSP00000026828|REFSEQ:NP_080909 Tax_Id=10090 Gene_Symbol=Fam195a Protein FAM195A	1	1	1	0	1	0	1	6.9	17.871	160															1				1	0.0024766	0	6.9	19582	0	19582	1398.7	0	1398.7	1398.7
IPI00719971;IPI00122858;IPI00720007;IPI00720066	2;2;2;1	2;2;2;1	>IPI:IPI00719971.2|SWISS-PROT:Q922D4-3|ENSEMBL:ENSMUSP00000109630|REFSEQ:NP_083275 Tax_Id=10090 Gene_Symbol=Saps3 SAPS domain family, member 3 isoform 1;>IPI:IPI00122858.1|SWISS-PROT:Q922D4-1|ENSEMBL:ENSMUSP00000025846|REFSEQ:NP_083732 Tax_Id=10090 Gene_Sy	4	2	2	0	2	0	2	2.9	97.862	873							2												2	1.85e-05	0	2.9	75389	0	75389	1396.1	0	1396.1	1396.1
IPI00121420	1	1	>IPI:IPI00121420.1|SWISS-PROT:Q99PR8-1|TREMBL:Q6P3C8|ENSEMBL:ENSMUSP00000042374|REFSEQ:NP_077761 Tax_Id=10090 Gene_Symbol=Hspb2 Isoform 1 of Heat shock protein beta-2	1	1	1	1	1	1	1	6	20.404	182													1		1			1	1	0.0031886	6	6	58388	18746	39642	3892.5	1249.8	2642.8	1393
IPI00762033;IPI00624712;IPI00816870;IPI00816923	5;4;2;1	5;4;2;1	>IPI:IPI00762033.2|SWISS-PROT:Q3UQN2-1|ENSEMBL:ENSMUSP00000042959|REFSEQ:NP_766179 Tax_Id=10090 Gene_Symbol=Fcho2 Isoform 1 of FCH domain only protein 2;>IPI:IPI00624712.2|TREMBL:Q3TPU3;Q3TTY1|ENSEMBL:ENSMUSP00000096883 Tax_Id=10090 Gene_Symbol=Fcho2 Putat	4	5	5	0	5	0	5	11.6	88.733	809								5											5	6.01e-27	0	11.6	91898	0	91898	1392.4	0	1392.4	1392.4
IPI00111271	3	3	>IPI:IPI00111271.1|SWISS-PROT:P47758|TREMBL:Q542X6|ENSEMBL:ENSMUSP00000035157|REFSEQ:NP_033301 Tax_Id=10090 Gene_Symbol=Srprb Signal recognition particle receptor subunit beta	1	3	3	1	3	1	3	15.2	29.579	269														4				1	3	2.12e-07	5.2	15.2	52016	8708.1	43308	2080.6	348.32	1732.3	1383.98
IPI00119492;IPI00830928;IPI00453711;IPI00227153	2;2;2;2	2;2;2;2	>IPI:IPI00119492.3|SWISS-PROT:O70583-1 Tax_Id=10090 Gene_Symbol=Mid1 Isoform 1 of Midline-1;>IPI:IPI00830928.3|SWISS-PROT:O70583-2|TREMBL:B1AV00;Q3UXC7|ENSEMBL:ENSMUSP00000038765;ENSMUSP00000107732;ENSMUSP00000107733|REFSEQ:NP_034927;NP_898974|VEGA:OTTMUSP	4	2	2	0	2	0	2	3.5	76.121	680									1	1									2	0.0059255	0	3.5	66352	0	66352	1382.3	0	1382.3	1382.3
IPI00420312	6	1	>IPI:IPI00420312.4|SWISS-PROT:P07744|ENSEMBL:ENSMUSP00000023797|REFSEQ:NP_032501 Tax_Id=10090 Gene_Symbol=Krt4 Keratin, type II cytoskeletal 4	1	6	1	5	4	0	1	9.7	56.283	525								1											1	1.41e-15	7	6.7	57942	0	57942	1379.6	0	1379.6	1379.6
IPI00283531;IPI00408829;IPI00555023	1;1;1	1;1;1	>IPI:IPI00283531.8|SWISS-PROT:P46425|ENSEMBL:ENSMUSP00000038931|REFSEQ:NP_861461 Tax_Id=10090 Gene_Symbol=Gstp2 Glutathione S-transferase P 2;>IPI:IPI00408829.4|REFSEQ:XP_001477002;XP_001478705 Tax_Id=10090 Gene_Symbol=LOC100046536;Gm3934 similar to glutat	3	1	1	0	1	0	1	7.6	23.537	210															1				1	0.0006523	0	7.6	23447	0	23447	1379.2	0	1379.2	1379.2
IPI00331361;IPI00652799	3;1	3;1	>IPI:IPI00331361.2|SWISS-PROT:Q7TPV4|TREMBL:A0JLT5;Q3U2W2|ENSEMBL:ENSMUSP00000044827|REFSEQ:NP_058056|VEGA:OTTMUSP00000006405 Tax_Id=10090 Gene_Symbol=Mybbp1a Myb-binding protein 1A	2	3	3	0	3	0	3	2.8	152.04	1344					1	3													4	5.43e-07	0	2.8	150330	0	150330	1379.1	0	1379.1	1379.1
IPI00387227;IPI00807733	1;1	1;1	>IPI:IPI00387227.1|SWISS-PROT:Q9EPJ9-1|ENSEMBL:ENSMUSP00000029092|REFSEQ:NP_665703|VEGA:OTTMUSP00000017646 Tax_Id=10090 Gene_Symbol=Arfgap1 Isoform 1 of ADP-ribosylation factor GTPase-activating protein 1;>IPI:IPI00807733.1|TREMBL:Q05DE0|ENSEMBL:ENSMUSP000	2	1	1	0	1	0	1	3.6	45.288	414											1								1	0.00013038	0	3.6	38515	0	38515	1375.5	0	1375.5	1375.5
IPI00229988;IPI00918916;IPI00475248	5;5;5	5;5;5	>IPI:IPI00229988.2|SWISS-PROT:Q8CJG0 Tax_Id=10090 Gene_Symbol=Eif2c2 Protein argonaute-2;>IPI:IPI00918916.1|TREMBL:A1A563;Q6P239;Q6PHA2;Q8R3Q7|ENSEMBL:ENSMUSP00000042207|REFSEQ:NP_694818 Tax_Id=10090 Gene_Symbol=Eif2c2 argonaute 2;>IPI:IPI00475248.3|TREMBL	3	5	5	1	5	1	5	6.9	97.322	860								7										1	6	3.01e-10	1.4	6.9	126980	13996	112990	1763.7	194.39	1569.3	1374.91
IPI00230429;IPI00135150	2;1	2;1	>IPI:IPI00230429.4|SWISS-PROT:O35344|TREMBL:Q543M7|ENSEMBL:ENSMUSP00000022496|REFSEQ:NP_032492 Tax_Id=10090 Gene_Symbol=Kpna3 Importin subunit alpha-3;>IPI:IPI00135150.4|TREMBL:Q9CT07|ENSEMBL:ENSMUSP00000056564 Tax_Id=10090 Gene_Symbol=Kpna3 Putative uncha	2	2	2	0	2	0	2	4.2	57.772	521										2									2	0.0020707	0	4.2	30131	0	30131	1369.6	0	1369.6	1369.6
IPI00608097;IPI00130000;IPI00648932;IPI00649421	11;10;3;1	11;10;3;1	>IPI:IPI00608097.1|TREMBL:Q3UZE0;Q5PR74|ENSEMBL:ENSMUSP00000001480|REFSEQ:NP_032968|VEGA:OTTMUSP00000002198 Tax_Id=10090 Gene_Symbol=Npepps Aminopeptidase puromycin sensitive;>IPI:IPI00130000.1|SWISS-PROT:Q11011 Tax_Id=10090 Gene_Symbol=Npepps Puromycin-se	4	11	11	7	10	7	10	14	103.32	920						1	2	17										9	11	1.43e-23	8.5	12.9	607550	259280	348280	9346.9	3988.9	5358.1	1369.2
IPI00313275;IPI00849698	3;2	3;2	>IPI:IPI00313275.7|SWISS-PROT:Q91VH2|TREMBL:Q3TZU7;Q3U1P2;Q9CZK0|ENSEMBL:ENSMUSP00000002436|REFSEQ:NP_079940 Tax_Id=10090 Gene_Symbol=Snx9 Sorting nexin-9;>IPI:IPI00849698.1|REFSEQ:XP_001472413 Tax_Id=10090 Gene_Symbol=LOC100039155 similar to Sorting nexin	2	3	3	1	3	1	3	5	66.545	595									4									1	3	1.9e-05	2.4	5	83412	12445	70967	1939.8	289.42	1650.4	1360.98
IPI00652288;IPI00133417;IPI00678851;IPI00753703;IPI00943441	1;1;1;1;1	1;1;1;1;1	>IPI:IPI00652288.1|TREMBL:Q3UAB1|ENSEMBL:ENSMUSP00000097107 Tax_Id=10090 Gene_Symbol=I830012O16Rik Putative uncharacterized protein;>IPI:IPI00133417.1|SWISS-PROT:Q64345|TREMBL:Q4FJY6;Q5FW82|ENSEMBL:ENSMUSP00000099889|REFSEQ:NP_034631|VEGA:OTTMUSP0000001798	5	1	1	0	1	0	1	2.3	50.254	432											1								1	0.00050422	0	2.3	59425	0	59425	1350.6	0	1350.6	1350.6
IPI00817018;IPI00816922	15;15	1;1	>IPI:IPI00817018.2|SWISS-PROT:Q6A4J8-1|TREMBL:Q3THF6|ENSEMBL:ENSMUSP00000111502|REFSEQ:NP_001003918 Tax_Id=10090 Gene_Symbol=Usp7 Isoform 1 of Ubiquitin carboxyl-terminal hydrolase 7;>IPI:IPI00816922.1|SWISS-PROT:Q6A4J8-3 Tax_Id=10090 Gene_Symbol=Usp7 Isof	2	15	1	0	15	0	1	15.2	128.82	1106						1	1												2	4.34e-98	0	15.2	122880	0	122880	1350.4	0	1350.4	1350.4
IPI00351206	2	2	>IPI:IPI00351206.5|SWISS-PROT:Q80UU9|ENSEMBL:ENSMUSP00000056643|REFSEQ:NP_081834|VEGA:OTTMUSP00000027980 Tax_Id=10090 Gene_Symbol=Pgrmc2 Membrane-associated progesterone receptor component 2	1	2	2	1	2	1	2	15.2	23.334	217													1	1	2			2	2	3.18e-15	11.5	15.2	56898	16299	40599	3161	905.47	2255.5	1350.03
IPI00406794	3	3	>IPI:IPI00406794.2|SWISS-PROT:Q9QYY0|TREMBL:Q505A4|ENSEMBL:ENSMUSP00000034150|REFSEQ:NP_067331 Tax_Id=10090 Gene_Symbol=Gab1 GRB2-associated-binding protein 1	1	3	3	0	3	0	3	5.5	76.812	695								3											3	2.49e-06	0	5.5	59274	0	59274	1347.1	0	1347.1	1347.1
IPI00816946;IPI00225670	3;2	3;2	>IPI:IPI00816946.1|TREMBL:A0JNY3|ENSEMBL:ENSMUSP00000106018|REFSEQ:NP_666077 Tax_Id=10090 Gene_Symbol=Gphn gephyrin isoform 1;>IPI:IPI00225670.1|SWISS-PROT:Q8BUV3|TREMBL:Q571C2|ENSEMBL:ENSMUSP00000054064|REFSEQ:NP_766540 Tax_Id=10090 Gene_Symbol=Gphn Gephy	2	3	3	1	3	1	3	5.6	83.665	772								4										1	3	3.03e-07	1.8	5.6	125750	22054	103700	2061.5	361.54	1700	1338.46
IPI00126115;IPI00278561;IPI00653231	2;2;2	2;2;2	>IPI:IPI00126115.1|SWISS-PROT:Q91V61-1|ENSEMBL:ENSMUSP00000059419|REFSEQ:NP_444427 Tax_Id=10090 Gene_Symbol=Sfxn3 Isoform 1 of Sideroflexin-3;>IPI:IPI00278561.1|SWISS-PROT:Q91V61-2|ENSEMBL:ENSMUSP00000107585 Tax_Id=10090 Gene_Symbol=Sfxn3 Isoform 2 of Side	3	2	2	1	2	1	2	8.7	35.406	321													2	1	1			2	2	7.25e-06	4	8.7	87940	28605	59335	3823.5	1243.7	2579.8	1336.1
IPI00165789;IPI00851031;IPI00757696;IPI00378430;IPI00648543	2;1;1;1;1	2;1;1;1;1	>IPI:IPI00165789.2|SWISS-PROT:Q8R5A3|TREMBL:B1AYC9|ENSEMBL:ENSMUSP00000014290|REFSEQ:NP_062329|VEGA:OTTMUSP00000012300 Tax_Id=10090 Gene_Symbol=Apbb1ip Amyloid beta A4 precursor protein-binding family B member 1-interacting protein;>IPI:IPI00851031.1|REFSE	5	2	2	0	2	0	2	2.5	74.318	670								2											2	0.00498	0	2.5	55744	0	55744	1327.2	0	1327.2	1327.2
IPI00110684	3	3	>IPI:IPI00110684.1|SWISS-PROT:Q9D819|TREMBL:Q3UA53;Q4FK49;Q8BTY3|ENSEMBL:ENSMUSP00000020286|REFSEQ:NP_080714 Tax_Id=10090 Gene_Symbol=Ppa1 Inorganic pyrophosphatase	1	3	3	2	3	2	3	10.7	32.667	289													3		2			2	3	1.83e-06	8.3	10.7	285290	124200	161100	10189	4435.6	5753.5	1317.9
IPI00172328;IPI00750189;IPI00652480	1;1;1	1;1;1	>IPI:IPI00172328.3|SWISS-PROT:Q91XQ0-1|ENSEMBL:ENSMUSP00000040891|REFSEQ:NP_038839 Tax_Id=10090 Gene_Symbol=Dnahc8 Isoform 1 of Dynein heavy chain 8, axonemal;>IPI:IPI00750189.3|SWISS-PROT:Q91XQ0-2 Tax_Id=10090 Gene_Symbol=Dnahc8 Isoform 2 of Dynein heavy	3	1	1	1	1	1	1	0.3	541.28	4731						2	1					2			1			3	3	2.38e-09	0.3	0.3	1056500	287120	769410	2886.7	784.47	2102.2	1317.73
IPI00130460;IPI00928416;IPI00928387;IPI00927972;IPI00928014	1;1;1;1;1	1;1;1;1;1	>IPI:IPI00130460.1|SWISS-PROT:Q91YT0|ENSEMBL:ENSMUSP00000042967|REFSEQ:NP_598427|VEGA:OTTMUSP00000046526 Tax_Id=10090 Gene_Symbol=Ndufv1 NADH dehydrogenase [ubiquinone] flavoprotein 1, mitochondrial;>IPI:IPI00928416.1|VEGA:OTTMUSP00000046527 Tax_Id=10090 G	5	1	1	0	1	0	1	2.2	50.834	464											1								1	0.00059196	0	2.2	57929	0	57929	1287.3	0	1287.3	1287.3
IPI00135042;IPI00466606;IPI00222694;IPI00222692;IPI00222693	2;2;2;2;2	2;2;2;2;2	>IPI:IPI00135042.1|SWISS-PROT:Q9D2N4-1|ENSEMBL:ENSMUSP00000111500 Tax_Id=10090 Gene_Symbol=Dtna Isoform 1 of Dystrobrevin alpha;>IPI:IPI00466606.3|SWISS-PROT:Q9D2N4-2|TREMBL:Q3UHJ2|ENSEMBL:ENSMUSP00000111499 Tax_Id=10090 Gene_Symbol=Dtna Isoform 2 of Dystr	5	2	2	0	2	0	2	3.5	84.048	746								1		2									3	1.78e-05	0	3.5	73999	0	73999	1275.8	0	1275.8	1275.8
IPI00885699;IPI00896626;IPI00606583	1;1;1	1;1;1	>IPI:IPI00885699.1|TREMBL:A3KGJ7|ENSEMBL:ENSMUSP00000105248|REFSEQ:NP_001123472|VEGA:OTTMUSP00000017080 Tax_Id=10090 Gene_Symbol=Cep250 centrosomal protein 2 isoform 3;>IPI:IPI00896626.2|TREMBL:B7ZCN3|REFSEQ:NP_001123471|VEGA:OTTMUSP00000039218 Tax_Id=1009	3	1	1	0	1	0	1	0.4	278.97	2435																1			1	0.018095	0	0.4	288180	0	288180	1275.1	0	1275.1	1275.1
IPI00154012;IPI00403342;IPI00875696	2;2;2	2;2;2	>IPI:IPI00154012.1|SWISS-PROT:Q8R5H1-1|TREMBL:Q3TGF5;Q3TPH3;Q3TQV7;Q3TTB2;Q3UZH0;Q80UK9|ENSEMBL:ENSMUSP00000020334|REFSEQ:NP_081880 Tax_Id=10090 Gene_Symbol=Usp15 Isoform 1 of Ubiquitin carboxyl-terminal hydrolase 15;>IPI:IPI00403342.2|SWISS-PROT:Q8R5H1-2	3	2	2	0	2	0	2	2.2	112.32	981							2												2	7.15e-05	0	2.2	87834	0	87834	1273	0	1273	1273
IPI00848869	2	1	>IPI:IPI00848869.1|REFSEQ:XP_001478743 Tax_Id=10090 Gene_Symbol=Gm3992 similar to Discs, large homolog-associated protein 4	1	2	1	0	2	0	1	21.7	15.173	143										1									1	9.96e-07	0	21.7	15268	0	15268	1272.3	0	1272.3	1272.3
IPI00652316;IPI00676293;IPI00875883;IPI00670247;IPI00130577	2;2;1;1;1	2;2;1;1;1	>IPI:IPI00652316.4|ENSEMBL:ENSMUSP00000032395 Tax_Id=10090 Gene_Symbol=Srgap2 124 kDa protein;>IPI:IPI00676293.3|SWISS-PROT:Q91Z67|ENSEMBL:ENSMUSP00000095195|REFSEQ:NP_001074480 Tax_Id=10090 Gene_Symbol=Srgap2 SLIT-ROBO Rho GTPase-activating protein 2;>IPI	5	2	2	0	2	0	2	2	124.03	1098							1	2											3	0.00065629	0	2	112540	0	112540	1264.5	0	1264.5	1264.5
IPI00417155;IPI00855179;IPI00417154;IPI00626707;IPI00417153;IPI00648711	4;4;4;4;4;1	4;4;4;4;4;1	>IPI:IPI00417155.1|SWISS-PROT:Q80XI3-3|ENSEMBL:ENSMUSP00000101458 Tax_Id=10090 Gene_Symbol=Eif4g3 Isoform 3 of Eukaryotic translation initiation factor 4 gamma 3;>IPI:IPI00855179.1|REFSEQ:XP_001477672 Tax_Id=10090 Gene_Symbol=LOC100047194 similar to Eukary	6	4	4	0	4	0	4	2.9	176.06	1590					4														4	1.38e-08	0	2.9	166460	0	166460	1261.1	0	1261.1	1261.1
IPI00131336;IPI00122621	2;2	1;1	>IPI:IPI00131336.1|SWISS-PROT:Q9Z320|TREMBL:B2RU72|ENSEMBL:ENSMUSP00000017732|REFSEQ:NP_034796|VEGA:OTTMUSP00000006833 Tax_Id=10090 Gene_Symbol=Krt27 Keratin, type I cytoskeletal 27;>IPI:IPI00122621.1|SWISS-PROT:Q8VCW2|ENSEMBL:ENSMUSP00000048439|REFSEQ:NP_	2	2	1	1	2	0	1	3.6	49.104	448	1																		1	9.28e-09	2	3.6	40344	0	40344	1260.7	0	1260.7	1260.7
IPI00122971;IPI00230665;IPI00830721;IPI00900395;IPI00408904;IPI00874631	2;2;2;2;1;1	2;2;2;2;1;1	>IPI:IPI00122971.2|SWISS-PROT:P13595-1|ENSEMBL:ENSMUSP00000110127|REFSEQ:NP_001106675 Tax_Id=10090 Gene_Symbol=Ncam1 Isoform 1 of Neural cell adhesion molecule 1;>IPI:IPI00230665.2|SWISS-PROT:P13595-2|ENSEMBL:ENSMUSP00000058580|REFSEQ:NP_001074914 Tax_Id=1	6	2	2	1	1	1	1	2.1	119.43	1115						2												1	1	4.55e-06	1.1	1	237670	72305	165370	3211.8	977.1	2234.7	1257.6
IPI00227152;IPI00929773;IPI00896611;IPI00853908	2;2;2;1	2;2;2;1	>IPI:IPI00227152.4|SWISS-PROT:Q91W18-1|REFSEQ:NP_766193 Tax_Id=10090 Gene_Symbol=Tdrd3 Isoform 1 of Tudor domain-containing protein 3;>IPI:IPI00929773.1|SWISS-PROT:Q91W18-3|ENSEMBL:ENSMUSP00000022596 Tax_Id=10090 Gene_Symbol=Tdrd3 Isoform 3 of Tudor domain	4	2	2	0	2	0	2	3.5	82.272	743								2											2	0.00035726	0	3.5	76489	0	76489	1253.9	0	1253.9	1253.9
IPI00125298;IPI00759853;IPI00759982;IPI00462034	2;2;2;1	2;2;2;1	>IPI:IPI00125298.2|SWISS-PROT:P98083-1|ENSEMBL:ENSMUSP00000091940|REFSEQ:NP_001106802|VEGA:OTTMUSP00000024848 Tax_Id=10090 Gene_Symbol=Shc1 Isoform p66 of SHC-transforming protein 1;>IPI:IPI00759853.1|SWISS-PROT:P98083-2|ENSEMBL:ENSMUSP00000103040|REFSEQ:N	4	2	2	0	2	0	2	6.7	62.607	579										2									2	9.56e-06	0	6.7	50904	0	50904	1241.6	0	1241.6	1241.6
IPI00356872	3	3	>IPI:IPI00356872.3|TREMBL:Q3V3S8;Q6PD28;Q8R342|ENSEMBL:ENSMUSP00000025695|REFSEQ:NP_937811|VEGA:OTTMUSP00000020148 Tax_Id=10090 Gene_Symbol=Ppp2r5b Putative uncharacterized protein	1	3	3	0	3	0	3	8.9	57.342	497										3									3	1.24e-25	0	8.9	50689	0	50689	1206.9	0	1206.9	1206.9
IPI00113141;IPI00118825	5;2	5;2	>IPI:IPI00113141.1|SWISS-PROT:Q9CZU6|TREMBL:Q0QEL9|ENSEMBL:ENSMUSP00000005826|REFSEQ:NP_080720 Tax_Id=10090 Gene_Symbol=Cs Citrate synthase, mitochondrial	2	5	5	3	4	3	4	11.9	51.736	464											4					3		3	4	2.73e-27	6.2	9.5	3077300	1518200	1559200	90510	44652	45858	1206
IPI00162949	1	1	>IPI:IPI00162949.1|SWISS-PROT:Q8VDP6|TREMBL:Q05BY1|ENSEMBL:ENSMUSP00000032920|REFSEQ:NP_080914;NP_620093 Tax_Id=10090 Gene_Symbol=Cdipt CDP-diacylglycerol--inositol 3-phosphatidyltransferase	1	1	1	1	1	1	1	4.7	23.599	213											1					1		1	1	0.014354	4.7	4.7	68935	27875	41059	6266.8	2534.1	3732.7	1198.6
IPI00119545;IPI00831338	2;1	2;1	>IPI:IPI00119545.2|SWISS-PROT:O70591|ENSEMBL:ENSMUSP00000006579|REFSEQ:NP_035200|VEGA:OTTMUSP00000024279 Tax_Id=10090 Gene_Symbol=Pfdn2 Prefoldin subunit 2;>IPI:IPI00831338.1|VEGA:OTTMUSP00000024280 Tax_Id=10090 Gene_Symbol=Pfdn2 14 kDa protein	2	2	2	2	2	2	2	16.9	16.534	154											2					2		2	2	7.59e-05	16.9	16.9	47934	13804	34130	2819.7	812.01	2007.6	1195.59
IPI00130423;IPI00938420	2;2	2;2	>IPI:IPI00130423.3|SWISS-PROT:Q9Z1S8|TREMBL:Q2VBK0;Q3ZB56;Q3ZB57|ENSEMBL:ENSMUSP00000004622|REFSEQ:NP_034378 Tax_Id=10090 Gene_Symbol=Gab2 growth factor receptor bound protein 2-associated protein 2 isoform 1;>IPI:IPI00938420.1|TREMBL:Q3ZB59|REFSEQ:NP_0011	2	2	2	0	2	0	2	2.9	73.304	666									2										2	0.00035845	0	2.9	53701	0	53701	1193.4	0	1193.4	1193.4
IPI00112681;IPI00830260	1;1	1;1	>IPI:IPI00112681.1|SWISS-PROT:Q9ERS5|ENSEMBL:ENSMUSP00000066546;ENSMUSP00000096464|REFSEQ:NP_112547|VEGA:OTTMUSP00000025423;OTTMUSP00000025424 Tax_Id=10090 Gene_Symbol=Plekha2 Pleckstrin homology domain-containing family A member 2;>IPI:IPI00830260.1|VEGA:	2	1	1	0	1	0	1	5.2	47.379	425											1								1	0.00029548	0	5.2	40409	0	40409	1188.5	0	1188.5	1188.5
IPI00845841;IPI00845793;IPI00845738	4;2;2	1;1;1	>IPI:IPI00845841.1|SWISS-PROT:Q99MS7-3 Tax_Id=10090 Gene_Symbol=Ehbp1l1 Isoform 3 of EH domain-binding protein 1-like protein 1;>IPI:IPI00845793.1|SWISS-PROT:Q99MS7-5 Tax_Id=10090 Gene_Symbol=Ehbp1l1 Isoform 5 of EH domain-binding protein 1-like protein 1;	3	4	1	2	3	0	1	9.7	95.588	874						1		1											2	1.14e-25	3.8	7.4	66221	0	66221	1182.5	0	1182.5	1182.5
IPI00831497;IPI00404858;IPI00399625;IPI00314785;IPI00399624;IPI00399626;IPI00831673;IPI00884554;IPI00831090;IPI00403713;IPI00830970;IPI00830429;IPI00831586;IPI00831274	3;3;3;2;2;2;2;2;2;1;1;1;1;1	3;3;3;2;2;2;2;2;2;1;1;1;1;1	>IPI:IPI00831497.2|ENSEMBL:ENSMUSP00000111456|REFSEQ:NP_001106824|VEGA:OTTMUSP00000021755 Tax_Id=10090 Gene_Symbol=Synj2 synaptojanin 2 isoform a;>IPI:IPI00404858.2|SWISS-PROT:Q9D2G5-1|ENSEMBL:ENSMUSP00000079164|REFSEQ:NP_001106823|VEGA:OTTMUSP00000021751	14	3	3	0	3	0	3	2.6	163.57	1479					3														3	3.4e-17	0	2.6	135660	0	135660	1179.7	0	1179.7	1179.7
IPI00830768;IPI00876260	1;1	1;1	>IPI:IPI00830768.3|SWISS-PROT:Q91X43-1|ENSEMBL:ENSMUSP00000029723|REFSEQ:NP_001075883 Tax_Id=10090 Gene_Symbol=Sh3d19 Isoform 1 of SH3 domain-containing protein 19;>IPI:IPI00876260.1|ENSEMBL:ENSMUSP00000103291 Tax_Id=10090 Gene_Symbol=Sh3d19 26 kDa protein	2	1	1	0	1	0	1	2.3	86.075	789						1		1											2	0.00059799	0	2.3	84617	0	84617	1175.2	0	1175.2	1175.2
IPI00379682;IPI00379683;IPI00761209;IPI00881110;IPI00880799;IPI00881235	4;4;4;4;3;3	4;4;4;4;3;3	>IPI:IPI00379682.1|SWISS-PROT:Q60949-1|ENSEMBL:ENSMUSP00000044577|VEGA:OTTMUSP00000032630 Tax_Id=10090 Gene_Symbol=Tbc1d1 Isoform 1 of TBC1 domain family member 1;>IPI:IPI00379683.1|SWISS-PROT:Q60949-2 Tax_Id=10090 Gene_Symbol=Tbc1d1 Isoform 2 of TBC1 doma	6	4	4	0	4	0	4	3.2	142.02	1255			1			3													4	1.76e-08	0	3.2	109180	0	109180	1161.5	0	1161.5	1161.5
IPI00130607	2	2	>IPI:IPI00130607.8|SWISS-PROT:Q3TJD7-1|TREMBL:B8JJB6|ENSEMBL:ENSMUSP00000047173|REFSEQ:NP_001107560|VEGA:OTTMUSP00000043941;OTTMUSP00000043944 Tax_Id=10090 Gene_Symbol=Pdlim7 Isoform 1 of PDZ and LIM domain protein 7	1	2	2	0	2	0	2	6.8	50.118	457											2								2	7.19e-05	0	6.8	46269	0	46269	1156.7	0	1156.7	1156.7
IPI00134300;IPI00473603;IPI00874426;IPI00758127	3;2;2;1	3;2;2;1	>IPI:IPI00134300.1|SWISS-PROT:P32067|TREMBL:Q3TG93;Q564E6;Q8BTU4|ENSEMBL:ENSMUSP00000088365|REFSEQ:NP_001103615;NP_033304|VEGA:OTTMUSP00000014043 Tax_Id=10090 Gene_Symbol=Ssb Lupus La protein homolog;>IPI:IPI00473603.1|TREMBL:A2AV01;Q9CYB9|VEGA:OTTMUSP0000	4	3	3	1	3	1	3	8.4	47.756	415											3					1		1	3	1.27e-09	2.7	8.4	101870	26198	75677	2369.2	609.24	1759.9	1150.66
IPI00124047;IPI00831694	2;1	2;1	>IPI:IPI00124047.1|SWISS-PROT:Q9WTX6|TREMBL:Q05DR6;Q3UIA5|ENSEMBL:ENSMUSP00000031697|REFSEQ:NP_036172|VEGA:OTTMUSP00000025305 Tax_Id=10090 Gene_Symbol=Cul1 Cullin-1;>IPI:IPI00831694.1|TREMBL:Q3TPM3|VEGA:OTTMUSP00000025306 Tax_Id=10090 Gene_Symbol=Cul1 Puta	2	2	2	0	2	0	2	2.3	89.69	776								2											2	0.00035727	0	2.3	83085	0	83085	1138.2	0	1138.2	1138.2
IPI00652428;IPI00119066;IPI00895276;IPI00626696	2;2;1;1	2;2;1;1	>IPI:IPI00652428.1|SWISS-PROT:Q99M31-2 Tax_Id=10090 Gene_Symbol=Hspa14 Isoform 2 of Heat shock 70 kDa protein 14;>IPI:IPI00119066.2|SWISS-PROT:Q99M31-1|ENSEMBL:ENSMUSP00000027961|REFSEQ:NP_056580|VEGA:OTTMUSP00000011557 Tax_Id=10090 Gene_Symbol=Hspa14 Isof	4	2	2	0	2	0	2	5.2	55.882	515										2									2	1.3e-05	0	5.2	48515	0	48515	1128.3	0	1128.3	1128.3
IPI00346073;IPI00798482;IPI00930873	8;8;2	2;2;0	>IPI:IPI00346073.1|SWISS-PROT:P17879|TREMBL:Q61698|ENSEMBL:ENSMUSP00000084589|REFSEQ:NP_034608 Tax_Id=10090 Gene_Symbol=Hspa1b Heat shock 70 kDa protein 1B;>IPI:IPI00798482.17|SWISS-PROT:Q61696|TREMBL:A1E2B8;O88687;Q3TAI8;Q3TU85|ENSEMBL:ENSMUSP00000084586|	3	8	2	5	6	1	2	17.9	70.175	642									5									1	4	1.72e-52	11.2	12.9	96232	21239	74993	2004.8	442.48	1562.3	1119.82
IPI00132474	1	1	>IPI:IPI00132474.3|SWISS-PROT:P09055|TREMBL:Q8BUD1|ENSEMBL:ENSMUSP00000087457|REFSEQ:NP_034708|VEGA:OTTMUSP00000046463 Tax_Id=10090 Gene_Symbol=Itgb1 Integrin beta-1	1	1	1	0	1	0	1	1.3	88.231	798							1												1	0.0019526	0	1.3	60282	0	60282	1116.3	0	1116.3	1116.3
IPI00170085	3	3	>IPI:IPI00170085.4|SWISS-PROT:Q6PHQ8|TREMBL:Q8K3H1|ENSEMBL:ENSMUSP00000022038|REFSEQ:NP_084429 Tax_Id=10090 Gene_Symbol=Naa35 Protein MAK10 homolog	1	3	3	0	3	0	3	4	83.305	725									3										3	2.04e-05	0	4	55631	0	55631	1090.8	0	1090.8	1090.8
IPI00121787	6	6	>IPI:IPI00121787.1|SWISS-PROT:Q921G8|TREMBL:Q3TIB7;Q3UIT6;Q8BZZ0|ENSEMBL:ENSMUSP00000026547|REFSEQ:NP_598516 Tax_Id=10090 Gene_Symbol=Tubgcp2 Gamma-tubulin complex component 2	1	6	6	0	6	0	6	8.4	103.23	905								6											6	5.04e-10	0	8.4	82775	0	82775	1089.2	0	1089.2	1089.2
IPI00330695;IPI00753430;IPI00757239	3;2;1	3;2;1	>IPI:IPI00330695.5|SWISS-PROT:Q8R1F1|TREMBL:Q3TCV6;Q3U8I3;Q3UC84;Q3UDW4;Q3UIE4;Q543S7;Q8BQ71;Q8CC78|ENSEMBL:ENSMUSP00000028135|REFSEQ:NP_666231|VEGA:OTTMUSP00000013425 Tax_Id=10090 Gene_Symbol=Fam129b Niban-like protein 1;>IPI:IPI00753430.1|ENSEMBL:ENSMUSP	3	3	3	1	3	1	3	4.3	84.818	749								4										1	3	2.35e-05	1.5	4.3	103820	20911	82905	1821.3	366.87	1454.5	1087.63
IPI00227669;IPI00277549;IPI00416572	1;1;1	1;1;1	>IPI:IPI00227669.4|SWISS-PROT:Q8CCP0-1|TREMBL:Q3TAS9;Q3UF46|ENSEMBL:ENSMUSP00000021368|REFSEQ:NP_079717 Tax_Id=10090 Gene_Symbol=Sdccag1 Isoform 1 of Serologically defined colon cancer antigen 1 homolog;>IPI:IPI00277549.2|SWISS-PROT:Q8CCP0-2 Tax_Id=10090 G	3	1	1	0	1	0	1	0.9	121.19	1064						1													1	0.0055627	0	0.9	93422	0	93422	1086.3	0	1086.3	1086.3
IPI00132217;IPI00857192;IPI00856326	2;2;1	2;2;1	>IPI:IPI00132217.1|SWISS-PROT:Q9CQ92|ENSEMBL:ENSMUSP00000019198|REFSEQ:NP_079838|VEGA:OTTMUSP00000027340 Tax_Id=10090 Gene_Symbol=Fis1 Mitochondrial fission 1 protein;>IPI:IPI00857192.1|ENSEMBL:ENSMUSP00000106723|REFSEQ:NP_001156715|VEGA:OTTMUSP00000027341	3	2	2	1	1	1	1	16.4	17.008	152											1					1		1	1	1.69e-05	7.9	8.6	43080	14483	28596	3313.8	1114.1	2199.7	1085.6
IPI00117348;IPI00403810;IPI00129028;IPI00665335	13;12;10;10	0;0;0;0	>IPI:IPI00117348.4|SWISS-PROT:P05213|TREMBL:O89052;Q99KA2|ENSEMBL:ENSMUSP00000076777|REFSEQ:NP_035784|VEGA:OTTMUSP00000018538 Tax_Id=10090 Gene_Symbol=Tuba1b Tubulin alpha-1B chain;>IPI:IPI00403810.2|SWISS-PROT:P68373|TREMBL:Q3TIZ0;Q52L87|ENSEMBL:ENSMUSP00	4	13	0	8	13	0	0	38.6	50.151	451				1							1								2	1.16e-252	27.3	38.6	29125	0	29125	1078.7	0	1078.7	1078.7
IPI00403890;IPI00845696;IPI00881311;IPI00874549;IPI00620804;IPI00874566;IPI00655083;IPI00623075	4;4;4;4;3;3;3;3	3;3;3;3;3;3;3;3	>IPI:IPI00403890.3|TREMBL:Q8CD76|ENSEMBL:ENSMUSP00000082004|REFSEQ:NP_001020531|VEGA:OTTMUSP00000034356 Tax_Id=10090 Gene_Symbol=Klc1 kinesin light chain 1 isoform 1D;>IPI:IPI00845696.1|TREMBL:Q7M6Z9;Q7TNF4|ENSEMBL:ENSMUSP00000113997|REFSEQ:NP_001075428|VE	8	4	3	3	4	2	3	7.6	69.494	616						1			8									4	5	3.45e-10	5.8	7.6	425010	185010	240000	8333.6	3627.7	4705.9	1078.2
IPI00131535;IPI00894786;IPI00880812	1;1;1	1;1;1	>IPI:IPI00131535.1|SWISS-PROT:O89112|ENSEMBL:ENSMUSP00000027149;ENSMUSP00000109612;ENSMUSP00000113080|REFSEQ:NP_067270|VEGA:OTTMUSP00000024065;OTTMUSP00000024066;OTTMUSP00000032757 Tax_Id=10090 Gene_Symbol=Lancl1 LanC-like protein 1;>IPI:IPI00894786.1|TREM	3	1	1	0	1	0	1	3	45.341	399													1						1	0.00069703	0	3	29081	0	29081	1077.1	0	1077.1	1077.1
IPI00125861;IPI00674640;IPI00408668;IPI00553807;IPI00672505	1;1;1;1;1	1;1;1;1;1	>IPI:IPI00125861.2|SWISS-PROT:Q811D0-3|ENSEMBL:ENSMUSP00000064280|REFSEQ:NP_031888;XP_001479222|VEGA:OTTMUSP00000017432 Tax_Id=10090 Gene_Symbol=LOC100047603;Dlg1 Isoform 3 of Disks large homolog 1;>IPI:IPI00674640.1|ENSEMBL:ENSMUSP00000110855|REFSEQ:XP_00	5	1	1	0	1	0	1	1.3	102.98	927							1												1	0.00062924	0	1.3	65268	0	65268	1070	0	1070	1070
IPI00126072	1	1	>IPI:IPI00126072.2|SWISS-PROT:Q62465|TREMBL:Q3TXD3;Q3U331;Q499X4;Q5RKP0|ENSEMBL:ENSMUSP00000048350|REFSEQ:NP_036167|VEGA:OTTMUSP00000002784 Tax_Id=10090 Gene_Symbol=Vat1 Synaptic vesicle membrane protein VAT-1 homolog	1	1	1	0	1	0	1	3.4	43.096	406											1								1	0.017065	0	3.4	28824	0	28824	1067.5	0	1067.5	1067.5
IPI00221528	10	1	>IPI:IPI00221528.1|SWISS-PROT:Q8BFZ3|ENSEMBL:ENSMUSP00000052086|REFSEQ:NP_780706 Tax_Id=10090 Gene_Symbol=Actbl2 Beta-actin-like protein 2	1	10	1	5	10	1	1	33.2	42.004	376						1								1				1	1	4.25e-184	22.1	33.2	188870	80632	108240	7264.4	3101.2	4163.1	1061.9
IPI00831049	3	3	>IPI:IPI00831049.1|SWISS-PROT:Q3UMB9|ENSEMBL:ENSMUSP00000039322|REFSEQ:NP_001028547 Tax_Id=10090 Gene_Symbol=A230046K03Rik UPF0681 protein KIAA1033	1	3	3	0	3	0	3	2.6	136.37	1173							3												3	2.28e-09	0	2.6	100780	0	100780	1049.8	0	1049.8	1049.8
IPI00330011	1	1	>IPI:IPI00330011.4|SWISS-PROT:Q7TN84|TREMBL:B7ZP31;Q8BL96|ENSEMBL:ENSMUSP00000016344|REFSEQ:NP_853524 Tax_Id=10090 Gene_Symbol=Syt14 Syt14 protein	1	1	1	0	1	0	1	2.3	64.174	574							1												1	0.0090322	0	2.3	42682	0	42682	1041	0	1041	1041
IPI00331321;IPI00555071;IPI00755220;IPI00652828	1;1;1;1	1;1;1;1	>IPI:IPI00331321.1|TREMBL:Q9D031|ENSEMBL:ENSMUSP00000028059|REFSEQ:NP_033131|VEGA:OTTMUSP00000012055 Tax_Id=10090 Gene_Symbol=Rsu1 Ras suppressor protein 1, isoform CRA_b;>IPI:IPI00555071.2|SWISS-PROT:Q01730 Tax_Id=10090 Gene_Symbol=Rsu1 Ras suppressor pro	4	1	1	0	1	0	1	3.2	31.461	277													1						1	0.0031825	0	3.2	20645	0	20645	1032.2	0	1032.2	1032.2
IPI00284119	2	2	>IPI:IPI00284119.7|SWISS-PROT:P20801|TREMBL:A2A4Z2;Q3UZY7|ENSEMBL:ENSMUSP00000099384|REFSEQ:NP_033420|VEGA:OTTMUSP00000001055 Tax_Id=10090 Gene_Symbol=Tnnc2 Troponin C, skeletal muscle	1	2	2	1	2	1	2	17.5	18.11	160											1				2	1		1	3	4.11e-06	7.5	17.5	15376	0	15376	1025.1	0	1025.1	1025.1
IPI00131337;IPI00928246;IPI00881217;IPI00115672;IPI00894984;IPI00649245;IPI00848455;IPI00895038;IPI00882080;IPI00880951	5;4;3;1;1;1;1;1;1;1	5;4;3;1;1;1;1;1;1;1	>IPI:IPI00131337.1|SWISS-PROT:Q9Z321|TREMBL:Q3UJF5|ENSEMBL:ENSMUSP00000023465;ENSMUSP00000112913|REFSEQ:NP_035754|VEGA:OTTMUSP00000034277;OTTMUSP00000034279 Tax_Id=10090 Gene_Symbol=Top3b DNA topoisomerase 3-beta-1;>IPI:IPI00928246.1|VEGA:OTTMUSP0000004580	10	5	5	0	5	0	5	6.1	96.948	862								5											5	1.18e-06	0	6.1	66618	0	66618	1024.9	0	1024.9	1024.9
IPI00467004;IPI00626843	3;1	3;1	>IPI:IPI00467004.5|SWISS-PROT:P42225|TREMBL:Q3TW11;Q8C3V4;Q8C497;Q8C8M3;Q91Y52;Q99K94;Q9D323|ENSEMBL:ENSMUSP00000066743|REFSEQ:NP_033309 Tax_Id=10090 Gene_Symbol=Stat1 Putative uncharacterized protein	2	3	3	0	3	0	3	5.3	88.1	755								4											4	9e-07	0	5.3	57271	0	57271	1022.7	0	1022.7	1022.7
IPI00855075;IPI00336292;IPI00480261;IPI00461565	2;2;2;2	2;2;2;2	>IPI:IPI00855075.3|TREMBL:Q14AZ3;Q3UMV5;Q78IX0|ENSEMBL:ENSMUSP00000056855|REFSEQ:NP_076003 Tax_Id=10090 Gene_Symbol=Mrps9 mitochondrial ribosomal protein S9 precursor;>IPI:IPI00336292.2|SWISS-PROT:Q9D7N3 Tax_Id=10090 Gene_Symbol=Mrps9 28S ribosomal protein	4	2	2	0	2	0	2	5.4	44.929	390													2						2	9.99e-05	0	5.4	36653	0	36653	1018.1	0	1018.1	1018.1
IPI00119524;IPI00607010	2;2	2;2	>IPI:IPI00119524.1|SWISS-PROT:P58404-1|TREMBL:Q3U3S0|ENSEMBL:ENSMUSP00000019220|REFSEQ:NP_598550|VEGA:OTTMUSP00000029525 Tax_Id=10090 Gene_Symbol=Strn4 Isoform 1 of Striatin-4;>IPI:IPI00607010.1|SWISS-PROT:P58404-2|ENSEMBL:ENSMUSP00000104135|REFSEQ:NP_0010	2	2	2	0	2	0	2	3.8	81.6	760								2											2	6.03e-10	0	3.8	41586	0	41586	1014.3	0	1014.3	1014.3
IPI00761677	3	3	>IPI:IPI00761677.1|SWISS-PROT:O08582|ENSEMBL:ENSMUSP00000043575|REFSEQ:NP_038846 Tax_Id=10090 Gene_Symbol=Gtpbp1 GTP-binding protein 1	1	3	3	2	2	2	2	5.5	72.3	668									5									3	2	6.92e-06	3.9	3.1	67824	7662.1	60162	1304.3	147.35	1157	1009.65
IPI00751127	1	1	>IPI:IPI00751127.2|SWISS-PROT:Q8CES0-1|TREMBL:B2RXP7;B7ZWG0|ENSEMBL:ENSMUSP00000041450|REFSEQ:NP_001074899|VEGA:OTTMUSP00000043696 Tax_Id=10090 Gene_Symbol=Naa30 Nalpha acetyltransferase 30	1	1	1	0	1	0	1	4.9	39.759	366											1								1	0.00020672	0	4.9	27222	0	27222	1008.2	0	1008.2	1008.2
IPI00454008	1	1	>IPI:IPI00454008.1|TREMBL:Q3TFD0;Q99K87;Q9CZN7|ENSEMBL:ENSMUSP00000026470|REFSEQ:NP_082506 Tax_Id=10090 Gene_Symbol=Shmt2 Serine hydroxymethyltransferase	1	1	1	1	1	1	1	2.2	55.76	504											1					1		1	1	6.35e-54	2.2	2.2	69534	15757	53777	1829.8	414.67	1415.2	1000.53
IPI00752500;IPI00225262;IPI00753048;IPI00753577;IPI00653482	3;2;2;2;1	2;1;1;1;1	>IPI:IPI00752500.1|ENSEMBL:ENSMUSP00000083754|VEGA:OTTMUSP00000015483 Tax_Id=10090 Gene_Symbol=Git2 84 kDa protein;>IPI:IPI00225262.10|TREMBL:Q80XR8|ENSEMBL:ENSMUSP00000039718|REFSEQ:NP_001070828|VEGA:OTTMUSP00000015481 Tax_Id=10090 Gene_Symbol=Git2 G prot	5	3	2	0	3	0	2	3.8	84.456	759								2											2	3.53e-06	0	3.8	55007	0	55007	1000.1	0	1000.1	1000.1
IPI00124067;IPI00460853	1;1	1;1	>IPI:IPI00124067.1|SWISS-PROT:Q8VE95|ENSEMBL:ENSMUSP00000039910|REFSEQ:NP_663447 Tax_Id=10090 Gene_Symbol=C030006K11Rik UPF0598 protein C8orf82 homolog;>IPI:IPI00460853.1|TREMBL:Q9D1W4|REFSEQ:NP_789798 Tax_Id=10090 Gene_Symbol=C030006K11Rik Putative unchar	2	1	1	0	1	0	1	5.5	24.33	218															1				1	8.17e-05	0	5.5	17895	0	17895	994.18	0	994.18	994.18
IPI00125929	1	1	>IPI:IPI00125929.2|SWISS-PROT:Q62425|ENSEMBL:ENSMUSP00000031637|REFSEQ:NP_035016 Tax_Id=10090 Gene_Symbol=Ndufa4 NADH dehydrogenase [ubiquinone] 1 alpha subcomplex subunit 4	1	1	1	1	1	1	1	12.2	9.3267	82																	2	1	1	0.0021762	12.2	12.2	122870	57960	64914	17554	8280.1	9273.5	993.4
IPI00132443;IPI00480357;IPI00919164;IPI00918137;IPI00918041	7;7;6;6;3	7;7;6;6;3	>IPI:IPI00132443.3|SWISS-PROT:Q9D0E1-1|TREMBL:B8JK30;Q3TL61|ENSEMBL:ENSMUSP00000110027|REFSEQ:NP_084080|VEGA:OTTMUSP00000044901 Tax_Id=10090 Gene_Symbol=Hnrnpm Isoform 1 of Heterogeneous nuclear ribonucleoprotein M;>IPI:IPI00480357.6|SWISS-PROT:Q9D0E1-2|TR	5	7	7	5	4	5	4	12.1	77.648	729									9									5	4	4.12e-16	8	7.7	542340	236920	305420	7860	3433.6	4426.4	992.8
IPI00387557;IPI00331664;IPI00776166	8;7;2	6;5;1	>IPI:IPI00387557.3|TREMBL:Q5FW75;Q8K3Q4;Q9CTH3|ENSEMBL:ENSMUSP00000067708|REFSEQ:NP_150371|VEGA:OTTMUSP00000018506 Tax_Id=10090 Gene_Symbol=Actn2 actinin alpha 2;>IPI:IPI00331664.3|SWISS-PROT:Q9JI91 Tax_Id=10090 Gene_Symbol=Actn2 Alpha-actinin-2	3	8	6	4	8	3	6	9.3	103.83	894								9										3	6	2.04e-30	5.3	9.3	162860	45945	116920	2262	638.12	1623.9	985.78
IPI00858255;IPI00123882;IPI00816997	1;1;1	1;1;1	>IPI:IPI00858255.1|VEGA:OTTMUSP00000026881 Tax_Id=10090 Gene_Symbol=Paip1 Protein;>IPI:IPI00123882.1|SWISS-PROT:Q8VE62|ENSEMBL:ENSMUSP00000026520|REFSEQ:NP_663432|VEGA:OTTMUSP00000026880 Tax_Id=10090 Gene_Symbol=Paip1 Polyadenylate-binding protein-interact	3	1	1	0	1	0	1	1.9	53.053	477											1								1	0.0056274	0	1.9	27325	0	27325	975.88	0	975.88	975.88
IPI00654120;IPI00856986;IPI00626838	3;3;2	3;3;2	>IPI:IPI00654120.1|SWISS-PROT:Q3UIR3-1|ENSEMBL:ENSMUSP00000080601|REFSEQ:NP_001013389|VEGA:OTTMUSP00000027849 Tax_Id=10090 Gene_Symbol=Dtx3l Isoform 1 of E3 ubiquitin-protein ligase DTX3L;>IPI:IPI00856986.1|SWISS-PROT:Q3UIR3-2|ENSEMBL:ENSMUSP00000110535|VE	3	3	3	0	3	0	3	5.7	83.043	748								3											3	2.54e-08	0	5.7	57039	0	57039	966.76	0	966.76	966.76
IPI00227251;IPI00890877	2;2	2;2	>IPI:IPI00227251.4|SWISS-PROT:Q8BZ20 Tax_Id=10090 Gene_Symbol=Parp12 Poly [ADP-ribose] polymerase 12;>IPI:IPI00890877.1|TREMBL:Q0VB94;Q3U0S1|ENSEMBL:ENSMUSP00000039704|REFSEQ:NP_766481|VEGA:OTTMUSP00000026964 Tax_Id=10090 Gene_Symbol=Parp12 poly ADP-ribose	2	2	2	0	2	0	2	3.4	79.901	711									2										2	0.0040873	0	3.4	56029	0	56029	966.01	0	966.01	966.01
IPI00337948;IPI00387213;IPI00653273	4;4;1	4;4;1	>IPI:IPI00337948.2|SWISS-PROT:P35831 Tax_Id=10090 Gene_Symbol=Ptpn12 Tyrosine-protein phosphatase non-receptor type 12;>IPI:IPI00387213.1|TREMBL:Q80UM4|ENSEMBL:ENSMUSP00000030556|REFSEQ:NP_035333|VEGA:OTTMUSP00000038239 Tax_Id=10090 Gene_Symbol=Ptpn12 Prot	3	4	4	0	4	0	4	6.3	86.991	775								4											4	4.33e-07	0	6.3	57944	0	57944	965.73	0	965.73	965.73
IPI00126317;IPI00856574;IPI00856664	2;2;1	2;2;1	>IPI:IPI00126317.1|SWISS-PROT:P54103|ENSEMBL:ENSMUSP00000030771|REFSEQ:NP_033610|VEGA:OTTMUSP00000031226 Tax_Id=10090 Gene_Symbol=Dnajc2 DnaJ homolog subfamily C member 2;>IPI:IPI00856574.1|TREMBL:Q3TTI5|ENSEMBL:ENSMUSP00000110849|VEGA:OTTMUSP00000031247 T	3	2	2	0	2	0	2	3.1	71.721	621									2										2	0.00099672	0	3.1	55997	0	55997	949.11	0	949.11	949.11
IPI00226943;IPI00453622;IPI00880843;IPI00471447	1;1;1;1	1;1;1;1	>IPI:IPI00226943.1|SWISS-PROT:Q8C878-1 Tax_Id=10090 Gene_Symbol=Uba3 Isoform 1 of NEDD8-activating enzyme E1 catalytic subunit;>IPI:IPI00453622.2|SWISS-PROT:Q8C878-2|TREMBL:Q3TG68|ENSEMBL:ENSMUSP00000086701|REFSEQ:NP_035796 Tax_Id=10090 Gene_Symbol=Uba3 ub	4	1	1	0	1	0	1	2.2	51.719	462											1								1	0.0027303	0	2.2	30363	0	30363	948.84	0	948.84	948.84
IPI00119305;IPI00858306	3;2	3;2	>IPI:IPI00119305.3|SWISS-PROT:P50580|TREMBL:Q05BN2;Q3TGU7;Q3UMW2|ENSEMBL:ENSMUSP00000026425|REFSEQ:NP_035249|VEGA:OTTMUSP00000029937 Tax_Id=10090 Gene_Symbol=Pa2g4 Proliferation-associated protein 2G4;>IPI:IPI00858306.1|VEGA:OTTMUSP00000029938 Tax_Id=10090	2	3	3	1	2	1	2	7.1	43.698	394											2					1		1	2	1.21e-06	2.3	4.8	100100	35888	64216	3336.8	1196.3	2140.5	944.2
IPI00459652;IPI00462732;IPI00918136	3;2;1	3;2;1	>IPI:IPI00459652.3|SWISS-PROT:Q9DBC3|ENSEMBL:ENSMUSP00000024816|REFSEQ:NP_083067|VEGA:OTTMUSP00000044268 Tax_Id=10090 Gene_Symbol=Ftsjd2 S-adenosyl-L-methionine-dependent methyltransferase FTSJD2;>IPI:IPI00462732.6|TREMBL:Q6A027|ENSEMBL:ENSMUSP00000085220|	3	3	3	0	3	0	3	3	95.675	837								3											3	3.9e-05	0	3	79299	0	79299	944.04	0	944.04	944.04
IPI00626994;IPI00409936;IPI00471224;IPI00461515	5;4;2;2	5;4;2;2	>IPI:IPI00626994.3|SWISS-PROT:Q8BKC5-1|TREMBL:Q3TT04;Q6NZC1;Q7TN23|ENSEMBL:ENSMUSP00000032898|REFSEQ:NP_076068 Tax_Id=10090 Gene_Symbol=Ipo5 Isoform 1 of Importin-5;>IPI:IPI00409936.1|SWISS-PROT:Q8BKC5-2 Tax_Id=10090 Gene_Symbol=Ipo5 Isoform 2 of Importin-	4	5	5	2	3	2	3	6	123.59	1097						1	4											2	3	8.24e-13	2.8	3.2	69198	4999.4	64199	1098.4	79.355	1019	939.645
IPI00480432;IPI00230238	4;3	4;3	>IPI:IPI00480432.2|TREMBL:Q6ZQ33|ENSEMBL:ENSMUSP00000087007|REFSEQ:NP_001003955 Tax_Id=10090 Gene_Symbol=Rab11fip5 RAB11 family interacting protein 5 (class I) isoform 1;>IPI:IPI00230238.3|SWISS-PROT:Q8R361|TREMBL:Q3UM85|ENSEMBL:ENSMUSP00000058305|REFSEQ:N	2	4	4	0	4	0	4	3.6	139.55	1318					2				3										5	1.71e-08	0	3.6	67444	0	67444	936.72	0	936.72	936.72
IPI00137336	1	1	>IPI:IPI00137336.1|SWISS-PROT:Q9QZF2|TREMBL:Q3U379;Q3U3U3;Q8CD04|ENSEMBL:ENSMUSP00000047199|REFSEQ:NP_057905 Tax_Id=10090 Gene_Symbol=Gpc1 Glypican-1	1	1	1	1	1	1	1	2.5	61.359	557						1	1	1										1	2	0.0042641	2.5	2.5	120220	38826	81391	2613.4	844.04	1769.4	925.36
IPI00119627;IPI00605223	1;1	1;1	>IPI:IPI00119627.1|SWISS-PROT:P35569 Tax_Id=10090 Gene_Symbol=Irs1 Insulin receptor substrate 1;>IPI:IPI00605223.1|TREMBL:Q543V3|ENSEMBL:ENSMUSP00000063795|REFSEQ:NP_034700|VEGA:OTTMUSP00000017705 Tax_Id=10090 Gene_Symbol=Irs1 insulin receptor substrate 1	2	1	1	0	1	0	1	2.2	130.72	1233						1													1	0.00035469	0	2.2	74004	0	74004	925.05	0	925.05	925.05
IPI00109166	4	4	>IPI:IPI00109166.1|SWISS-PROT:P70402|TREMBL:Q148P3;Q14AV0|ENSEMBL:ENSMUSP00000042195|REFSEQ:NP_058029 Tax_Id=10090 Gene_Symbol=Mybph Myosin-binding protein H	1	4	4	4	4	4	4	14.3	52.588	483								1	1	8								6	4	6.58e-21	14.3	14.3	2050800	1008800	1041900	56965	28023	28942	919
IPI00108338	4	4	>IPI:IPI00108338.1|SWISS-PROT:P25206|TREMBL:Q3UI57;Q3ULD6;Q3UZH2|ENSEMBL:ENSMUSP00000059192|REFSEQ:NP_032589 Tax_Id=10090 Gene_Symbol=Mcm3 DNA replication licensing factor MCM3	1	4	4	0	4	0	4	7	91.545	812								4											4	7.18e-08	0	7	62472	0	62472	918.71	0	918.71	918.71
IPI00457756;IPI00876315	1;1	1;1	>IPI:IPI00457756.2|SWISS-PROT:Q3TJZ6|TREMBL:B8JJG1;Q8BL36|ENSEMBL:ENSMUSP00000108126|REFSEQ:NP_598508|VEGA:OTTMUSP00000043867 Tax_Id=10090 Gene_Symbol=Fam98a Protein FAM98A;>IPI:IPI00876315.1|ENSEMBL:ENSMUSP00000002070 Tax_Id=10090 Gene_Symbol=Fam98a 54 kD	2	1	1	0	1	0	1	2.7	55.055	515										1									1	1.27e-17	0	2.7	34839	0	34839	916.82	0	916.82	916.82
IPI00116360	1	1	>IPI:IPI00116360.3|SWISS-PROT:O08848|TREMBL:Q3TJ75;Q80W12;Q8R562|ENSEMBL:ENSMUSP00000018343|REFSEQ:NP_038863|VEGA:OTTMUSP00000024494 Tax_Id=10090 Gene_Symbol=Trove2 60 kDa SS-A/Ro ribonucleoprotein	1	1	1	1	1	1	1	2	60.123	538										2								1	1	0.00055129	2	2	37303	0	37303	909.82	0	909.82	909.82
IPI00110438;IPI00656324	2;2	2;2	>IPI:IPI00110438.3|SWISS-PROT:P33215-1|ENSEMBL:ENSMUSP00000020163|REFSEQ:NP_032708 Tax_Id=10090 Gene_Symbol=Nedd1 Isoform 1 of Protein NEDD1;>IPI:IPI00656324.1|SWISS-PROT:P33215-2 Tax_Id=10090 Gene_Symbol=Nedd1 Isoform 2 of Protein NEDD1	2	2	2	0	2	0	2	4.7	71.292	660									2										2	3.88e-08	0	4.7	41818	0	41818	909.08	0	909.08	909.08
IPI00129512	2	2	>IPI:IPI00129512.3|SWISS-PROT:P99026|ENSEMBL:ENSMUSP00000005923|REFSEQ:NP_032971|VEGA:OTTMUSP00000021272 Tax_Id=10090 Gene_Symbol=Psmb4 Proteasome subunit beta type-4	1	2	2	1	1	1	1	11.4	29.116	264													1		1			1	1	0.0010501	5.7	5.7	15414	0	15414	906.72	0	906.72	906.72
IPI00331444	1	1	>IPI:IPI00331444.7|SWISS-PROT:Q9EPL8|ENSEMBL:ENSMUSP00000081782|REFSEQ:NP_852658 Tax_Id=10090 Gene_Symbol=Ipo7 Importin-7	1	1	1	0	1	0	1	1.2	119.49	1038							1												1	0.00059147	0	1.2	53383	0	53383	904.79	0	904.79	904.79
IPI00313558;IPI00849044;IPI00605394;IPI00755258	3;3;1;1	3;3;1;1	>IPI:IPI00313558.4|SWISS-PROT:Q5XJY5 Tax_Id=10090 Gene_Symbol=Arcn1 Coatomer subunit delta;>IPI:IPI00849044.2|TREMBL:Q3TDU1;Q3U4S9;Q8C0G7;Q8R1S6;Q91W48|ENSEMBL:ENSMUSP00000034607|REFSEQ:NP_666097|VEGA:OTTMUSP00000040065 Tax_Id=10090 Gene_Symbol=Arcn1 Putat	4	3	3	2	3	2	3	6.5	57.217	511										5								2	3	9.29e-14	4.5	6.5	449090	205560	243540	10693	4894.2	5798.5	904.3
IPI00620564;IPI00469235;IPI00831428	5;5;4	5;5;4	>IPI:IPI00620564.3|SWISS-PROT:Q6A0A2-1|ENSEMBL:ENSMUSP00000089437|REFSEQ:NP_766173 Tax_Id=10090 Gene_Symbol=Larp4b Isoform 1 of La-related protein 4B;>IPI:IPI00469235.4|SWISS-PROT:Q6A0A2-2|ENSEMBL:ENSMUSP00000046477 Tax_Id=10090 Gene_Symbol=Larp4b Isoform	3	5	5	1	4	1	4	7.3	81.626	741								5										1	4	7.12e-09	1.2	6.1	82826	17599	65227	1562.8	332.07	1230.7	898.63
IPI00132895;IPI00474272	1;1	1;1	>IPI:IPI00132895.1|SWISS-PROT:Q9D0Q7|TREMBL:A2A9T8|ENSEMBL:ENSMUSP00000019026|REFSEQ:NP_080203|VEGA:OTTMUSP00000032086 Tax_Id=10090 Gene_Symbol=Mrpl45 39S ribosomal protein L45, mitochondrial;>IPI:IPI00474272.3|TREMBL:Q9CSZ8 Tax_Id=10090 Gene_Symbol=Mrpl45	2	1	1	0	1	0	1	2.9	35.41	306													1						1	0.0019147	0	2.9	24671	0	24671	881.12	0	881.12	881.12
IPI00154004;IPI00928020;IPI00928217	2;2;1	2;2;1	>IPI:IPI00154004.1|SWISS-PROT:Q7TQI3|ENSEMBL:ENSMUSP00000025679|REFSEQ:NP_598911;XP_001476636|VEGA:OTTMUSP00000046263 Tax_Id=10090 Gene_Symbol=Otub1;LOC100046081 Ubiquitin thioesterase OTUB1;>IPI:IPI00928020.1|VEGA:OTTMUSP00000046264 Tax_Id=10090 Gene_Symb	3	2	2	2	2	2	2	8.9	31.27	271													2		2			2	2	9.58e-10	8.9	8.9	202900	92656	110240	10145	4632.8	5512	879.2
IPI00121309;IPI00475158	2;2	2;2	>IPI:IPI00121309.2|SWISS-PROT:Q9DCT2|ENSEMBL:ENSMUSP00000005647|REFSEQ:NP_080964|VEGA:OTTMUSP00000015131 Tax_Id=10090 Gene_Symbol=Ndufs3 NADH dehydrogenase [ubiquinone] iron-sulfur protein 3, mitochondrial;>IPI:IPI00475158.3|REFSEQ:XP_894449 Tax_Id=10090 G	2	2	2	1	1	1	1	9.9	30.149	263														2				1	1	0.00044374	4.9	4.9	31698	5368.9	26329	1320.8	223.7	1097	873.3
IPI00132504	4	4	>IPI:IPI00132504.1|SWISS-PROT:Q9D0G0|ENSEMBL:ENSMUSP00000022245|REFSEQ:NP_067531|VEGA:OTTMUSP00000043385 Tax_Id=10090 Gene_Symbol=Mrps30 28S ribosomal protein S30, mitochondrial	1	4	4	2	2	2	2	10.2	49.939	442											2					2		2	2	6.87e-08	4.5	5.7	135060	52739	82319	3972.3	1551.2	2421.1	869.9
IPI00462445;IPI00817013	2;1	2;1	>IPI:IPI00462445.2|SWISS-PROT:P46935|TREMBL:B2RSC8;Q3TUU1;Q8BNU7|ENSEMBL:ENSMUSP00000034740|REFSEQ:NP_035020 Tax_Id=10090 Gene_Symbol=Nedd4 E3 ubiquitin-protein ligase NEDD4;>IPI:IPI00817013.1|TREMBL:A0JNZ0 Tax_Id=10090 Gene_Symbol=Nedd4 Nedd4 protein	2	2	2	0	2	0	2	2.7	102.71	887							1	1											2	7.99e-06	0	2.7	53845	0	53845	868.47	0	868.47	868.47
IPI00270737;IPI00474739;IPI00469993;IPI00475390;IPI00776121;IPI00227005;IPI00227013	2;2;2;2;2;2;2	1;1;1;1;1;1;1	>IPI:IPI00270737.5|SWISS-PROT:P35922-2|TREMBL:Q6AXB7|ENSEMBL:ENSMUSP00000085906|REFSEQ:NP_032057|VEGA:OTTMUSP00000019318 Tax_Id=10090 Gene_Symbol=Fmr1 Fragile X mental retardation syndrome 1 homolog;>IPI:IPI00474739.1|SWISS-PROT:P35922-1 Tax_Id=10090 Gene_	7	2	1	1	2	1	1	3.7	68.889	614									2									1	1	8.49e-07	2.4	3.7	79793	15677	64116	1424.9	279.95	1144.9	864.95
IPI00944164;IPI00944120;IPI00111489	2;2;2	2;2;2	>IPI:IPI00944164.1|REFSEQ:NP_001157835 Tax_Id=10090 Gene_Symbol=Nt5c2 5-nucleotidase, cytosolic II isoform 1;>IPI:IPI00944120.1|REFSEQ:NP_001157837 Tax_Id=10090 Gene_Symbol=Nt5c2 5-nucleotidase, cytosolic II isoform 2;>IPI:IPI00111489.9|SWISS-PROT:Q3V1L4	3	2	2	0	2	0	2	3.4	67.703	586										2									2	0.0012604	0	3.4	44766	0	44766	860.88	0	860.88	860.88
IPI00114342	7	6	>IPI:IPI00114342.1|SWISS-PROT:O08528|ENSEMBL:ENSMUSP00000000642|REFSEQ:NP_038848 Tax_Id=10090 Gene_Symbol=Hk2 Hexokinase-2	1	7	6	2	6	2	5	9.2	102.53	917								8										2	6	4.33e-19	2.3	8.4	171150	55484	115670	2445	792.63	1652.4	859.77
IPI00122075	1	1	>IPI:IPI00122075.1|SWISS-PROT:Q8VCF0|TREMBL:A2ANC9;Q3U5B1|ENSEMBL:ENSMUSP00000038339;ENSMUSP00000105828|REFSEQ:NP_659137|VEGA:OTTMUSP00000017159;OTTMUSP00000017160 Tax_Id=10090 Gene_Symbol=Mavs Mitochondrial antiviral-signaling protein	1	1	1	1	1	1	1	3	53.398	503										2								1	1	0.0040012	3	3	22885	0	22885	847.6	0	847.6	847.6
IPI00124684	1	1	>IPI:IPI00124684.1|SWISS-PROT:Q62348|TREMBL:Q545E6|ENSEMBL:ENSMUSP00000027623|REFSEQ:NP_035780 Tax_Id=10090 Gene_Symbol=Tsn Translin	1	1	1	1	1	1	1	4.4	26.201	228													1		1			1	1	1.87e-07	4.4	4.4	77298	29790	47509	3680.9	1418.6	2262.3	843.7
IPI00331546;IPI00387494	13;13	3;3	>IPI:IPI00331546.2|SWISS-PROT:P17156 Tax_Id=10090 Gene_Symbol=Hspa2 Heat shock-related 70 kDa protein 2;>IPI:IPI00387494.1|TREMBL:B7U582;Q99KD7|ENSEMBL:ENSMUSP00000079306;ENSMUSP00000106034|REFSEQ:NP_001002012;NP_032327 Tax_Id=10090 Gene_Symbol=Hspa2 heat	2	13	3	11	12	1	3	21.2	69.74	633									5									2	3	7.35e-78	16	19.9	118860	37076	81785	2242.7	699.54	1543.1	843.56
IPI00761756;IPI00399840;IPI00115595	3;3;2	3;3;2	>IPI:IPI00761756.1|TREMBL:Q3TPQ9;Q5DTH1;Q8BNS1|ENSEMBL:ENSMUSP00000082326|REFSEQ:NP_001029134 Tax_Id=10090 Gene_Symbol=Ube3a ubiquitin protein ligase E3A isoform 3;>IPI:IPI00399840.2|TREMBL:Q8CE29|REFSEQ:NP_766598 Tax_Id=10090 Gene_Symbol=Ube3a Ubiquitin p	3	3	3	0	3	0	3	4	97.583	849								3											3	2.42e-05	0	4	53967	0	53967	843.23	0	843.23	843.23
IPI00465568;IPI00753456;IPI00402981	1;1;1	1;1;1	>IPI:IPI00465568.5|SWISS-PROT:P62849-1|TREMBL:Q3TIF8;Q5M9M7;Q9CQK2;Q9CY61;Q9D7P1;Q9DCA4|ENSEMBL:ENSMUSP00000108003|REFSEQ:NP_997517;XP_001000635 Tax_Id=10090 Gene_Symbol=Rps24;LOC677113 40S ribosomal protein S24;>IPI:IPI00753456.1|SWISS-PROT:P62849-3|ENSEM	3	1	1	0	1	0	1	11.2	15.551	134																1			1	0.015278	0	11.2	10938	0	10938	841.39	0	841.39	841.39
IPI00876083;IPI00227149;IPI00875738;IPI00465894;IPI00752810;IPI00742314;IPI00314865;IPI00187444	2;1;1;1;1;1;1;1	2;1;1;1;1;1;1;1	>IPI:IPI00876083.1|TREMBL:Q3TWU3;Q8BM70;Q8BUI8;Q8K325;Q91YT7|ENSEMBL:ENSMUSP00000099630|REFSEQ:NP_663368|VEGA:OTTMUSP00000011912 Tax_Id=10090 Gene_Symbol=Ythdf2 high glucose-regulated protein 8;>IPI:IPI00227149.4|SWISS-PROT:Q8BYK6-3|ENSEMBL:ENSMUSP00000103	8	2	2	1	2	1	2	3.6	62.279	579									3									1	2	0.0012301	2.1	3.6	55651	14385	41266	1739.1	449.54	1289.6	840.06
IPI00223047	2	2	>IPI:IPI00223047.2|SWISS-PROT:Q8BMK4|ENSEMBL:ENSMUSP00000050336|REFSEQ:NP_780660 Tax_Id=10090 Gene_Symbol=Ckap4 Cytoskeleton-associated protein 4	1	2	2	1	2	1	2	3.7	63.691	575									2	1								1	2	0.00097907	2.1	3.7	40301	0	40301	839.61	0	839.61	839.61
IPI00116668	1	1	>IPI:IPI00116668.2|SWISS-PROT:O55222|ENSEMBL:ENSMUSP00000033182|REFSEQ:NP_001155196;NP_034692|VEGA:OTTMUSP00000031102 Tax_Id=10090 Gene_Symbol=Ilk Integrin-linked protein kinase	1	1	1	0	1	0	1	2.4	51.373	452											1								1	0.009339	0	2.4	30922	0	30922	835.72	0	835.72	835.72
IPI00654388;IPI00785324	6;1	1;1	>IPI:IPI00654388.2|SWISS-PROT:Q3UZ39-1|ENSEMBL:ENSMUSP00000095254|REFSEQ:NP_001104781 Tax_Id=10090 Gene_Symbol=Lrrfip1 Isoform 1 of Leucine-rich repeat flightless-interacting protein 1	2	6	1	3	6	0	1	10.3	79.248	729							1												1	9.29e-16	5.6	10.3	47172	0	47172	827.58	0	827.58	827.58
IPI00118899;IPI00775849	11;5	5;1	>IPI:IPI00118899.1|SWISS-PROT:P57780|TREMBL:Q1A602;Q3UDJ7;Q3ULT2;Q61064;Q8BP35|ENSEMBL:ENSMUSP00000066068|REFSEQ:NP_068695|VEGA:OTTMUSP00000018457 Tax_Id=10090 Gene_Symbol=Actn4 Alpha-actinin-4	2	11	5	3	11	0	5	14	104.98	912								5											5	1.59e-42	4.2	14	59407	0	59407	825.09	0	825.09	825.09
IPI00153421	5	5	>IPI:IPI00153421.1|SWISS-PROT:Q8R1Q8|TREMBL:A2VDF8;Q3TVT4;Q3TWG5|ENSEMBL:ENSMUSP00000035366|REFSEQ:NP_666341 Tax_Id=10090 Gene_Symbol=Dync1li1 Cytoplasmic dynein 1 light intermediate chain 1	1	5	5	2	5	2	5	14.1	56.614	523										7								2	5	1.12e-16	6.9	14.1	282430	122650	159780	6276.2	2725.6	3550.6	825
IPI00114667	1	1	>IPI:IPI00114667.1|SWISS-PROT:P26516|TREMBL:A1L3B8|ENSEMBL:ENSMUSP00000041968|REFSEQ:NP_034947 Tax_Id=10090 Gene_Symbol=Psmd7 26S proteasome non-ATPase regulatory subunit 7	1	1	1	0	1	0	1	4.7	36.539	321												1							1	1.47e-05	0	4.7	22196	0	22196	822.07	0	822.07	822.07
IPI00308756	1	1	>IPI:IPI00308756.1|SWISS-PROT:Q8BL03|ENSEMBL:ENSMUSP00000021693|REFSEQ:NP_851845|VEGA:OTTMUSP00000034470 Tax_Id=10090 Gene_Symbol=Slc25a29 Mitochondrial carnitine/acylcarnitine carrier protein CACL	1	1	1	0	1	0	1	3.6	32.672	306													1						1	0.00094125	0	3.6	17012	0	17012	810.09	0	810.09	810.09
IPI00756257;IPI00604969;IPI00749707;IPI00750701;IPI00753639;IPI00750829;IPI00754936;IPI00785428;IPI00755455;IPI00754352;IPI00758400;IPI00153247	112;112;112;2;1;1;1;1;1;1;1;1	112;112;112;2;1;1;1;1;1;1;1;1	>IPI:IPI00756257.1|SWISS-PROT:A2ASS6-1|TREMBL:Q62319;Q8BM32;Q8BUJ0;Q8BUX4;Q8C139;Q9CTL3|ENSEMBL:ENSMUSP00000070975;ENSMUSP00000097561|VEGA:OTTMUSP00000016107 Tax_Id=10090 Gene_Symbol=Ttn Isoform 1 of Titin;>IPI:IPI00604969.3|TREMBL:Q812E1|ENSEMBL:ENSMUSP00	12	112	112	40	103	40	103	4.1	3906.4	35213	146																	40	106	3.02e-258	1.4	3.9	3913100	692960	3220200	1253	221.89	1031.1	809.21
IPI00343346;IPI00896589;IPI00923008	2;2;2	2;2;2	>IPI:IPI00343346.7|SWISS-PROT:Q8BVU0|VEGA:OTTMUSP00000029898 Tax_Id=10090 Gene_Symbol=Lrch3 Leucine-rich repeat and calponin homology domain-containing protein 3;>IPI:IPI00896589.1|TREMBL:B2RXA0;B2RXP1|ENSEMBL:ENSMUSP00000023491|REFSEQ:NP_001074724|VEGA:OT	3	2	2	0	2	0	2	4.1	86.339	778								2											2	5.03e-05	0	4.1	46883	0	46883	808.32	0	808.32	808.32
IPI00900399;IPI00274140;IPI00265207	2;2;1	2;2;1	>IPI:IPI00900399.1|SWISS-PROT:Q811P8-1 Tax_Id=10090 Gene_Symbol=Grit Isoform 1 of Rho/Cdc42/Rac GTPase-activating protein RICS;>IPI:IPI00274140.4|SWISS-PROT:Q811P8-2|TREMBL:Q3US80|ENSEMBL:ENSMUSP00000048601|REFSEQ:NP_796353 Tax_Id=10090 Gene_Symbol=Grit Is	3	2	2	0	2	0	2	1.1	229.72	2089				2															2	3.5e-09	0	1.1	117020	0	117020	801.52	0	801.52	801.52
IPI00420185;IPI00890139;IPI00420186;IPI00653328;IPI00420187	2;2;2;2;2	2;2;2;2;2	>IPI:IPI00420185.1|SWISS-PROT:Q60902-1 Tax_Id=10090 Gene_Symbol=Eps15l1 Isoform 1 of Epidermal growth factor receptor substrate 15-like 1;>IPI:IPI00890139.1|TREMBL:Q3UIS9|ENSEMBL:ENSMUSP00000006439|REFSEQ:NP_031970 Tax_Id=10090 Gene_Symbol=Eps15l1 epiderma	5	2	2	0	2	0	2	2.9	99.293	907							1	1											2	0.0001834	0	2.9	52720	0	52720	798.78	0	798.78	798.78
IPI00408207;IPI00226551	1;1	1;1	>IPI:IPI00408207.2|SWISS-PROT:Q5SYD0-1|TREMBL:B2RWZ2;Q3UG58;Q8K063|ENSEMBL:ENSMUSP00000037819|REFSEQ:NP_796364|VEGA:OTTMUSP00000000278 Tax_Id=10090 Gene_Symbol=Myo1d Isoform 1 of Myosin-Id;>IPI:IPI00226551.2|SWISS-PROT:Q5SYD0-2|TREMBL:Q91ZI5|ENSEMBL:ENSMUS	2	1	1	0	1	0	1	0.9	116.08	1006							1												1	0.0060645	0	0.9	75384	0	75384	793.51	0	793.51	793.51
IPI00321978;IPI00858118	1;1	1;1	>IPI:IPI00321978.3|SWISS-PROT:P34022|TREMBL:O08846;Q3U6M5|ENSEMBL:ENSMUSP00000111309|REFSEQ:NP_035369|VEGA:OTTMUSP00000031864 Tax_Id=10090 Gene_Symbol=Ranbp1 Ran-specific GTPase-activating protein (Fragment);>IPI:IPI00858118.1|ENSEMBL:ENSMUSP00000055288|VE	2	1	1	1	1	1	1	4.4	23.596	203														2				1	1	0.001777	4.4	4.4	124470	54698	69773	6551.1	2878.9	3672.2	793.3
IPI00169788;IPI00116546	2;1	2;1	>IPI:IPI00169788.1|TREMBL:Q8K1M3|ENSEMBL:ENSMUSP00000035220|REFSEQ:NP_032950 Tax_Id=10090 Gene_Symbol=Prkar2a Protein kinase, cAMP dependent regulatory, type II alpha, isoform CRA_b;>IPI:IPI00116546.2|SWISS-PROT:P12367 Tax_Id=10090 Gene_Symbol=Prkar2a cAMP	2	2	2	1	2	1	2	7.7	45.589	402											2					1		1	2	0.00039265	2.7	7.7	75821	26028	49793	2527.4	867.6	1659.8	792.2
IPI00119115;IPI00377443	2;1	2;1	>IPI:IPI00119115.2|SWISS-PROT:P50518|ENSEMBL:ENSMUSP00000019354|REFSEQ:NP_031536 Tax_Id=10090 Gene_Symbol=Atp6v1e1 V-type proton ATPase subunit E 1;>IPI:IPI00377443.3|SWISS-PROT:Q9D593|ENSEMBL:ENSMUSP00000065285|REFSEQ:NP_083397 Tax_Id=10090 Gene_Symbol=At	2	2	2	2	2	2	2	8.4	26.157	226														4				2	2	1.49e-05	8.4	8.4	82289	33273	49016	4114.5	1663.7	2450.8	787.1
IPI00309224;IPI00943413;IPI00830446	2;2;2	2;2;2	>IPI:IPI00309224.4|SWISS-PROT:P42337 Tax_Id=10090 Gene_Symbol=Pik3ca Phosphatidylinositol-4,5-bisphosphate 3-kinase catalytic subunit alpha isoform;>IPI:IPI00943413.1|TREMBL:Q0VGQ5|ENSEMBL:ENSMUSP00000029201;ENSMUSP00000103878|REFSEQ:NP_032865|VEGA:OTTMUSP	3	2	2	0	2	0	2	1.9	124.45	1068							2												2	0.00018126	0	1.9	77232	0	77232	780.12	0	780.12	780.12
IPI00276222;IPI00856772	2;2	2;2	>IPI:IPI00276222.1|SWISS-PROT:Q8CIB5|TREMBL:Q3TLE2;Q3UMA4|ENSEMBL:ENSMUSP00000044554;ENSMUSP00000112188|REFSEQ:NP_666166|VEGA:OTTMUSP00000032080 Tax_Id=10090 Gene_Symbol=Fermt2 Fermitin family homolog 2;>IPI:IPI00856772.1|TREMBL:A6X941|VEGA:OTTMUSP00000032	2	2	2	1	2	1	2	2.8	77.8	680									3									1	2	2.14e-05	1.5	2.8	62294	10494	51800	1175.4	198	977.36	779.36
IPI00137736;IPI00458881;IPI00849074;IPI00719947;IPI00622152;IPI00623913;IPI00664934;IPI00850904	2;2;2;2;1;1;1;1	2;2;2;2;1;1;1;1	>IPI:IPI00137736.1|SWISS-PROT:P62858|TREMBL:Q059I1|ENSEMBL:ENSMUSP00000110013|REFSEQ:NP_058540;XP_001479038;XP_001480156 Tax_Id=10090 Gene_Symbol=Rps28;Gm10443 40S ribosomal protein S28;>IPI:IPI00458881.2|ENSEMBL:ENSMUSP00000082253|REFSEQ:XP_001477731;XP_0	8	2	2	2	2	2	2	30.4	7.8409	69																	4	2	2	1.92e-05	30.4	30.4	91063	42425	48638	11383	5303.1	6079.8	776.7
IPI00648408;IPI00408822;IPI00856292;IPI00875582;IPI00858235	5;5;5;3;1	5;5;5;3;1	>IPI:IPI00648408.1|TREMBL:A2A9Q2|ENSEMBL:ENSMUSP00000102255|VEGA:OTTMUSP00000008674 Tax_Id=10090 Gene_Symbol=Nrd1 Nardilysin, N-arginine dibasic convertase, NRD convertase 1;>IPI:IPI00408822.2|SWISS-PROT:Q8BHG1|TREMBL:A2A9Q1;Q8CIJ0;Q8R320|ENSEMBL:ENSMUSP00	5	5	5	4	2	4	2	4.3	140.62	1229						6	1											4	3	6.58e-16	3.7	1.5	370400	151980	218420	4307	1767.3	2539.7	772.4
IPI00608091;IPI00420143	4;3	4;3	>IPI:IPI00608091.1|SWISS-PROT:Q8BY87-1|TREMBL:Q32NY0|ENSEMBL:ENSMUSP00000081757 Tax_Id=10090 Gene_Symbol=Usp47 Isoform 1 of Ubiquitin carboxyl-terminal hydrolase 47;>IPI:IPI00420143.1|SWISS-PROT:Q8BY87-2|TREMBL:Q3UB96|ENSEMBL:ENSMUSP00000102264|REFSEQ:NP_5	2	4	4	0	4	0	4	4.1	157.45	1376					4														4	2.26e-10	0	4.1	79132	0	79132	768.27	0	768.27	768.27
IPI00453776;IPI00808494	3;2	3;2	>IPI:IPI00453776.1|SWISS-PROT:Q8BL66|TREMBL:Q3TQY5|ENSEMBL:ENSMUSP00000061493|REFSEQ:NP_001001932 Tax_Id=10090 Gene_Symbol=Eea1 Early endosome antigen 1;>IPI:IPI00808494.1|TREMBL:Q05CS7|ENSEMBL:ENSMUSP00000100925 Tax_Id=10090 Gene_Symbol=Eea1 Eea1 protein	2	3	3	1	3	1	3	2.3	160.91	1411					4													1	3	1.55e-06	0.7	2.3	113110	0	113110	764.27	0	764.27	764.27
IPI00275587;IPI00606459	2;2	1;1	>IPI:IPI00275587.6|SWISS-PROT:Q8C650-1|ENSEMBL:ENSMUSP00000086493|REFSEQ:NP_001020081 Tax_Id=10090 Gene_Symbol=Sept10 Isoform 1 of Septin-10;>IPI:IPI00606459.1|SWISS-PROT:Q8C650-2|ENSEMBL:ENSMUSP00000020074|REFSEQ:NP_001020082 Tax_Id=10090 Gene_Symbol=Sept	2	2	1	0	2	0	1	4.6	52.422	452											1								1	1.01e-06	0	4.6	28164	0	28164	761.18	0	761.18	761.18
IPI00117846	1	1	>IPI:IPI00117846.1|SWISS-PROT:O54784|TREMBL:Q05A21|ENSEMBL:ENSMUSP00000035962|REFSEQ:NP_031854 Tax_Id=10090 Gene_Symbol=Dapk3 Death-associated protein kinase 3	1	1	1	0	1	0	1	2.9	51.421	448											1								1	0.001007	0	2.9	29537	0	29537	757.36	0	757.36	757.36
IPI00116450;IPI00229487;IPI00229489	1;1;1	1;1;1	>IPI:IPI00116450.1|SWISS-PROT:Q08024-1|ENSEMBL:ENSMUSP00000059382|REFSEQ:NP_071704 Tax_Id=10090 Gene_Symbol=Cbfb Isoform 1 of Core-binding factor subunit beta;>IPI:IPI00229487.1|SWISS-PROT:Q08024-2|TREMBL:Q3UYR3|ENSEMBL:ENSMUSP00000105019|REFSEQ:NP_0011549	3	1	1	0	1	0	1	8.6	22.03	187															1				1	1.92e-05	0	8.6	13545	0	13545	752.5	0	752.5	752.5
IPI00465876	1	1	>IPI:IPI00465876.1|SWISS-PROT:Q6DVA0|ENSEMBL:ENSMUSP00000058221|REFSEQ:NP_666187 Tax_Id=10090 Gene_Symbol=Lemd2 LEM domain-containing protein 2	1	1	1	0	1	0	1	2.2	57.506	511										1									1	0.0018492	0	2.2	32181	0	32181	731.38	0	731.38	731.38
IPI00467796;IPI00480341;IPI00116793	3;3;1	3;3;1	>IPI:IPI00467796.5|REFSEQ:XP_001480422;XP_001481200 Tax_Id=10090 Gene_Symbol=Gm9816 similar to G protein pathway suppressor 1;>IPI:IPI00480341.3|SWISS-PROT:Q99LD4-1|ENSEMBL:ENSMUSP00000101749;ENSMUSP00000112007|REFSEQ:NP_663345|VEGA:OTTMUSP00000004561 Tax_	3	3	3	2	2	2	2	6.2	55.117	487										4								2	2	6.08e-06	5.3	6.2	152320	60491	91827	3542.3	1406.8	2135.5	728.7
IPI00122565;IPI00416577	1;1	1;1	>IPI:IPI00122565.1|SWISS-PROT:Q61598-1|TREMBL:Q3TIY6;Q3UC72;Q3UPA3;Q3UUX9|ENSEMBL:ENSMUSP00000062996|REFSEQ:NP_032138 Tax_Id=10090 Gene_Symbol=Gdi2 Isoform 1 of Rab GDP dissociation inhibitor beta;>IPI:IPI00416577.1|SWISS-PROT:Q61598-2|ENSEMBL:ENSMUSP00000	2	1	1	1	1	1	1	2.7	50.537	445						1				1	1					1		3	1	0.0024604	2.7	2.7	71050	22811	48239	2030	651.73	1378.3	726.57
IPI00623749;IPI00396787	2;1	2;1	>IPI:IPI00623749.1|TREMBL:Q70FJ1;Q80TR6;Q99P24;Q9CVC1|ENSEMBL:ENSMUSP00000046129|REFSEQ:NP_919444|VEGA:OTTMUSP00000017425 Tax_Id=10090 Gene_Symbol=Akap9 A kinase (PRKA) anchor protein (yotiao) 9;>IPI:IPI00396787.4|TREMBL:Q3TH74;Q8BV41;Q8C0C6;Q9CS73|ENSEMBL	2	2	2	1	2	1	2	0.5	434.13	3779								1	2				1					2	2	0.0026161	0.2	0.5	341140	40688	300460	952.91	113.65	839.26	725.61
IPI00471127	1	1	>IPI:IPI00471127.1|SWISS-PROT:Q91W92|ENSEMBL:ENSMUSP00000060930|REFSEQ:NP_081495 Tax_Id=10090 Gene_Symbol=Cdc42ep1 Cdc42 effector protein 1	1	1	1	0	1	0	1	4.6	43.095	409											1								1	0.0092318	0	4.6	16443	0	16443	714.9	0	714.9	714.9
IPI00754712;IPI00124102	1;1	1;1	>IPI:IPI00754712.1|REFSEQ:XP_001476562 Tax_Id=10090 Gene_Symbol=LOC100046616 similar to aquaporin 5;>IPI:IPI00124102.1|SWISS-PROT:Q9WTY4|TREMBL:B2RWZ5|ENSEMBL:ENSMUSP00000048739|REFSEQ:NP_033831 Tax_Id=10090 Gene_Symbol=Aqp5 Aquaporin-5	2	1	1	0	1	0	1	2.9	37.446	350																1			1	0.0040442	0	2.9	12133	0	12133	713.69	0	713.69	713.69
IPI00226234;IPI00828952;IPI00649175	3;3;3	3;3;3	>IPI:IPI00226234.5|SWISS-PROT:P27612 Tax_Id=10090 Gene_Symbol=Plaa Phospholipase A-2-activating protein;>IPI:IPI00828952.1|TREMBL:A4QPD6|ENSEMBL:ENSMUSP00000102724|REFSEQ:NP_766283|VEGA:OTTMUSP00000008214 Tax_Id=10090 Gene_Symbol=Plaa phospholipase A2, act	3	3	3	2	3	2	3	4.5	87.234	794									5									2	3	2.49e-06	3.3	4.5	159250	59475	99772	2793.8	1043.4	1750.4	707
IPI00880852;IPI00229703;IPI00132276	1;1;1	1;1;1	>IPI:IPI00880852.1|TREMBL:B0QZN5;O35619|ENSEMBL:ENSMUSP00000112611|VEGA:OTTMUSP00000035737 Tax_Id=10090 Gene_Symbol=Vamp2 Vesicle-associated membrane 2;>IPI:IPI00229703.6|SWISS-PROT:P63044|TREMBL:Q8CHR4|ENSEMBL:ENSMUSP00000021273|REFSEQ:NP_033523|VEGA:OTTM	3	1	1	1	1	1	1	10.4	17.862	163													1			1		1	1	0.00086792	10.4	10.4	8349.3	0	8349.3	695.77	0	695.77	695.77
IPI00339468;IPI00875791;IPI00607914	1;1;1	1;1;1	>IPI:IPI00339468.4|SWISS-PROT:O70133-2|TREMBL:Q05BR6;Q3TEB2;Q3TF92;Q3UR42|ENSEMBL:ENSMUSP00000038135|REFSEQ:NP_031868 Tax_Id=10090 Gene_Symbol=Dhx9 Isoform 2 of ATP-dependent RNA helicase A;>IPI:IPI00875791.1|SWISS-PROT:O70133-1 Tax_Id=10090 Gene_Symbol=Dh	3	1	1	0	1	0	1	0.7	149.69	1384						1													1	0.00080593	0	0.7	62640	0	62640	680.87	0	680.87	680.87
IPI00116285;IPI00850347;IPI00867784	2;2;1	2;2;1	>IPI:IPI00116285.2|SWISS-PROT:P69566-1|ENSEMBL:ENSMUSP00000045791|REFSEQ:NP_064314 Tax_Id=10090 Gene_Symbol=Ranbp9 RAN binding protein 9;>IPI:IPI00850347.1|REFSEQ:XP_001473804 Tax_Id=10090 Gene_Symbol=LOC100045146 similar to B cell antigen receptor Ig beta	3	2	2	0	2	0	2	3.9	75.767	710								2											2	7.97e-05	0	3.9	24263	0	24263	673.97	0	673.97	673.97
IPI00113214;IPI00881918;IPI00881643;IPI00881491	7;7;3;2	7;7;3;2	>IPI:IPI00113214.1|SWISS-PROT:P56399|ENSEMBL:ENSMUSP00000041299|REFSEQ:NP_038728|VEGA:OTTMUSP00000033836 Tax_Id=10090 Gene_Symbol=Usp5 Ubiquitin carboxyl-terminal hydrolase 5;>IPI:IPI00881918.1|TREMBL:Q3U4W8|ENSEMBL:ENSMUSP00000114000|VEGA:OTTMUSP000000338	4	7	7	6	6	6	6	10.8	95.832	858								13										7	6	5.49e-21	9.6	9.3	539280	250510	288770	9461	4394.9	5066.1	671.2
IPI00915083;IPI00410747;IPI00410748;IPI00132821	1;1;1;1	1;1;1;1	>IPI:IPI00915083.1|TREMBL:Q3TIJ0|REFSEQ:NP_001032936 Tax_Id=10090 Gene_Symbol=Cnot2 CCR4-NOT transcription complex, subunit 2 isoform d;>IPI:IPI00410747.1|SWISS-PROT:Q8C5L3-1|ENSEMBL:ENSMUSP00000100902|REFSEQ:NP_001032935 Tax_Id=10090 Gene_Symbol=Cnot2 Iso	4	1	1	0	1	0	1	2.9	60.878	550										1									1	0.0012151	0	2.9	21461	0	21461	670.67	0	670.67	670.67
IPI00895361;IPI00895482;IPI00348248	1;1;1	1;1;1	>IPI:IPI00895361.1|ENSEMBL:ENSMUSP00000113343|REFSEQ:NP_001139684|VEGA:OTTMUSP00000041573 Tax_Id=10090 Gene_Symbol=Mrps10 mitochondrial ribosomal protein S10 isoform 1;>IPI:IPI00895482.1|SWISS-PROT:Q80ZK0|TREMBL:Q501J4|ENSEMBL:ENSMUSP00000113460|REFSEQ:NP_	3	1	1	0	1	0	1	6	22.858	201																1			1	0.018494	0	6	14712	0	14712	668.75	0	668.75	668.75
IPI00874995;IPI00903407	2;1	2;1	>IPI:IPI00874995.2|SWISS-PROT:Q6PIU9|REFSEQ:XP_001479224;XP_001480244 Tax_Id=10090 Gene_Symbol=Aak1 Uncharacterized protein FLJ45252 homolog;>IPI:IPI00903407.1|ENSEMBL:ENSMUSP00000111752 Tax_Id=10090 Gene_Symbol=- 14 kDa protein	2	2	2	0	2	0	2	9.9	37.704	354						2													2	1.22e-05	0	9.9	15374	0	15374	668.42	0	668.42	668.42
IPI00406447;IPI00122349;IPI00881485;IPI00880785;IPI00881742	8;6;6;4;1	5;3;3;2;1	>IPI:IPI00406447.3|TREMBL:Q71H74|ENSEMBL:ENSMUSP00000089536;ENSMUSP00000112928|VEGA:OTTMUSP00000038047 Tax_Id=10090 Gene_Symbol=Dpysl3 Collapsin response mediator protein 4A;>IPI:IPI00122349.1|SWISS-PROT:Q62188|ENSEMBL:ENSMUSP00000025379|REFSEQ:NP_033494|V	5	8	5	5	6	3	4	13.3	73.884	683									11	2								5	8	2.3e-18	7.3	9.8	737410	351010	386400	13913	6622.8	7290.5	667.7
IPI00117556;IPI00556871	1;1	1;1	>IPI:IPI00117556.1|SWISS-PROT:P35385 Tax_Id=10090 Gene_Symbol=Hspb7 Heat shock protein beta-7;>IPI:IPI00556871.4|TREMBL:Q5FW72|ENSEMBL:ENSMUSP00000099544|REFSEQ:NP_038896|VEGA:OTTMUSP00000010990 Tax_Id=10090 Gene_Symbol=Hspb7 Heat shock protein family, mem	2	1	1	1	1	1	1	7.7	18.621	169													1		1			1	1	0.0021556	7.7	7.7	29349	10382	18968	2257.6	798.59	1459	660.41
IPI00346965;IPI00648683	13;12	3;2	>IPI:IPI00346965.5|TREMBL:Q3TXG4;Q5SVG5;Q6NXY3|ENSEMBL:ENSMUSP00000009234;ENSMUSP00000105523|REFSEQ:NP_031480|VEGA:OTTMUSP00000005281 Tax_Id=10090 Gene_Symbol=Ap1b1 adaptor protein complex AP-1, beta 1 subunit;>IPI:IPI00648683.3|SWISS-PROT:O35643|TREMBL:Q3	2	13	3	2	13	0	3	14.7	103.93	943								3											3	1.14e-28	2.7	14.7	41834	0	41834	653.66	0	653.66	653.66
IPI00136701;IPI00830549;IPI00830639	10;2;2	7;0;0	>IPI:IPI00136701.1|SWISS-PROT:O88990|TREMBL:Q3UYE4|ENSEMBL:ENSMUSP00000006626|REFSEQ:NP_038484|VEGA:OTTMUSP00000017571 Tax_Id=10090 Gene_Symbol=Actn3 Alpha-actinin-3	3	10	7	6	9	5	6	12.7	103.04	900								12										6	6	5.67e-38	8.1	11.6	183160	68930	114230	2579.8	970.85	1608.9	638.05
IPI00132456	1	1	>IPI:IPI00132456.1|SWISS-PROT:Q9CQE8|TREMBL:Q4VA29|ENSEMBL:ENSMUSP00000022341|REFSEQ:NP_080804 Tax_Id=10090 Gene_Symbol=2700060E02Rik UPF0568 protein C14orf166 homolog	1	1	1	1	1	1	1	6.6	28.152	244														2				1	1	0.0023306	6.6	6.6	15902	0	15902	636.1	0	636.1	636.1
IPI00330247;IPI00808590;IPI00623041;IPI00808541;IPI00808291;IPI00551474;IPI00551540	2;2;2;2;1;1;1	2;2;2;2;1;1;1	>IPI:IPI00330247.4|SWISS-PROT:Q5NBX1-1|TREMBL:B2RWU4|ENSEMBL:ENSMUSP00000045693;ENSMUSP00000105278|REFSEQ:NP_766084|VEGA:OTTMUSP00000005377 Tax_Id=10090 Gene_Symbol=Cobl Isoform 1 of Protein cordon-bleu;>IPI:IPI00808590.1|SWISS-PROT:Q5NBX1-3 Tax_Id=10090 G	7	2	2	1	2	1	2	1.7	143.86	1337											2					1		1	2	5.81e-05	0.9	1.7	73430	6623.1	66807	772.95	69.717	703.23	633.513
IPI00109415	1	1	>IPI:IPI00109415.1|SWISS-PROT:P97470|TREMBL:Q3UNF2|ENSEMBL:ENSMUSP00000032936|REFSEQ:NP_062648 Tax_Id=10090 Gene_Symbol=Ppp4c Serine/threonine-protein phosphatase 4 catalytic subunit	1	1	1	0	1	0	1	3.6	35.08	307													1						1	0.0056619	0	3.6	16455	0	16455	632.87	0	632.87	632.87
IPI00776018;IPI00776053;IPI00653072;IPI00131086;IPI00775798	3;3;3;3;3	3;3;3;3;3	>IPI:IPI00776018.1|TREMBL:A2BFF9|ENSEMBL:ENSMUSP00000107768;ENSMUSP00000107772|VEGA:OTTMUSP00000018982;OTTMUSP00000018983 Tax_Id=10090 Gene_Symbol=Dync1i2 Dynein cytoplasmic 1 intermediate chain 2;>IPI:IPI00776053.1|TREMBL:A2BFF5|ENSEMBL:ENSMUSP00000107764	5	3	3	3	2	3	2	7.7	71.424	638									5									3	2	1.52e-08	7.7	5.5	168230	72418	95810	4546.7	1957.3	2589.5	632.2
IPI00875090;IPI00895388;IPI00816989;IPI00848965;IPI00226043;IPI00378469;IPI00850061	2;2;2;1;1;1;1	2;2;2;1;1;1;1	>IPI:IPI00875090.1|ENSEMBL:ENSMUSP00000000264 Tax_Id=10090 Gene_Symbol=Ifi204 72 kDa protein;>IPI:IPI00895388.1|SWISS-PROT:P15092-1 Tax_Id=10090 Gene_Symbol=Ifi204 Isoform 1 of Interferon-activable protein 204;>IPI:IPI00816989.1|SWISS-PROT:P15092-2|ENSEMBL	7	2	2	0	2	0	2	3.1	71.686	641									2										2	0.0014476	0	3.1	34726	0	34726	631.38	0	631.38	631.38
IPI00461826	4	4	>IPI:IPI00461826.2|SWISS-PROT:Q8CGU1|ENSEMBL:ENSMUSP00000023818|REFSEQ:NP_080468 Tax_Id=10090 Gene_Symbol=Calcoco1 Calcium-binding and coiled-coil domain-containing protein 1	1	4	4	4	3	4	3	7.2	77.279	691								7										4	3	2.03e-11	7.2	5.5	119100	42523	76580	2165.5	773.14	1392.4	619.26
IPI00170086;IPI00750277	2;1	2;1	>IPI:IPI00170086.1|SWISS-PROT:Q8K3H5|TREMBL:B1AYY3|ENSEMBL:ENSMUSP00000046329|REFSEQ:NP_680779|VEGA:OTTMUSP00000012266 Tax_Id=10090 Gene_Symbol=Myo3a Myosin IIIA;>IPI:IPI00750277.2|TREMBL:A2ASW0|VEGA:OTTMUSP00000012227 Tax_Id=10090 Gene_Symbol=Myo3a Myosin	2	2	2	0	2	0	2	1	184.73	1613								1			1								2	0.0047111	0	1	83322	0	83322	617.2	0	617.2	617.2
IPI00133537;IPI00307952	1;1	1;1	>IPI:IPI00133537.1|SWISS-PROT:P46414|TREMBL:Q4FJM2 Tax_Id=10090 Gene_Symbol=Cdkn1b Cyclin-dependent kinase inhibitor 1B;>IPI:IPI00307952.2|TREMBL:Q8BG74|ENSEMBL:ENSMUSP00000003115;ENSMUSP00000065832|REFSEQ:NP_034005|VEGA:OTTMUSP00000023376;OTTMUSP000000233	2	1	1	0	1	0	1	6.6	22.21	197														1					1	0.0040041	0	6.6	11697	0	11697	615.61	0	615.61	615.61
IPI00465946	1	1	>IPI:IPI00465946.1|SWISS-PROT:Q80VD1|TREMBL:Q8CAB7|ENSEMBL:ENSMUSP00000028825|REFSEQ:NP_080896|VEGA:OTTMUSP00000015716 Tax_Id=10090 Gene_Symbol=Fam98b Protein FAM98B	1	1	1	0	1	0	1	3.7	45.349	429											1								1	0.0012428	0	3.7	23343	0	23343	614.29	0	614.29	614.29
IPI00880817;IPI00473753	1;1	1;1	>IPI:IPI00880817.1|VEGA:OTTMUSP00000037527 Tax_Id=10090 Gene_Symbol=Ppp2r2d Protein;>IPI:IPI00473753.2|SWISS-PROT:Q925E7|ENSEMBL:ENSMUSP00000040321|REFSEQ:NP_080667|VEGA:OTTMUSP00000037526 Tax_Id=10090 Gene_Symbol=Ppp2r2d Serine/threonine-protein phosphata	2	1	1	0	1	0	1	2.4	52.239	457											1								1	0.0052277	0	2.4	23268	0	23268	612.32	0	612.32	612.32
IPI00117087	1	1	>IPI:IPI00117087.1|SWISS-PROT:Q61081|ENSEMBL:ENSMUSP00000019615|REFSEQ:NP_058022 Tax_Id=10090 Gene_Symbol=Cdc37 Hsp90 co-chaperone Cdc37	1	1	1	0	1	0	1	4.5	44.593	379											1								1	0.0011009	0	4.5	20584	0	20584	605.4	0	605.4	605.4
IPI00321848;IPI00886324	2;2	2;2	>IPI:IPI00321848.6|SWISS-PROT:Q8K1A6|ENSEMBL:ENSMUSP00000046449|REFSEQ:NP_666082|VEGA:OTTMUSP00000039748 Tax_Id=10090 Gene_Symbol=Cc2d1a Coiled-coil and C2 domain-containing protein 1A;>IPI:IPI00886324.1|ENSEMBL:ENSMUSP00000112556|VEGA:OTTMUSP00000039749 T	2	2	2	0	2	0	2	2.3	103.7	943							2												2	6.89e-05	0	2.3	45003	0	45003	600.04	0	600.04	600.04
IPI00135182;IPI00399510;IPI00785291;IPI00785271	4;4;4;4	4;4;4;4	>IPI:IPI00135182.3|SWISS-PROT:Q80XB4-1|ENSEMBL:ENSMUSP00000073228|REFSEQ:NP_032759 Tax_Id=10090 Gene_Symbol=Nrap Isoform 1 of Nebulin-related-anchoring protein;>IPI:IPI00399510.2|SWISS-PROT:Q80XB4-2|ENSEMBL:ENSMUSP00000048364|REFSEQ:NP_932307 Tax_Id=10090	4	4	4	0	4	0	4	2.5	195.77	1728					4														4	1.69e-14	0	2.5	99977	0	99977	598.66	0	598.66	598.66
IPI00121288;IPI00880613	1;1	1;1	>IPI:IPI00121288.5|SWISS-PROT:Q9DCS9|ENSEMBL:ENSMUSP00000043543|REFSEQ:NP_080960|VEGA:OTTMUSP00000037298 Tax_Id=10090 Gene_Symbol=Ndufb10 NADH dehydrogenase [ubiquinone] 1 beta subcomplex subunit 10;>IPI:IPI00880613.1|VEGA:OTTMUSP00000037354 Tax_Id=10090 G	2	1	1	0	1	0	1	10.8	21.024	176															1				1	0.0019104	0	10.8	10760	0	10760	597.79	0	597.79	597.79
IPI00169793;IPI00678039	2;2	2;2	>IPI:IPI00169793.1|SWISS-PROT:Q8K1N4-1|ENSEMBL:ENSMUSP00000070549|REFSEQ:NP_631879 Tax_Id=10090 Gene_Symbol=Spats2 Isoform 1 of Spermatogenesis-associated serine-rich protein 2;>IPI:IPI00678039.1|SWISS-PROT:Q8K1N4-2 Tax_Id=10090 Gene_Symbol=Spats2 Isoform	2	2	2	0	2	0	2	5.3	58.955	545									2										2	0.0013723	0	5.3	27462	0	27462	597	0	597	597
REV__IPI00756446;REV__IPI00750446;REV__IPI00330332;REV__IPI00953737	1;1;1;1	1;1;1;1	>IPI:IPI00756446.1|TREMBL:A2AHK0;Q05DE1|ENSEMBL:ENSMUSP00000106934;ENSMUSP00000106935|REFSEQ:NP_001160069|VEGA:OTTMUSP00000015219 Tax_Id=10090 Gene_Symbol=Dgkz diacylglycerol kinase zeta isoform 1;>IPI:IPI00750446.1|TREMBL:A2AHJ7|ENSEMBL:ENSMUSP00000106937	4	1	1	0	1	0	1	1.5	125.13	1123				1															1	0.0067548	0	1.5	52905	0	52905	587.84	0	587.84	587.84
IPI00420807;IPI00457656;IPI00515505	1;1;1	1;1;1	>IPI:IPI00420807.3|SWISS-PROT:Q6PDM2-1|ENSEMBL:ENSMUSP00000078792|REFSEQ:NP_775550;XP_001480947|VEGA:OTTMUSP00000001418;OTTMUSP00000042503 Tax_Id=10090 Gene_Symbol=Sfrs1;LOC100048559 Isoform 1 of Splicing factor, arginine/serine-rich 1;>IPI:IPI00457656.3|S	3	1	1	0	1	0	1	4.4	27.744	248														1					1	0.0018441	0	4.4	15798	0	15798	585.12	0	585.12	585.12
IPI00420363	6	3	>IPI:IPI00420363.2|SWISS-PROT:Q61656|TREMBL:A1L333;Q3UXW3;Q3V0Z8;Q5U222;Q8BTS0;Q921Y3;Q9CSD9|ENSEMBL:ENSMUSP00000021062|REFSEQ:NP_031866|VEGA:OTTMUSP00000003751 Tax_Id=10090 Gene_Symbol=Ddx5 Probable ATP-dependent RNA helicase DDX5	1	6	3	6	6	3	3	10.4	69.319	614									6	1								3	4	1.88e-18	10.4	10.4	436370	204770	231600	9284.4	4356.8	4927.6	570.8
IPI00553777;IPI00817004;IPI00947561;IPI00469298;IPI00620806;IPI00889986	2;2;2;2;1;1	2;2;2;2;1;1	>IPI:IPI00553777.2|SWISS-PROT:P49312-2|TREMBL:P70370;Q3UK83;Q5EBP8|ENSEMBL:ENSMUSP00000042658|REFSEQ:NP_001034218 Tax_Id=10090 Gene_Symbol=Hnrnpa1 Putative uncharacterized protein;>IPI:IPI00817004.1|SWISS-PROT:P49312-1|TREMBL:Q3TFB1;Q3TIK8;Q3U7F3|ENSEMBL:E	6	2	2	2	2	2	2	7.5	38.803	373													2		2			2	2	1.73e-10	7.5	7.5	149320	66720	82604	5333	2382.9	2950.1	567.2
IPI00112719	1	1	>IPI:IPI00112719.1|SWISS-PROT:P10518|TREMBL:O89061;Q8VCZ1;Q9DD05|ENSEMBL:ENSMUSP00000030090;ENSMUSP00000103068|REFSEQ:NP_032551|VEGA:OTTMUSP00000009376;OTTMUSP00000009377 Tax_Id=10090 Gene_Symbol=Alad Delta-aminolevulinic acid dehydratase	1	1	1	0	1	0	1	6.7	36.023	330													1						1	0.0030183	0	6.7	11733	0	11733	558.7	0	558.7	558.7
IPI00350458;IPI00788478	8;8	8;8	>IPI:IPI00350458.4|SWISS-PROT:Q8CGY6-1|ENSEMBL:ENSMUSP00000103795|VEGA:OTTMUSP00000000874 Tax_Id=10090 Gene_Symbol=Unc45b Isoform 1 of Protein unc-45 homolog B;>IPI:IPI00788478.1|SWISS-PROT:Q8CGY6-2|ENSEMBL:ENSMUSP00000018989|REFSEQ:NP_848795 Tax_Id=10090	2	8	8	5	6	5	6	9.9	103.64	931						1		10										5	6	1.21e-13	6.4	7.7	153760	54598	99159	1922	682.47	1239.5	557.03
IPI00111931	1	1	>IPI:IPI00111931.1|SWISS-PROT:Q9D8S3|ENSEMBL:ENSMUSP00000064893|REFSEQ:NP_079721 Tax_Id=10090 Gene_Symbol=Arfgap3 ADP-ribosylation factor GTPase-activating protein 3	1	1	1	0	1	0	1	2.1	57.613	525										1									1	0.00030089	0	2.1	24917	0	24917	553.72	0	553.72	553.72
IPI00275992;IPI00830364;IPI00830249;IPI00831347	1;1;1;1	1;1;1;1	>IPI:IPI00275992.3|SWISS-PROT:Q9JIY5|TREMBL:Q3TXN0;Q3UJR3;Q80V84|ENSEMBL:ENSMUSP00000087073|REFSEQ:NP_062726|VEGA:OTTMUSP00000025609 Tax_Id=10090 Gene_Symbol=Htra2 Serine protease HTRA2, mitochondrial;>IPI:IPI00830364.1|ENSEMBL:ENSMUSP00000109596|VEGA:OTTM	4	1	1	1	1	1	1	2.8	49.348	458													1		1			1	1	0.00108	2.8	2.8	65969	24763	41205	2199	825.44	1373.5	548.06
IPI00855152;IPI00118271;IPI00928249;IPI00915477;IPI00753410	10;10;10;10;4	10;10;10;10;4	>IPI:IPI00855152.1|SWISS-PROT:A2AAJ9-1 Tax_Id=10090 Gene_Symbol=Obscn Isoform 1 of Obscurin;>IPI:IPI00118271.5|ENSEMBL:ENSMUSP00000049737|VEGA:OTTMUSP00000005951 Tax_Id=10090 Gene_Symbol=- 831 kDa protein;>IPI:IPI00928249.1|ENSEMBL:ENSMUSP00000020732 Tax_I	5	10	10	2	10	2	10	2	966.36	8891	12	4	6															2	20	8.38e-27	0.3	2	409850	17796	392050	591.41	25.679	565.73	540.051
IPI00466276;IPI00227943;IPI00469466;IPI00876222;IPI00227939;IPI00227941	5;5;5;5;5;5	5;5;5;5;5;5	>IPI:IPI00466276.2|SWISS-PROT:Q61738-1|ENSEMBL:ENSMUSP00000072897 Tax_Id=10090 Gene_Symbol=Itga7 Isoform Alpha-7X1X2B of Integrin alpha-7;>IPI:IPI00227943.4|SWISS-PROT:Q61738-6|ENSEMBL:ENSMUSP00000100861 Tax_Id=10090 Gene_Symbol=Itga7 Isoform Alpha-7X1X2A	6	5	5	2	5	2	5	6.7	129.25	1180							1	7										2	6	5.16e-12	1.9	6.7	420920	189690	231230	5466.5	2463.5	3003	539.5
IPI00453803;IPI00875550	1;1	1;1	>IPI:IPI00453803.5|SWISS-PROT:Q6ZPJ3 Tax_Id=10090 Gene_Symbol=Ube2o Ubiquitin-conjugating enzyme E2 O;>IPI:IPI00875550.1|TREMBL:A2A7X3|ENSEMBL:ENSMUSP00000080791|REFSEQ:NP_776116|VEGA:OTTMUSP00000004211 Tax_Id=10090 Gene_Symbol=Ube2o ubiquitin-conjugating	2	1	1	0	1	0	1	1.7	140.82	1288					1														1	0.0059222	0	1.7	45824	0	45824	539.11	0	539.11	539.11
IPI00111946	1	1	>IPI:IPI00111946.1|TREMBL:Q9D927|REFSEQ:NP_081215 Tax_Id=10090 Gene_Symbol=1810009N02Rik Putative uncharacterized protein	1	1	1	1	1	1	1	6.9	25.066	233														2				1	1	0.0005666	6.9	6.9	28814	9625.2	19188	1600.8	534.73	1066	531.27
IPI00162942	1	1	>IPI:IPI00162942.1|SWISS-PROT:Q921S7|TREMBL:B1AS38|ENSEMBL:ENSMUSP00000030365|REFSEQ:NP_079776|VEGA:OTTMUSP00000008749 Tax_Id=10090 Gene_Symbol=Mrpl37 39S ribosomal protein L37, mitochondrial	1	1	1	0	1	0	1	3.8	48.34	423											1								1	0.0011588	0	3.8	20496	0	20496	525.53	0	525.53	525.53
IPI00453999;IPI00831379	1;1	1;1	>IPI:IPI00453999.2|TREMBL:O55032;Q99M51;Q9Z279|ENSEMBL:ENSMUSP00000035050;ENSMUSP00000112221|REFSEQ:NP_035008|VEGA:OTTMUSP00000023124 Tax_Id=10090 Gene_Symbol=Nck1 non-catalytic region of tyrosine kinase adaptor protein 1;>IPI:IPI00831379.1|TREMBL:Q8BH99;Q	2	1	1	0	1	0	1	3.7	42.89	377											1								1	0.0030014	0	3.7	15558	0	15558	518.61	0	518.61	518.61
IPI00123014;IPI00890927;IPI00665052	2;2;1	2;2;1	>IPI:IPI00123014.1|SWISS-PROT:Q08642|TREMBL:Q3TBF1 Tax_Id=10090 Gene_Symbol=Padi2 Protein-arginine deiminase type-2;>IPI:IPI00890927.1|TREMBL:A3KME9;Q75WD0|ENSEMBL:ENSMUSP00000030765|REFSEQ:NP_032838|VEGA:OTTMUSP00000010714 Tax_Id=10090 Gene_Symbol=Padi2 p	3	2	2	1	2	1	2	3.7	76.219	673									3									1	2	5.57e-07	1.9	3.7	97268	35191	62077	1870.5	676.75	1193.8	517.05
IPI00808098;IPI00311445;IPI00407312;IPI00808433;IPI00895519	1;1;1;1;1	1;1;1;1;1	>IPI:IPI00808098.1|SWISS-PROT:Q922J9-4 Tax_Id=10090 Gene_Symbol=Far1 Isoform 4 of Fatty acyl-CoA reductase 1;>IPI:IPI00311445.5|SWISS-PROT:Q922J9-1|ENSEMBL:ENSMUSP00000033018|REFSEQ:NP_080419;NP_081655|VEGA:OTTMUSP00000041164 Tax_Id=10090 Gene_Symbol=Far1	5	1	1	1	1	1	1	2.3	59.95	519											1					1		1	1	0.0025529	2.3	2.3	38475	8494.2	29980	916.06	202.24	713.82	511.58
IPI00473376;IPI00126126;IPI00875456;IPI00226686;IPI00894803	2;2;2;1;1	2;2;2;1;1	>IPI:IPI00473376.2|TREMBL:Q3U5W1;Q3UDU1;Q8CD97;Q9CW17;Q9QXJ2;Q9QZE4|ENSEMBL:ENSMUSP00000082855|REFSEQ:NP_064347 Tax_Id=10090 Gene_Symbol=Stat2 Putative uncharacterized protein;>IPI:IPI00126126.1|SWISS-PROT:Q9WVL2-1 Tax_Id=10090 Gene_Symbol=Stat2 Isoform A	5	2	2	0	2	0	2	2.6	106.33	931							2												2	0.00018983	0	2.6	27432	0	27432	507.99	0	507.99	507.99
IPI00111145	1	1	>IPI:IPI00111145.7|TREMBL:B1AVZ0|ENSEMBL:ENSMUSP00000085175|REFSEQ:NP_001074658|VEGA:OTTMUSP00000019628 Tax_Id=10090 Gene_Symbol=Uprt Uracil phosphoribosyltransferase (FUR1) homolog	1	1	1	1	1	1	1	3.5	34.278	310													1		1			1	1	0.0011824	3.5	3.5	59861	24099	35762	2602.7	1047.8	1554.9	507.1
IPI00311200;IPI00336889;IPI00944111;IPI00889820	5;5;5;5	1;1;1;1	>IPI:IPI00311200.3|SWISS-PROT:Q64518-2|TREMBL:B1ATS5;Q8VD16;Q91YM6|ENSEMBL:ENSMUSP00000021142;ENSMUSP00000104126|REFSEQ:NP_058025|VEGA:OTTMUSP00000006654;OTTMUSP00000042325 Tax_Id=10090 Gene_Symbol=Atp2a3 ATPase, Ca++ transporting, ubiquitous isoform b;>IP	4	5	1	3	5	0	1	4.3	113.64	1038							1	1											2	1e-28	3.7	4.3	38302	0	38302	503.97	0	503.97	503.97
IPI00118344;IPI00881216;IPI00881557;IPI00886102	3;3;3;1	3;3;3;1	>IPI:IPI00118344.1|SWISS-PROT:O70475|TREMBL:Q3TI06;Q3TJ71;Q3TJE8;Q3TS38|ENSEMBL:ENSMUSP00000031103|REFSEQ:NP_033492|VEGA:OTTMUSP00000035847 Tax_Id=10090 Gene_Symbol=Ugdh UDP-glucose 6-dehydrogenase;>IPI:IPI00881216.1|TREMBL:Q3UIZ1|VEGA:OTTMUSP00000035849 T	4	3	3	3	2	3	2	7.3	54.831	493										4	1							3	2	1.73e-10	7.3	4.7	127680	53665	74014	3114.1	1308.9	1805.2	496.3
IPI00127755;IPI00881930	2;2	2;2	>IPI:IPI00127755.4|SWISS-PROT:O35177|ENSEMBL:ENSMUSP00000021794|REFSEQ:NP_001104794 Tax_Id=10090 Gene_Symbol=Nedd9 Enhancer of filamentation 1;>IPI:IPI00881930.1|REFSEQ:NP_059492 Tax_Id=10090 Gene_Symbol=Nedd9 neural precursor cell expressed, developmental	2	2	2	0	2	0	2	3.1	93.051	833								2											2	0.0026384	0	3.1	32095	0	32095	493.77	0	493.77	493.77
IPI00831133;IPI00221819;IPI00124879;IPI00895999	1;1;1;1	1;1;1;1	>IPI:IPI00831133.1|ENSEMBL:ENSMUSP00000110252|VEGA:OTTMUSP00000025606 Tax_Id=10090 Gene_Symbol=Eif2b4 62 kDa protein;>IPI:IPI00221819.1|SWISS-PROT:Q61749-2|ENSEMBL:ENSMUSP00000110250|REFSEQ:NP_001120827;NP_001120828|VEGA:OTTMUSP00000025605 Tax_Id=10090 Gen	4	1	1	0	1	0	1	1.9	62.352	566										1									1	9.56e-05	0	1.9	23485	0	23485	479.29	0	479.29	479.29
IPI00407692;IPI00844689;IPI00858269	4;4;1	4;4;1	>IPI:IPI00407692.3|SWISS-PROT:P50516-1|ENSEMBL:ENSMUSP00000066886;ENSMUSP00000110314|REFSEQ:NP_031534|VEGA:OTTMUSP00000027535;OTTMUSP00000027536 Tax_Id=10090 Gene_Symbol=Atp6v1a Isoform 1 of V-type proton ATPase catalytic subunit A;>IPI:IPI00844689.1|SWISS	3	4	4	3	2	3	2	7.3	68.325	617									6									3	3	1.13e-10	5.8	3.9	123230	50377	72849	2621.8	1071.9	1550	478.1
IPI00108388;IPI00798468;IPI00129561	6;6;2	6;6;2	>IPI:IPI00108388.1|SWISS-PROT:P70398 Tax_Id=10090 Gene_Symbol=Usp9x Probable ubiquitin carboxyl-terminal hydrolase FAF-X;>IPI:IPI00798468.1|TREMBL:A2AD18;Q4FE56;Q8BR77;Q8BS89;Q8C7T5|ENSEMBL:ENSMUSP00000077491;ENSMUSP00000086716;ENSMUSP00000111126|REFSEQ:NP	3	6	6	2	6	2	6	2.3	290.54	2559			6					2	1									3	6	6.45e-11	0.7	2.3	548210	230490	317720	2995.7	1259.5	1736.2	476.7
IPI00896727	3	3	>IPI:IPI00896727.1|SWISS-PROT:Q6ZQ38|TREMBL:Q3UMI9|ENSEMBL:ENSMUSP00000020315|REFSEQ:NP_082270|VEGA:OTTMUSP00000040291 Tax_Id=10090 Gene_Symbol=Cand1 Cullin-associated NEDD8-dissociated protein 1	1	3	3	3	3	3	3	3.3	136.33	1230				1		1	5											4	3	1.16e-08	3.3	3.3	41306	0	41306	474.79	0	474.79	474.79
IPI00463195;IPI00876524	2;1	2;1	>IPI:IPI00463195.2|SWISS-PROT:Q9D906|TREMBL:Q3TAB9;Q3TM87|ENSEMBL:ENSMUSP00000032457|REFSEQ:NP_083111 Tax_Id=10090 Gene_Symbol=Atg7 Autophagy-related protein 7;>IPI:IPI00876524.1|ENSEMBL:ENSMUSP00000111603|REFSEQ:XP_001481291 Tax_Id=10090 Gene_Symbol=LOC10	2	2	2	0	2	0	2	3.4	77.519	698								1	1										2	0.0026501	0	3.4	23423	0	23423	468.45	0	468.45	468.45
IPI00469768;IPI00262980	2;1	2;1	>IPI:IPI00469768.2|SWISS-PROT:Q8C2E7-1|ENSEMBL:ENSMUSP00000022976|REFSEQ:NP_705776 Tax_Id=10090 Gene_Symbol=E430025E21Rik Isoform 1 of Strumpellin;>IPI:IPI00262980.1|SWISS-PROT:Q8C2E7-2|TREMBL:Q3TQ26|ENSEMBL:ENSMUSP00000105756 Tax_Id=10090 Gene_Symbol=E430	2	2	2	0	2	0	2	2	134.11	1159							1	1											2	0.0033115	0	2	46191	0	46191	466.57	0	466.57	466.57
IPI00122418;IPI00752942;IPI00649422	1;1;1	1;1;1	>IPI:IPI00122418.1|SWISS-PROT:Q5SUF2-2|ENSEMBL:ENSMUSP00000021226|REFSEQ:NP_080589|VEGA:OTTMUSP00000001614 Tax_Id=10090 Gene_Symbol=Luc7l3 Isoform 2 of Luc7-like protein 3;>IPI:IPI00752942.1|SWISS-PROT:Q5SUF2-3|ENSEMBL:ENSMUSP00000103452 Tax_Id=10090 Gene_	3	1	1	0	1	0	1	3.7	58.435	491										1									1	1.31e-06	0	3.7	20421	0	20421	464.12	0	464.12	464.12
IPI00277554	1	1	>IPI:IPI00277554.4|SWISS-PROT:A2BDX3|TREMBL:Q14BE0|ENSEMBL:ENSMUSP00000096670|REFSEQ:NP_001153802|VEGA:OTTMUSP00000017168 Tax_Id=10090 Gene_Symbol=Mocs3 Adenylyltransferase and sulfurtransferase MOCS3	1	1	1	0	1	0	1	2.6	49.374	460											1								1	0.001332	0	2.6	15223	0	15223	461.29	0	461.29	461.29
IPI00798483;IPI00918951;IPI00551347;IPI00454179;IPI00918799;IPI00919052;IPI00659927;IPI00918813;IPI00918718;IPI00653749	1;1;1;1;1;1;1;1;1;1	1;1;1;1;1;1;1;1;1;1	>IPI:IPI00798483.1|SWISS-PROT:Q8CBW3-1|TREMBL:B7ZCT9|ENSEMBL:ENSMUSP00000088957|REFSEQ:NP_001070658|VEGA:OTTMUSP00000044764 Tax_Id=10090 Gene_Symbol=Abi1 Isoform 1 of Abl interactor 1;>IPI:IPI00918951.1|TREMBL:B7ZCU0|VEGA:OTTMUSP00000044765 Tax_Id=10090 Ge	10	1	1	1	1	1	1	2.3	52.287	481										2								1	1	6.84e-05	2.3	2.3	87623	37402	50221	3129.4	1335.8	1793.6	457.8
IPI00108450;IPI00649051	2;2	2;2	>IPI:IPI00108450.3|SWISS-PROT:Q80ZK9|TREMBL:A2AE97;Q3TRY0;Q8JZZ2|ENSEMBL:ENSMUSP00000040647|REFSEQ:NP_955010;XP_001478911|VEGA:OTTMUSP00000011951 Tax_Id=10090 Gene_Symbol=Wdtc1;LOC100047575 WD and tetratricopeptide repeats protein 1;>IPI:IPI00649051.1|TREM	2	2	2	0	2	0	2	2.8	75.732	677									2										2	0.0040068	0	2.8	22846	0	22846	456.92	0	456.92	456.92
IPI00322492;IPI00742310;IPI00875852;IPI00515199	1;1;1;1	1;1;1;1	>IPI:IPI00322492.3|TREMBL:Q5SUS9|ENSEMBL:ENSMUSP00000099994|VEGA:OTTMUSP00000005288 Tax_Id=10090 Gene_Symbol=Ewsr1 Ewing sarcoma breakpoint region 1;>IPI:IPI00742310.4|SWISS-PROT:Q61545 Tax_Id=10090 Gene_Symbol=Ewsr1 RNA-binding protein EWS;>IPI:IPI0087585	4	1	1	1	1	1	1	2.1	69.036	661								1	1									1	1	0.0036441	2.1	2.1	31220	7411	23809	867.21	205.86	661.35	455.49
IPI00116308	1	1	>IPI:IPI00116308.1|SWISS-PROT:Q99L47|TREMBL:Q3TGW8;Q3U3N7;Q3U8D2;Q3U9V1|ENSEMBL:ENSMUSP00000023039|REFSEQ:NP_598487 Tax_Id=10090 Gene_Symbol=St13 Hsc70-interacting protein	1	1	1	1	1	1	1	3.8	41.655	371											1					1		1	1	0.0019152	3.8	3.8	40053	14106	25947	1540.5	542.55	997.97	455.42
IPI00408495;IPI00462199;IPI00113869	1;1;1	1;1;1	>IPI:IPI00408495.1|SWISS-PROT:P18572-1|ENSEMBL:ENSMUSP00000070751|REFSEQ:NP_033898 Tax_Id=10090 Gene_Symbol=Bsg Isoform 1 of Basigin;>IPI:IPI00462199.1|TREMBL:O55107 Tax_Id=10090 Gene_Symbol=Bsg Basigin (Fragment);>IPI:IPI00113869.1|SWISS-PROT:P18572-2|TRE	3	1	1	1	1	1	1	2.6	42.444	389											1				1	1		2	1	0.006362	2.6	2.6	50498	20244	30254	2295.4	920.17	1375.2	455.03
IPI00124412	2	2	>IPI:IPI00124412.7|TREMBL:B9EKT6;Q3UQP1|ENSEMBL:ENSMUSP00000071715|REFSEQ:NP_001028656 Tax_Id=10090 Gene_Symbol=Iqgap3 IQ motif containing GTPase activating protein 3	1	2	2	0	2	0	2	1.2	185.35	1632					2														2	9.1e-05	0	1.2	53460	0	53460	449.24	0	449.24	449.24
IPI00659447;IPI00420556	11;1	1;1	>IPI:IPI00659447.3|TREMBL:A0T1J8|ENSEMBL:ENSMUSP00000097910|REFSEQ:NP_963287 Tax_Id=10090 Gene_Symbol=Lmo7 LIM domain only 7	2	11	1	2	10	0	1	8.9	192.55	1699					1														1	5.1e-77	1.5	8.2	68580	0	68580	442.45	0	442.45	442.45
IPI00467383	5	5	>IPI:IPI00467383.2|SWISS-PROT:Q9JLV5|TREMBL:Q6ZQ84;Q9CTE0|ENSEMBL:ENSMUSP00000004478|REFSEQ:NP_057925 Tax_Id=10090 Gene_Symbol=Cul3 Cullin-3	1	5	5	4	5	4	5	8.3	88.947	768								9										4	5	1.32e-08	6.8	8.3	100520	33696	66822	1340.3	449.29	890.96	441.67
IPI00137424	1	1	>IPI:IPI00137424.2|SWISS-PROT:Q9QZH6|ENSEMBL:ENSMUSP00000096537|REFSEQ:NP_036159 Tax_Id=10090 Gene_Symbol=Ecsit Evolutionarily conserved signaling intermediate in Toll pathway, mitochondrial	1	1	1	1	1	1	1	2.3	49.798	435											1					1		1	1	0.0062406	2.3	2.3	34157	9447.2	24710	975.92	269.92	706	436.08
IPI00654261;IPI00228483;IPI00856457;IPI00856907	2;2;2;2	2;2;2;2	>IPI:IPI00654261.2|SWISS-PROT:Q8CBY1-1|ENSEMBL:ENSMUSP00000022386|REFSEQ:NP_001032298|VEGA:OTTMUSP00000028014 Tax_Id=10090 Gene_Symbol=Samd4 Isoform 1 of Protein Smaug homolog 1;>IPI:IPI00228483.1|SWISS-PROT:Q8CBY1-3|ENSEMBL:ENSMUSP00000098237|REFSEQ:NP_08	4	2	2	0	2	0	2	3.8	78.359	711									2										2	0.001357	0	3.8	18964	0	18964	431.01	0	431.01	431.01
IPI00114613;IPI00353418;IPI00663705;IPI00760043	3;1;1;1	3;1;1;1	>IPI:IPI00114613.3|SWISS-PROT:Q7TT50|TREMBL:B2RQQ7|ENSEMBL:ENSMUSP00000042565|REFSEQ:NP_898837 Tax_Id=10090 Gene_Symbol=Cdc42bpb Serine/threonine-protein kinase MRCK beta	4	3	3	1	3	1	3	1.9	194.78	1713					2			2										1	3	1.13e-05	0.4	1.9	140240	41550	98693	1054.5	312.41	742.05	429.64
IPI00114254	2	2	>IPI:IPI00114254.8|TREMBL:Q3UYZ5;Q6ZQC8|ENSEMBL:ENSMUSP00000089045|REFSEQ:NP_001074821 Tax_Id=10090 Gene_Symbol=Ttc37 tetratricopeptide repeat domain 37	1	2	2	0	2	0	2	1.4	173.94	1563					2														2	1.32e-05	0	1.4	50272	0	50272	422.46	0	422.46	422.46
IPI00459443	2	2	>IPI:IPI00459443.5|SWISS-PROT:P58871|TREMBL:B9EKJ7|ENSEMBL:ENSMUSP00000045767;ENSMUSP00000107232|REFSEQ:NP_001074729|VEGA:OTTMUSP00000014454 Tax_Id=10090 Gene_Symbol=Tnks1bp1 182 kDa tankyrase-1-binding protein	1	2	2	1	1	1	1	1.3	181.82	1720				2														1	1	0.00025066	0.8	0.5	49948	0	49948	419.73	0	419.73	419.73
IPI00338458	2	2	>IPI:IPI00338458.2|SWISS-PROT:Q14C51|TREMBL:Q3UK51;Q6NV85;Q8BSI7|ENSEMBL:ENSMUSP00000080743|REFSEQ:NP_081551 Tax_Id=10090 Gene_Symbol=Ptcd3 Putative uncharacterized protein	1	2	2	1	1	1	1	3.5	77.969	687									2									1	1	0.0052274	2.3	1.2	35933	6687.4	29246	665.43	123.84	541.59	417.75
IPI00118849;IPI00880773	1;1	1;1	>IPI:IPI00118849.1|SWISS-PROT:Q61214|TREMBL:A9C475|ENSEMBL:ENSMUSP00000023614;ENSMUSP00000113660|REFSEQ:NP_001106860;NP_031916|VEGA:OTTMUSP00000035913 Tax_Id=10090 Gene_Symbol=Dyrk1a Dual specificity tyrosine-phosphorylation-regulated kinase 1A;>IPI:IPI008	2	1	1	0	1	0	1	1.4	85.493	763								1											1	0.0060252	0	1.4	17543	0	17543	417.7	0	417.7	417.7
IPI00349069	1	1	>IPI:IPI00349069.4|SWISS-PROT:Q5U3K5|ENSEMBL:ENSMUSP00000058746|REFSEQ:NP_001019787|VEGA:OTTMUSP00000013172 Tax_Id=10090 Gene_Symbol=B230208H17Rik Putative GTP-binding protein Parf	1	1	1	0	1	0	1	3.6	79.83	725							1												1	1.3e-06	0	3.6	20363	0	20363	415.57	0	415.57	415.57
IPI00311072;IPI00760006	2;2	2;2	>IPI:IPI00311072.2|SWISS-PROT:Q9Z1J3-1|TREMBL:Q8C6I5;Q921V3;Q9CTB2|ENSEMBL:ENSMUSP00000029147|REFSEQ:NP_035041|VEGA:OTTMUSP00000044757 Tax_Id=10090 Gene_Symbol=Nfs1 nitrogen fixation gene, yeast homolog 1;>IPI:IPI00760006.1|SWISS-PROT:Q9Z1J3-2 Tax_Id=10090	2	2	2	1	1	1	1	3.1	50.569	459											1					1		1	1	1.18e-05	2.6	3.1	44630	14835	29794	1239.7	412.09	827.62	415.53
IPI00404359;IPI00461489	1;1	1;1	>IPI:IPI00404359.4|TREMBL:Q155P7;Q3TNJ4;Q3TZQ0;Q8BV30;Q8BVF5;Q8C0X4;Q9CUL0;Q9QZ84|ENSEMBL:ENSMUSP00000027900|REFSEQ:NP_001074832 Tax_Id=10090 Gene_Symbol=Cenpf centromere protein F;>IPI:IPI00461489.1|TREMBL:Q9EQN8 Tax_Id=10090 Gene_Symbol=Olfr221 Mitosin (	2	1	1	0	1	0	1	0.4	342.47	2997													1						1	0.013381	0	0.4	115700	0	115700	413.21	0	413.21	413.21
IPI00134870;IPI00930756	1;1	1;1	>IPI:IPI00134870.3|SWISS-PROT:Q9QXD1 Tax_Id=10090 Gene_Symbol=Acox2 Peroxisomal acyl-coenzyme A oxidase 2;>IPI:IPI00930756.2|TREMBL:Q3UNF3;Q8VCB0|ENSEMBL:ENSMUSP00000022271|REFSEQ:NP_001155139;NP_444345 Tax_Id=10090 Gene_Symbol=Acox2 acyl-Coenzyme A oxidas	2	1	1	0	1	0	1	1.5	76.892	681									1										1	0.0011453	0	1.5	20018	0	20018	408.53	0	408.53	408.53
IPI00117181	3	3	>IPI:IPI00117181.1|SWISS-PROT:O08917|TREMBL:Q3TJS0;Q540I4;Q6Y9S2|ENSEMBL:ENSMUSP00000001569|REFSEQ:NP_032053 Tax_Id=10090 Gene_Symbol=Flot1 Flotillin-1	1	3	3	3	2	3	2	6.5	47.513	428											2					3		3	2	3e-06	6.5	4.9	226120	105930	120200	6460.7	3026.4	3434.2	407.8
IPI00108143	3	1	>IPI:IPI00108143.1|SWISS-PROT:P70333|TREMBL:A2BDV8;Q3UR26|ENSEMBL:ENSMUSP00000050838;ENSMUSP00000074483;ENSMUSP00000108827;ENSMUSP00000108828;ENSMUSP00000108829|REFSEQ:NP_063921|VEGA:OTTMUSP00000020899;OTTMUSP00000020900;OTTMUSP00000020901;OTTMUSP000000209	1	3	1	1	3	0	1	9.8	49.279	449											1								1	4.05e-82	3.8	9.8	12510	0	12510	390.94	0	390.94	390.94
IPI00420706;IPI00875457;IPI00886008	9;8;2	9;8;2	>IPI:IPI00420706.4|SWISS-PROT:Q6PB66|ENSEMBL:ENSMUSP00000107927|REFSEQ:NP_082509|VEGA:OTTMUSP00000040245 Tax_Id=10090 Gene_Symbol=Lrpprc Leucine-rich PPR motif-containing protein, mitochondrial;>IPI:IPI00875457.1|ENSEMBL:ENSMUSP00000024934 Tax_Id=10090 Gen	3	9	9	6	4	6	4	7	156.61	1392				1		10												7	4	1.01e-49	4.7	3.4	393400	172160	221240	3122.3	1366.4	1755.9	389.5
IPI00848728;IPI00469941	2;2	2;2	>IPI:IPI00848728.1|REFSEQ:XP_001473784 Tax_Id=10090 Gene_Symbol=LOC100045132 similar to polyglutamine-containing protein;>IPI:IPI00469941.2|SWISS-PROT:Q8K3X4|ENSEMBL:ENSMUSP00000041070|REFSEQ:NP_665835 Tax_Id=10090 Gene_Symbol=6430527G18Rik Enhanced at pub	2	2	2	0	2	0	2	3.8	86.534	833								2											2	0.00014382	0	3.8	18661	0	18661	388.76	0	388.76	388.76
IPI00928040;IPI00848859;IPI00124709;IPI00173160;IPI00928077	1;1;1;1;1	1;1;1;1;1	>IPI:IPI00928040.1|VEGA:OTTMUSP00000045919 Tax_Id=10090 Gene_Symbol=Rps27l 12 kDa protein;>IPI:IPI00848859.1|REFSEQ:XP_001479963;XP_001480186 Tax_Id=10090 Gene_Symbol=Gm4180 similar to ribosomal protein S27;>IPI:IPI00124709.3|SWISS-PROT:Q6ZWY3|ENSEMBL:ENSM	5	1	1	1	1	1	1	12.4	11.829	105																	2	1	1	0.0021731	12.4	12.4	35845	16589	19256	5120.8	2369.9	2750.9	381
IPI00761611;IPI00889276;IPI00115856;IPI00845745	7;1;1;1	7;1;1;1	>IPI:IPI00761611.3|TREMBL:B1ATE2|ENSEMBL:ENSMUSP00000091429|VEGA:OTTMUSP00000004220 Tax_Id=10090 Gene_Symbol=- Ring finger protein 213	4	7	7	0	7	0	7	1.8	559.56	4912	4	7																	11	1.32e-13	0	1.8	148050	0	148050	371.06	0	371.06	371.06
IPI00122548;IPI00876341	2;2	2;2	>IPI:IPI00122548.3|TREMBL:Q3TTN3;Q5EBQ0|ENSEMBL:ENSMUSP00000106343 Tax_Id=10090 Gene_Symbol=Vdac3 Voltage-dependent anion channel 3;>IPI:IPI00876341.1|SWISS-PROT:Q60931|TREMBL:Q3TX38;Q3UFA8|ENSEMBL:ENSMUSP00000009036|REFSEQ:NP_035826 Tax_Id=10090 Gene_Symb	2	2	2	1	2	1	2	8.5	30.884	284													2		1			1	2	0.00038842	3.9	8.5	57864	24674	33190	2515.8	1072.8	1443	370.2
IPI00313517;IPI00622823;IPI00828778;IPI00761264;IPI00652588	2;1;1;1;1	2;1;1;1;1	>IPI:IPI00313517.11|SWISS-PROT:Q52KR3-1|ENSEMBL:ENSMUSP00000084977|REFSEQ:NP_851993 Tax_Id=10090 Gene_Symbol=Prune2 prune homolog 2;>IPI:IPI00622823.4|SWISS-PROT:Q52KR3-2|ENSEMBL:ENSMUSP00000044880 Tax_Id=10090 Gene_Symbol=Prune2 Isoform 2 of BNIP2 motif-c	5	2	2	1	2	1	2	0.7	339.51	3084		3	1															1	3	0.0019318	0.3	0.7	51885	0	51885	362.83	0	362.83	362.83
IPI00894870;IPI00850580	2;2	2;2	>IPI:IPI00894870.1|SWISS-PROT:Q1HFZ0-1|ENSEMBL:ENSMUSP00000105321|VEGA:OTTMUSP00000043252 Tax_Id=10090 Gene_Symbol=Nsun2 Isoform 1 of tRNA (cytosine-5-)-methyltransferase NSUN2;>IPI:IPI00850580.1|SWISS-PROT:Q1HFZ0-2|ENSEMBL:ENSMUSP00000022087|REFSEQ:NP_663	2	2	2	2	2	2	2	2.5	85.451	757								4										2	2	5.52e-05	2.5	2.5	113420	45942	67474	1890.3	765.7	1124.6	358.9
IPI00120503	2	2	>IPI:IPI00120503.1|SWISS-PROT:Q9JIF7|TREMBL:Q3T9Y4;Q3TT72;Q3U8G9;Q3UE02|ENSEMBL:ENSMUSP00000033012|REFSEQ:NP_203534 Tax_Id=10090 Gene_Symbol=Copb1 Coatomer subunit beta	1	2	2	0	2	0	2	3	107.06	953								2											2	1.4e-06	0	3	28130	0	28130	356.08	0	356.08	356.08
IPI00137512;IPI00742305	2;2	2;2	>IPI:IPI00137512.3|SWISS-PROT:Q9QZK2-1|ENSEMBL:ENSMUSP00000029766|REFSEQ:NP_038895 Tax_Id=10090 Gene_Symbol=Bcar3 Isoform 1 of Breast cancer anti-estrogen resistance protein 3;>IPI:IPI00742305.1|SWISS-PROT:Q9QZK2-2 Tax_Id=10090 Gene_Symbol=Bcar3 Isoform 2	2	2	2	0	2	0	2	3	92.262	820								2											2	1.76e-05	0	3	26341	0	26341	355.96	0	355.96	355.96
IPI00223661	2	2	>IPI:IPI00223661.4|SWISS-PROT:Q3U487-1|TREMBL:Q3V483|ENSEMBL:ENSMUSP00000051922|REFSEQ:NP_780453|VEGA:OTTMUSP00000010334 Tax_Id=10090 Gene_Symbol=Hectd3 Isoform 1 of Probable E3 ubiquitin-protein ligase HECTD3	1	2	2	0	2	0	2	2.8	97.346	861								2											2	0.00076414	0	2.8	24680	0	24680	352.57	0	352.57	352.57
IPI00853914;IPI00828488;IPI00622847;IPI00890022;IPI00405058	3;3;3;3;3	3;3;3;3;3	>IPI:IPI00853914.1|REFSEQ:XP_001473875 Tax_Id=10090 Gene_Symbol=LOC100045191 similar to heterogeneous nuclear ribonucleoprotein A2/B1;>IPI:IPI00828488.1|SWISS-PROT:O88569-1|ENSEMBL:ENSMUSP00000087453 Tax_Id=10090 Gene_Symbol=Hnrnpa2b1 Isoform 1 of Heteroge	5	3	3	2	2	2	2	4.3	87.62	814													2		2			2	2	1.93e-09	3.1	3.1	380720	184600	196120	11537	5593.9	5943	349.1
IPI00342259;IPI00884467	1;1	1;1	>IPI:IPI00342259.7|SWISS-PROT:Q6PIP5|ENSEMBL:ENSMUSP00000042746|REFSEQ:NP_080425 Tax_Id=10090 Gene_Symbol=Nudcd1 NudC domain-containing protein 1;>IPI:IPI00884467.1|TREMBL:Q8BJK0|REFSEQ:NP_001107026 Tax_Id=10090 Gene_Symbol=Nudcd1 NudC domain containing 1	2	1	1	0	1	0	1	1.5	66.704	582										1									1	0.0033356	0	1.5	14633	0	14633	348.41	0	348.41	348.41
IPI00322193;IPI00462308;IPI00670522	1;1;1	1;1;1	>IPI:IPI00322193.2|SWISS-PROT:Q9DCR2|TREMBL:Q3U8S0|ENSEMBL:ENSMUSP00000025357|REFSEQ:NP_033811 Tax_Id=10090 Gene_Symbol=Ap3s1 AP-3 complex subunit sigma-1;>IPI:IPI00462308.2|REFSEQ:XP_486145;XP_996240 Tax_Id=10090 Gene_Symbol=Gm5610 similar to adaptor-rela	3	1	1	1	1	1	1	5.7	21.732	193											1					1		1	1	0.0044187	5.7	5.7	37282	16738	20543	3389.2	1521.7	1867.6	345.9
IPI00116825	3	3	>IPI:IPI00116825.1|SWISS-PROT:Q99LE6|TREMBL:Q3UVI9|ENSEMBL:ENSMUSP00000030795|REFSEQ:NP_038881 Tax_Id=10090 Gene_Symbol=Abcf2 ATP-binding cassette sub-family F member 2	1	3	3	2	2	2	2	5.1	71.781	628									4									2	2	4.28e-05	3.3	3.5	245050	113280	131770	4537.9	2097.8	2440.1	342.3
IPI00420601;IPI00858314	1;1	1;1	>IPI:IPI00420601.5|SWISS-PROT:P52479|TREMBL:Q3T9L4;Q3TNN5;Q3TZB8;Q3U5E0;Q6ZQG9|ENSEMBL:ENSMUSP00000104616|REFSEQ:NP_033488|VEGA:OTTMUSP00000032197 Tax_Id=10090 Gene_Symbol=Usp10 Ubiquitin carboxyl-terminal hydrolase 10;>IPI:IPI00858314.1|ENSEMBL:ENSMUSP000	2	1	1	0	1	0	1	1.5	87.055	792								1											1	0.00047212	0	1.5	16436	0	16436	322.27	0	322.27	322.27
IPI00458879;IPI00620324;IPI00856434	3;2;1	3;2;1	>IPI:IPI00458879.2|SWISS-PROT:Q3UHC2-1|ENSEMBL:ENSMUSP00000015277;ENSMUSP00000086419|REFSEQ:NP_666303|VEGA:OTTMUSP00000030034 Tax_Id=10090 Gene_Symbol=Lrrk1 Isoform 1 of Leucine-rich repeat serine/threonine-protein kinase 1;>IPI:IPI00620324.1|SWISS-PROT:Q3	3	3	3	0	3	0	3	1.5	225.47	2014			1	1	2														4	9.78e-05	0	1.5	45580	0	45580	320.98	0	320.98	320.98
IPI00316133;IPI00882041	2;2	2;2	>IPI:IPI00316133.7|TREMBL:A0JLN1;A0PJ97;Q3UU23;Q3UZL8|ENSEMBL:ENSMUSP00000098648|REFSEQ:NP_079967|VEGA:OTTMUSP00000032768 Tax_Id=10090 Gene_Symbol=Srp72 signal recognition particle 72;>IPI:IPI00882041.1|TREMBL:Q9CS54|ENSEMBL:ENSMUSP00000113312|VEGA:OTTMUSP	2	2	2	1	2	1	2	3.9	74.656	671									3									1	2	0.00049731	2.5	3.9	30023	6976.8	23046	588.69	136.8	451.89	315.09
IPI00752297;IPI00875513;IPI00669851	3;3;3	2;2;2	>IPI:IPI00752297.1|REFSEQ:XP_988234 Tax_Id=10090 Gene_Symbol=LOC675560 similar to mitogen-activated protein kinase kinase kinase kinase 3;>IPI:IPI00875513.1|SWISS-PROT:Q99JP0|ENSEMBL:ENSMUSP00000108008|REFSEQ:NP_001074826 Tax_Id=10090 Gene_Symbol=Map4k3 mi	3	3	2	0	3	0	2	3.6	101.71	899								2											2	1.99e-07	0	3.6	20428	0	20428	314.27	0	314.27	314.27
IPI00553257;IPI00831430	2;2	2;2	>IPI:IPI00553257.3|SWISS-PROT:Q3U308|ENSEMBL:ENSMUSP00000054269;ENSMUSP00000112113|REFSEQ:NP_722470|VEGA:OTTMUSP00000025457 Tax_Id=10090 Gene_Symbol=Ctu2 Cytoplasmic tRNA 2-thiolation protein 2;>IPI:IPI00831430.1|VEGA:OTTMUSP00000025459 Tax_Id=10090 Gene_S	2	2	2	0	2	0	2	5.3	56.104	514										2									2	1.14e-14	0	5.3	12389	0	12389	309.73	0	309.73	309.73
IPI00314748	7	7	>IPI:IPI00314748.7|SWISS-PROT:O88342|TREMBL:Q3TE06;Q3TJY2;Q3TNK2;Q3U136;Q80ZI9;Q9DBM8;Q9DC08|ENSEMBL:ENSMUSP00000005234|REFSEQ:NP_035845 Tax_Id=10090 Gene_Symbol=Wdr1 WD repeat-containing protein 1	1	7	7	5	6	5	6	10.9	66.406	606										11								5	6	4.45e-17	7.4	9.4	2024100	1005200	1018800	46001	22846	23155	309
IPI00222967;IPI00466711;IPI00134549;IPI00222968;IPI00310109;IPI00828615	1;1;1;1;1;1	1;1;1;1;1;1	>IPI:IPI00222967.1|SWISS-PROT:P17047-2 Tax_Id=10090 Gene_Symbol=Lamp2 Isoform LAMP-2B of Lysosome-associated membrane glycoprotein 2;>IPI:IPI00466711.2|TREMBL:Q8C5K0|ENSEMBL:ENSMUSP00000074448|VEGA:OTTMUSP00000018802 Tax_Id=10090 Gene_Symbol=Lamp2 Lysosoma	6	1	1	0	1	0	1	2.4	45.763	416								1											1	0.0061064	0	2.4	7192.5	0	7192.5	299.69	0	299.69	299.69
IPI00331182;IPI00876084	6;6	6;6	>IPI:IPI00331182.4|TREMBL:A2AQR0|ENSEMBL:ENSMUSP00000108237|VEGA:OTTMUSP00000013434 Tax_Id=10090 Gene_Symbol=Gpd2 Glycerol phosphate dehydrogenase 2, mitochondrial;>IPI:IPI00876084.1|SWISS-PROT:Q64521|ENSEMBL:ENSMUSP00000028167|REFSEQ:NP_001139292;NP_03440	2	6	6	4	4	4	4	10.2	82.829	745									8									4	4	4.47e-13	7.2	6.4	232000	107250	124750	3932.2	1817.9	2114.4	296.5
IPI00124479;IPI00127135;IPI00867847;IPI00881982	3;3;3;2	3;3;3;2	>IPI:IPI00124479.2|SWISS-PROT:P28740-1|ENSEMBL:ENSMUSP00000039687;ENSMUSP00000112715|REFSEQ:NP_032468|VEGA:OTTMUSP00000037546 Tax_Id=10090 Gene_Symbol=Kif2a Isoform 1 of Kinesin-like protein KIF2A;>IPI:IPI00127135.2|SWISS-PROT:P28740-3|ENSEMBL:ENSMUSP00000	4	3	3	1	3	1	3	5.4	80.86	716								4										1	3	2.52e-06	1.5	5.4	53103	18437	34667	915.58	317.87	597.7	279.83
IPI00666885;IPI00458074;IPI00378580	4;2;1	4;2;1	>IPI:IPI00666885.3|TREMBL:Q3UQJ7;Q3UX52;Q8CHD7|ENSEMBL:ENSMUSP00000035170|REFSEQ:NP_001156498 Tax_Id=10090 Gene_Symbol=Dnajc13 DnaJ (Hsp40) homolog, subfamily C, member 13;>IPI:IPI00458074.3|TREMBL:Q8BNL1|ENSEMBL:ENSMUSP00000055206 Tax_Id=10090 Gene_Symbol	3	4	4	2	3	2	3	2.2	254.44	2243				5														2	3	8.02e-10	1.2	1.7	69367	9971.6	59395	387.52	55.707	331.82	276.113
IPI00408215;IPI00124281;IPI00720223;IPI00720185	2;2;2;2	1;1;1;1	>IPI:IPI00408215.1|SWISS-PROT:P46735-1|TREMBL:Q7TQD7|ENSEMBL:ENSMUSP00000018561|REFSEQ:NP_001155289|VEGA:OTTMUSP00000017715 Tax_Id=10090 Gene_Symbol=Myo1b myosin IB isoform 1;>IPI:IPI00124281.4|TREMBL:Q3UEQ4;Q80VD8|ENSEMBL:ENSMUSP00000040447|REFSEQ:NP_0349	4	2	1	0	2	0	1	2.8	132.05	1136							2												2	2.61e-14	0	2.8	27436	0	27436	274.36	0	274.36	274.36
IPI00223437;IPI00316359;IPI00896657;IPI00896643	2;1;1;1	2;1;1;1	>IPI:IPI00223437.4|SWISS-PROT:Q9QZE5|TREMBL:Q8BP96;Q922C6|ENSEMBL:ENSMUSP00000109237|REFSEQ:NP_059505|VEGA:OTTMUSP00000026425 Tax_Id=10090 Gene_Symbol=Copg Putative uncharacterized protein;>IPI:IPI00316359.1|SWISS-PROT:Q9QXK3-1|ENSEMBL:ENSMUSP00000038368|R	4	2	2	1	2	1	2	2.6	98.009	878					1			2										1	2	5.76e-07	1.4	2.6	18183	0	18183	271.38	0	271.38	271.38
IPI00468516;IPI00886310	1;1	1;1	>IPI:IPI00468516.3|SWISS-PROT:Q6PGL7-1|TREMBL:Q8BRP9;Q9CT54|ENSEMBL:ENSMUSP00000038983|REFSEQ:NP_080861 Tax_Id=10090 Gene_Symbol=D6Wsu116e Isoform 1 of Protein FAM21;>IPI:IPI00886310.1|SWISS-PROT:Q6PGL7-2 Tax_Id=10090 Gene_Symbol=D6Wsu116e Isoform 2 of Pro	2	1	1	0	1	0	1	1.2	145.31	1334					1														1	0.0010947	0	1.2	22010	0	22010	268.41	0	268.41	268.41
IPI00222742;IPI00831074;IPI00407698	2;2;2	2;2;2	>IPI:IPI00222742.2|SWISS-PROT:Q8BL80-1|ENSEMBL:ENSMUSP00000107587|REFSEQ:NP_722495|VEGA:OTTMUSP00000026641 Tax_Id=10090 Gene_Symbol=Arhgap22 Isoform 1 of Rho GTPase-activating protein 22;>IPI:IPI00831074.4|SWISS-PROT:Q8BL80-2|ENSEMBL:ENSMUSP00000049659 Tax	3	2	2	0	2	0	2	3.4	77.785	702									2										2	0.0014655	0	3.4	15574	0	15574	263.97	0	263.97	263.97
IPI00322828;IPI00331443	3;3	3;3	>IPI:IPI00322828.1|SWISS-PROT:Q9WUA2 Tax_Id=10090 Gene_Symbol=Farsb Phenylalanyl-tRNA synthetase beta chain;>IPI:IPI00331443.3|TREMBL:Q3TG12;Q3TI98;Q3TMX6;Q3UYC2;Q8C644;Q9CWZ8;Q9CZU5|ENSEMBL:ENSMUSP00000069508|REFSEQ:NP_035941 Tax_Id=10090 Gene_Symbol=Fars	2	3	3	2	2	2	2	4.8	65.669	589									4									2	2	3.56e-06	3.2	2.9	72780	29476	43304	1373.2	556.14	817.07	260.93
IPI00420725;IPI00621806;IPI00459096;IPI00874363;IPI00230096;IPI00830424	4;4;2;1;1;1	1;1;0;1;1;1	>IPI:IPI00420725.4|TREMBL:Q80TN1|ENSEMBL:ENSMUSP00000025519|VEGA:OTTMUSP00000017499 Tax_Id=10090 Gene_Symbol=Camk2a MKIAA0968 protein;>IPI:IPI00621806.2|SWISS-PROT:P11798-1|ENSEMBL:ENSMUSP00000099952|REFSEQ:NP_803126|VEGA:OTTMUSP00000017498 Tax_Id=10090 Ge	6	4	1	2	4	1	1	10	55.347	489													1		1			1	1	2.73e-22	6.3	10	73548	32015	41534	1935.5	842.49	1093	250.51
IPI00153644;IPI00830774;IPI00830877;IPI00830143;IPI00749789	3;3;3;3;1	3;3;3;3;1	>IPI:IPI00153644.3|SWISS-PROT:Q3TVI8|ENSEMBL:ENSMUSP00000040429|REFSEQ:NP_666243|VEGA:OTTMUSP00000024856 Tax_Id=10090 Gene_Symbol=Pbxip1 Pre-B-cell leukemia transcription factor-interacting protein 1;>IPI:IPI00830774.1|VEGA:OTTMUSP00000024857 Tax_Id=10090	5	3	3	2	3	2	3	4.5	81.163	727								5										2	3	2.58e-07	3.3	4.5	215350	101420	113920	4222.5	1988.7	2233.8	245.1
IPI00120734;IPI00858237;IPI00858100	1;1;1	1;1;1	>IPI:IPI00120734.1|SWISS-PROT:Q9JIL5|ENSEMBL:ENSMUSP00000049248|REFSEQ:NP_473381|VEGA:OTTMUSP00000028607 Tax_Id=10090 Gene_Symbol=Tulp4 Tubby-related protein 4;>IPI:IPI00858237.1|TREMBL:Q3UH13|REFSEQ:NP_001096651|VEGA:OTTMUSP00000028608 Tax_Id=10090 Gene_S	3	1	1	0	1	0	1	0.8	169.64	1547					1														1	0.0015722	0	0.8	18371	0	18371	244.94	0	244.94	244.94
IPI00129350;IPI00944043;IPI00221398	3;3;3	3;3;3	>IPI:IPI00129350.1|SWISS-PROT:Q9Z110-1 Tax_Id=10090 Gene_Symbol=Aldh18a1 Isoform Long of Delta-1-pyrroline-5-carboxylate synthetase;>IPI:IPI00944043.1|TREMBL:Q3TWN8;Q3UGW8;Q3UZ27;Q8BGM2|ENSEMBL:ENSMUSP00000025979|REFSEQ:NP_062672|VEGA:OTTMUSP00000032356 Ta	3	3	3	3	1	3	1	4.2	87.295	795								1	4									4	1	9.93e-07	4.2	1.5	161980	73532	88447	2655.4	1205.4	1449.9	244.5
IPI00420577	3	3	>IPI:IPI00420577.3|SWISS-PROT:Q6ZQ73|TREMBL:Q3TD19;Q3UM57;Q9CSM7|ENSEMBL:ENSMUSP00000075377|REFSEQ:NP_080234|VEGA:OTTMUSP00000027116 Tax_Id=10090 Gene_Symbol=Cand2 Cullin-associated NEDD8-dissociated protein 2	1	3	3	1	3	1	3	2.7	135.63	1235			1		2	1												1	3	2.86e-06	0.7	2.7	129540	54877	74662	1599.3	677.49	921.76	244.27
IPI00228346;IPI00458190;IPI00344583;IPI00894633;IPI00895058;IPI00515366	2;2;2;2;2;2	2;2;2;2;2;2	>IPI:IPI00228346.2|TREMBL:B1PSD9;Q8CBK2|ENSEMBL:ENSMUSP00000100723;ENSMUSP00000112991|VEGA:OTTMUSP00000043004 Tax_Id=10090 Gene_Symbol=Pde4d cAMP-specific phosphodiesterase 4D isoform 11;>IPI:IPI00458190.2|TREMBL:O70286|ENSEMBL:ENSMUSP00000078891|VEGA:OTTM	6	2	2	0	2	0	2	2.7	90.758	803								2											2	0.00013929	0	2.7	13181	0	13181	244.1	0	244.1	244.1
IPI00420546;IPI00875206;IPI00875360	2;1;1	2;1;1	>IPI:IPI00420546.4|SWISS-PROT:Q5SWD9-1|ENSEMBL:ENSMUSP00000039027|REFSEQ:NP_796299|VEGA:OTTMUSP00000006478 Tax_Id=10090 Gene_Symbol=Tsr1 Isoform 1 of Pre-rRNA-processing protein TSR1 homolog;>IPI:IPI00875206.1|SWISS-PROT:Q5SWD9-2 Tax_Id=10090 Gene_Symbol=T	3	2	2	0	2	0	2	3.2	92.104	803								2											2	2.25e-05	0	3.2	14194	0	14194	240.58	0	240.58	240.58
IPI00755905;IPI00627000	2;2	2;2	>IPI:IPI00755905.1|TREMBL:A2AIX1;Q811L5;Q8K000|ENSEMBL:ENSMUSP00000109716|VEGA:OTTMUSP00000013723 Tax_Id=10090 Gene_Symbol=Sec16a SEC16 homolog A;>IPI:IPI00627000.4|TREMBL:Q3TRA8|ENSEMBL:ENSMUSP00000088796|REFSEQ:NP_694765 Tax_Id=10090 Gene_Symbol=Sec16a S	2	2	2	0	2	0	2	1.1	256.47	2377			2																2	0.00036723	0	1.1	28477	0	28477	239.3	0	239.3	239.3
IPI00322869	1	1	>IPI:IPI00322869.3|SWISS-PROT:P61222|TREMBL:Q3TIU8;Q3TJM9;Q3UHY8;Q6NXX7;Q8C2N8|ENSEMBL:ENSMUSP00000079379|REFSEQ:NP_056566 Tax_Id=10090 Gene_Symbol=Abce1 ATP-binding cassette sub-family E member 1	1	1	1	1	1	1	1	2	67.314	599									1	1								1	1	0.0030167	2	2	12651	0	12651	238.69	0	238.69	238.69
IPI00858000;IPI00856302;IPI00622946;IPI00756702;IPI00856926	1;1;1;1;1	1;1;1;1;1	>IPI:IPI00858000.1|SWISS-PROT:Q9ET54-1|ENSEMBL:ENSMUSP00000112442|VEGA:OTTMUSP00000040564 Tax_Id=10090 Gene_Symbol=Palld Isoform 1 of Palladin;>IPI:IPI00856302.1|SWISS-PROT:Q9ET54-6|ENSEMBL:ENSMUSP00000067317 Tax_Id=10090 Gene_Symbol=Palld Isoform 6 of Pal	5	1	1	0	1	0	1	0.9	152.13	1408									1										1	0.0027176	0	0.9	19468	0	19468	237.42	0	237.42	237.42
IPI00410802;IPI00265503;IPI00265504;IPI00223771;IPI00828623;IPI00265505;IPI00223773;IPI00466077;IPI00875240;IPI00266152;IPI00223772;IPI00756545;IPI00828592;IPI00753669;IPI00223770;IPI00757131;IPI00223769;IPI00720073	1;1;1;1;1;1;1;1;1;1;1;1;1;1;1;1;1;1	1;1;1;1;1;1;1;1;1;1;1;1;1;1;1;1;1;1	>IPI:IPI00410802.2|SWISS-PROT:P15379-14|TREMBL:A2APM2|ENSEMBL:ENSMUSP00000005218|REFSEQ:NP_033981|VEGA:OTTMUSP00000015733 Tax_Id=10090 Gene_Symbol=Cd44 CD44 antigen isoform a;>IPI:IPI00265503.4|SWISS-PROT:P15379-7|ENSEMBL:ENSMUSP00000106831 Tax_Id=10090 Ge	18	1	1	0	1	0	1	1.7	85.837	780									1										1	0.0048129	0	1.7	8213.9	0	8213.9	234.68	0	234.68	234.68
IPI00620701;IPI00271905;IPI00474751	1;1;1	1;1;1	>IPI:IPI00620701.2|SWISS-PROT:Q9JHK4-1|TREMBL:Q3UIH7|ENSEMBL:ENSMUSP00000061498|REFSEQ:NP_062392 Tax_Id=10090 Gene_Symbol=Rabggta Isoform 1 of Geranylgeranyl transferase type-2 subunit alpha;>IPI:IPI00271905.2|SWISS-PROT:Q9JHK4-2 Tax_Id=10090 Gene_Symbol=R	3	1	1	1	1	1	1	1.4	64.989	567										2								1	1	0.0062597	1.4	1.4	89362	39125	50237	1861.7	815.09	1046.6	231.51
IPI00457661	2	2	>IPI:IPI00457661.5|SWISS-PROT:Q8BJY1|TREMBL:Q921U5|ENSEMBL:ENSMUSP00000028225|REFSEQ:NP_542121|VEGA:OTTMUSP00000012919 Tax_Id=10090 Gene_Symbol=Psmd5 26S proteasome non-ATPase regulatory subunit 5	1	2	2	0	2	0	2	5.6	55.971	504										1	1								2	8.17e-05	0	5.6	8726.2	0	8726.2	223.75	0	223.75	223.75
IPI00875198;IPI00120095;IPI00752578;IPI00460856;IPI00653746	3;3;3;2;1	3;3;3;2;1	>IPI:IPI00875198.1|ENSEMBL:ENSMUSP00000105177|REFSEQ:NP_061339 Tax_Id=10090 Gene_Symbol=Samhd1 SAM domain- and HD domain-containing protein 1 isoform 1;>IPI:IPI00120095.2|SWISS-PROT:Q60710|TREMBL:Q3TCJ7|ENSEMBL:ENSMUSP00000059717|REFSEQ:NP_001132992|VEGA:O	5	3	3	1	2	1	2	4.6	75.892	658									3									1	2	9.83e-05	1.4	3.2	101830	44240	57586	1669.3	725.25	944.04	218.79
IPI00457499;IPI00658401;IPI00762905	3;3;1	3;3;1	>IPI:IPI00457499.5|TREMBL:B2RWW6;Q3U3Z4;Q3UHQ5;Q640Q4;Q6NV94;Q6PGM5;Q8BTM7;Q8CHH7|ENSEMBL:ENSMUSP00000069432|REFSEQ:NP_766307|VEGA:OTTMUSP00000015588 Tax_Id=10090 Gene_Symbol=Gcn1l1 GCN1 general control of amino-acid synthesis 1-like 1;>IPI:IPI00658401.5|R	3	3	3	0	3	0	3	1.2	293.02	2671			3																3	0.00010272	0	1.2	45973	0	45973	212.84	0	212.84	212.84
IPI00222037;IPI00845556	2;2	2;2	>IPI:IPI00222037.3|SWISS-PROT:Q8BI84-1|ENSEMBL:ENSMUSP00000064801|REFSEQ:NP_796363 Tax_Id=10090 Gene_Symbol=Mia3 Isoform 1 of Melanoma inhibitory activity protein 3;>IPI:IPI00845556.1|SWISS-PROT:Q8BI84-2 Tax_Id=10090 Gene_Symbol=Mia3 Isoform 2 of Melanoma	2	2	2	0	2	0	2	1.7	214.32	1931			1												1				2	0.0018654	0	1.7	33172	0	33172	212.64	0	212.64	212.64
IPI00130591;IPI00555078;IPI00403996;IPI00776384	1;1;1;1	1;1;1;1	>IPI:IPI00130591.2|SWISS-PROT:Q9Z1X4-3|REFSEQ:NP_034691 Tax_Id=10090 Gene_Symbol=Ilf3 Isoform 3 of Interleukin enhancer-binding factor 3;>IPI:IPI00555078.1|SWISS-PROT:Q9Z1X4-1|ENSEMBL:ENSMUSP00000065770|REFSEQ:NP_001036172 Tax_Id=10090 Gene_Symbol=Ilf3 Iso	4	1	1	0	1	0	1	1.1	97.765	911								1											1	0.0029105	0	1.1	11963	0	11963	209.87	0	209.87	209.87
IPI00923059;IPI00271985;IPI00322204;IPI00816985	4;4;3;1	4;4;3;1	>IPI:IPI00923059.1|TREMBL:B7ZW89 Tax_Id=10090 Gene_Symbol=- Putative uncharacterized protein;>IPI:IPI00271985.4|TREMBL:B2RQ68|ENSEMBL:ENSMUSP00000060619 Tax_Id=10090 Gene_Symbol=Luzp1 Luzp1 protein;>IPI:IPI00322204.4|SWISS-PROT:Q8R4U7|TREMBL:Q05CE8|ENSEMBL	4	4	4	3	2	3	2	4.2	124.2	1110				1		4												3	2	2.65e-09	2.8	2.5	167820	73309	94509	1645.3	718.72	926.56	207.84
IPI00135651	4	1	>IPI:IPI00135651.1|SWISS-PROT:Q9QXX4|TREMBL:Q8C140;Q91YK1|ENSEMBL:ENSMUSP00000015256|REFSEQ:NP_056644 Tax_Id=10090 Gene_Symbol=Slc25a13 Calcium-binding mitochondrial carrier protein Aralar2	1	4	1	4	2	1	1	6.2	74.466	676							1	1	2									1	3	1.48e-09	6.2	3.7	127160	58433	68730	2493.4	1145.7	1347.7	202
IPI00120046;IPI00283057	1;1	1;1	>IPI:IPI00120046.1|SWISS-PROT:Q9DBR1-1|TREMBL:A2ATK1|ENSEMBL:ENSMUSP00000028921|REFSEQ:NP_036047|VEGA:OTTMUSP00000016705 Tax_Id=10090 Gene_Symbol=Xrn2 Isoform 1 of 5-3 exoribonuclease 2;>IPI:IPI00283057.1|SWISS-PROT:Q9DBR1-2 Tax_Id=10090 Gene_Symbol=Xrn2	2	1	1	0	1	0	1	1.6	108.69	951							1												1	0.0018091	0	1.6	14082	0	14082	201.17	0	201.17	201.17
IPI00315127;IPI00331302	1;1	1;1	>IPI:IPI00315127.1|SWISS-PROT:P07742 Tax_Id=10090 Gene_Symbol=Rrm1 Ribonucleoside-diphosphate reductase large subunit;>IPI:IPI00331302.5|TREMBL:Q05DU8;Q6NZB3;Q91YM8|ENSEMBL:ENSMUSP00000033283|REFSEQ:NP_033129 Tax_Id=10090 Gene_Symbol=Rrm1 ribonucleotide re	2	1	1	0	1	0	1	1.6	90.218	792								1											1	0.0038796	0	1.6	12369	0	12369	196.33	0	196.33	196.33
IPI00309398	2	2	>IPI:IPI00309398.6|SWISS-PROT:P49718|TREMBL:Q52KC3;Q8BQ03;Q8C2I9|ENSEMBL:ENSMUSP00000005545|REFSEQ:NP_032592 Tax_Id=10090 Gene_Symbol=Mcm5 minichromosome maintenance deficient 5, cell division cycle 46	1	2	2	1	2	1	2	2.7	82.406	734									3									1	2	0.00082263	1.8	2.7	57514	22313	35201	871.42	338.08	533.34	195.26
IPI00463909;IPI00655012;IPI00453615;IPI00453613	3;3;3;1	3;3;3;1	>IPI:IPI00463909.3|SWISS-PROT:Q7TMY8-1|TREMBL:A2AFQ0;Q4JG03|ENSEMBL:ENSMUSP00000026292|REFSEQ:NP_067498|VEGA:OTTMUSP00000020882 Tax_Id=10090 Gene_Symbol=Huwe1 HECT, UBA and WWE domain containing 1;>IPI:IPI00655012.2|SWISS-PROT:Q7TMY8-3|TREMBL:A2AFQ1;Q3TL29	4	3	3	0	3	0	3	0.9	482.69	4378		3																	3	1.75e-06	0	0.9	51189	0	51189	193.17	0	193.17	193.17
IPI00221817	1	1	>IPI:IPI00221817.5|SWISS-PROT:Q99KC8|ENSEMBL:ENSMUSP00000001544;ENSMUSP00000113596|REFSEQ:NP_001139429;NP_766355|VEGA:OTTMUSP00000034182;OTTMUSP00000034183 Tax_Id=10090 Gene_Symbol=Vwa5a von Willebrand factor A domain-containing protein 5A	1	1	1	0	1	0	1	1.3	87.142	793								1											1	0.0045294	0	1.3	11555	0	11555	192.58	0	192.58	192.58
IPI00278498;IPI00890054;IPI00608124	1;1;1	1;1;1	>IPI:IPI00278498.10|SWISS-PROT:P61211|TREMBL:Q14AC7|ENSEMBL:ENSMUSP00000079246|REFSEQ:NP_080135 Tax_Id=10090 Gene_Symbol=Arl1 ADP-ribosylation factor-like protein 1;>IPI:IPI00890054.1|TREMBL:Q3TIR2;Q9D7H9|ENSEMBL:ENSMUSP00000111942 Tax_Id=10090 Gene_Symbol	3	1	1	1	1	1	1	6.1	20.411	181													1		1			1	1	9.15e-05	6.1	6.1	69253	33293	35960	4946.6	2378.1	2568.6	190.5
IPI00622780;IPI00875325	4;4	4;4	>IPI:IPI00622780.1|SWISS-PROT:P28271|TREMBL:Q8VDC3|ENSEMBL:ENSMUSP00000030112 Tax_Id=10090 Gene_Symbol=Aco1 Cytoplasmic aconitase;>IPI:IPI00875325.1|TREMBL:Q3TQ15|ENSEMBL:ENSMUSP00000100038|REFSEQ:NP_031412|VEGA:OTTMUSP00000006919 Tax_Id=10090 Gene_Symbol=	2	4	4	1	3	1	3	5.1	99.102	899								4										1	3	3.09e-07	0.9	4.2	45915	16300	29615	646.69	229.58	417.11	187.53
IPI00136555	1	1	>IPI:IPI00136555.1|SWISS-PROT:O88967|TREMBL:A2AQY3;Q8C597|ENSEMBL:ENSMUSP00000028117|REFSEQ:NP_038799|VEGA:OTTMUSP00000012381 Tax_Id=10090 Gene_Symbol=Yme1l1 ATP-dependent metalloprotease YME1L1	1	1	1	0	1	0	1	1.8	80.027	715										1									1	0.001367	0	1.8	11770	0	11770	183.9	0	183.9	183.9
IPI00454029	1	1	>IPI:IPI00454029.2|SWISS-PROT:Q921K8|ENSEMBL:ENSMUSP00000031879|REFSEQ:NP_666286|VEGA:OTTMUSP00000033589 Tax_Id=10090 Gene_Symbol=Fam115c Protein FAM115C	1	1	1	0	1	0	1	1.2	101.6	919								1											1	0.0053745	0	1.2	8275.4	0	8275.4	183.9	0	183.9	183.9
IPI00135475;IPI00331516	1;1	1;1	>IPI:IPI00135475.3|SWISS-PROT:Q9QXS6-1|ENSEMBL:ENSMUSP00000050477;ENSMUSP00000105551|VEGA:OTTMUSP00000018533 Tax_Id=10090 Gene_Symbol=Dbn1 Isoform A of Drebrin;>IPI:IPI00331516.3|SWISS-PROT:Q9QXS6-3|TREMBL:Q3TRK3|ENSEMBL:ENSMUSP00000021950;ENSMUSP000001055	2	1	1	1	1	1	1	2.5	77.286	706								2										1	1	0.0015093	2.5	2.5	18140	5712.7	12428	477.38	150.33	327.04	176.71
IPI00420509;IPI00345373;IPI00403559;IPI00849114;IPI00882164;IPI00652582;IPI00876280;IPI00467225	2;1;1;1;1;1;1;1	2;1;1;1;1;1;1;1	>IPI:IPI00420509.2|SWISS-PROT:Q6ZPF4-1|ENSEMBL:ENSMUSP00000085566|REFSEQ:NP_035841|VEGA:OTTMUSP00000035277 Tax_Id=10090 Gene_Symbol=Fmnl3 Isoform 1 of Formin-like protein 3;>IPI:IPI00345373.4|SWISS-PROT:A2APV2-3|TREMBL:Q6P247|ENSEMBL:ENSMUSP00000088472|VEG	8	2	2	0	2	0	2	2.5	117.17	1028							2												2	7.91e-05	0	2.5	13948	0	13948	172.19	0	172.19	172.19
IPI00331223;IPI00762377;IPI00755319	3;3;3	3;3;3	>IPI:IPI00331223.3|SWISS-PROT:Q62407-1|ENSEMBL:ENSMUSP00000084361|REFSEQ:NP_031489|VEGA:OTTMUSP00000020922 Tax_Id=10090 Gene_Symbol=Speg Isoform 1 of Striated muscle-specific serine/threonine-protein kinase;>IPI:IPI00762377.2|SWISS-PROT:Q62407-4|ENSEMBL:EN	3	3	3	0	3	0	3	1.1	354.34	3262			3																3	2.25e-05	0	1.1	41102	0	41102	169.84	0	169.84	169.84
IPI00761863;IPI00338748;IPI00857339	1;1;1	1;1;1	>IPI:IPI00761863.1|SWISS-PROT:Q5SF07-1|ENSEMBL:ENSMUSP00000097629|REFSEQ:NP_898850|VEGA:OTTMUSP00000031555 Tax_Id=10090 Gene_Symbol=Igf2bp2 Isoform 1 of Insulin-like growth factor 2 mRNA-binding protein 2;>IPI:IPI00338748.3|SWISS-PROT:Q5SF07-2|ENSEMBL:ENSM	3	1	1	0	1	0	1	2.2	65.583	592									1										1	0.0035948	0	2.2	7718	0	7718	157.51	0	157.51	157.51
IPI00762434;IPI00653534	2;1	2;1	>IPI:IPI00762434.1|TREMBL:Q05BY9;Q3T9S4;Q3TEJ5;Q3U5E1;Q3UQY6;Q5EBQ8;Q69ZR2;Q8C5S2;Q91Z48|ENSEMBL:ENSMUSP00000046766|REFSEQ:NP_659037 Tax_Id=10090 Gene_Symbol=Hectd1 HECT domain containing 1;>IPI:IPI00653534.1|TREMBL:Q3TEQ5 Tax_Id=10090 Gene_Symbol=Hectd1 P	2	2	2	0	2	0	2	0.8	290.08	2618			2																2	0.0019213	0	0.8	28910	0	28910	157.12	0	157.12	157.12
IPI00123881	2	2	>IPI:IPI00123881.1|SWISS-PROT:P97311|TREMBL:Q3UC10;Q3ULG5;Q542I2;Q8C5L1|ENSEMBL:ENSMUSP00000027601|REFSEQ:NP_032593 Tax_Id=10090 Gene_Symbol=Mcm6 DNA replication licensing factor MCM6	1	2	2	0	2	0	2	2.8	92.866	821								2											2	0.0032996	0	2.8	11581	0	11581	154.41	0	154.41	154.41
IPI00123410	3	3	>IPI:IPI00123410.5|SWISS-PROT:B1AY13-1|ENSEMBL:ENSMUSP00000092538|REFSEQ:NP_899048|VEGA:OTTMUSP00000008495 Tax_Id=10090 Gene_Symbol=Usp24 Isoform 1 of Ubiquitin carboxyl-terminal hydrolase 24	1	3	3	0	3	0	3	1.2	294	2617			3																3	2.73e-05	0	1.2	28375	0	28375	152.55	0	152.55	152.55
IPI00850053;IPI00754301;IPI00749647	8;1;1	1;0;0	>IPI:IPI00850053.1|REFSEQ:XP_001474549 Tax_Id=10090 Gene_Symbol=LOC100045547 similar to Calcium/calmodulin-dependent protein kinase type II gamma chain	3	8	1	3	8	1	1	18.1	67.99	612										2								1	1	1.62e-32	8.7	18.1	61057	27495	33562	1526.4	687.38	839.05	151.67
IPI00420724;IPI00626752	4;4	4;4	>IPI:IPI00420724.4|TREMBL:Q6ZWM5;Q8BH42;Q9CSI6|ENSEMBL:ENSMUSP00000081547|REFSEQ:NP_033904 Tax_Id=10090 Gene_Symbol=Bub3 Putative uncharacterized protein;>IPI:IPI00626752.1|SWISS-PROT:Q9WVA3 Tax_Id=10090 Gene_Symbol=Bub3 Mitotic checkpoint protein BUB3	2	4	4	2	3	2	3	13.8	36.954	326													3		2			2	3	6.7e-09	6.4	11.3	152560	74696	77868	7265	3557	3708	151
IPI00330840;IPI00337003	1;1	1;1	>IPI:IPI00330840.1|SWISS-PROT:Q9CW79-1|TREMBL:A3KGQ8;Q05CJ8;Q66JW2|ENSEMBL:ENSMUSP00000037735|REFSEQ:NP_084069|VEGA:OTTMUSP00000013293 Tax_Id=10090 Gene_Symbol=Golga1 Isoform 1 of Golgin subfamily A member 1;>IPI:IPI00337003.1|SWISS-PROT:Q9CW79-2|TREMBL:Q3	2	1	1	0	1	0	1	1.6	87.337	758								1											1	0.00085782	0	1.6	10953	0	10953	148.02	0	148.02	148.02
IPI00473912;IPI00816882;IPI00652960	1;1;1	1;1;1	>IPI:IPI00473912.4|SWISS-PROT:Q6Y7W8-1|ENSEMBL:ENSMUSP00000027475|REFSEQ:NP_666224 Tax_Id=10090 Gene_Symbol=Gigyf2 Isoform 1 of PERQ amino acid-rich with GYF domain-containing protein 2;>IPI:IPI00816882.2|SWISS-PROT:Q6Y7W8-2|TREMBL:Q8C585|REFSEQ:NP_0011036	3	1	1	0	1	0	1	1.5	149.19	1291					1														1	0.00061639	0	1.5	13954	0	13954	139.54	0	139.54	139.54
IPI00515349;IPI00123186;IPI00222930;IPI00307931	2;2;2;2	2;2;2;2	>IPI:IPI00515349.1|SWISS-PROT:Q8BG51-4|ENSEMBL:ENSMUSP00000076664|VEGA:OTTMUSP00000000282 Tax_Id=10090 Gene_Symbol=Rhot1 Isoform 4 of Mitochondrial Rho GTPase 1;>IPI:IPI00123186.4|SWISS-PROT:Q8BG51-3|ENSEMBL:ENSMUSP00000057669|REFSEQ:NP_001156827|VEGA:OTTM	4	2	2	2	2	2	2	2.4	80.827	704									4									2	2	0.00078138	2.4	2.4	145530	69015	76511	2694.9	1278.1	1416.9	138.8
IPI00399953;IPI00749624;IPI00621852	4;4;3	4;4;3	>IPI:IPI00399953.1|SWISS-PROT:P83741|ENSEMBL:ENSMUSP00000063001|REFSEQ:NP_941992|VEGA:OTTMUSP00000041662 Tax_Id=10090 Gene_Symbol=Wnk1 Serine/threonine-protein kinase WNK1;>IPI:IPI00749624.3|TREMBL:B7ZNJ4;Q8K2Q3|ENSEMBL:ENSMUSP00000086019|VEGA:OTTMUSP00000	3	4	4	2	3	2	3	1.7	251.05	2377			3	2														2	3	3.94e-07	0.8	1.4	88151	38186	49965	1013.2	438.91	574.31	135.4
IPI00134095	3	3	>IPI:IPI00134095.3|TREMBL:O88738;Q3UYZ6;Q69ZM5;Q8BNX0;Q8BR72;Q8BRV7;Q8C737;Q8CBU9|ENSEMBL:ENSMUSP00000024879|REFSEQ:NP_031592 Tax_Id=10090 Gene_Symbol=Birc6 baculoviral IAP repeat-containing 6	1	3	3	0	3	0	3	0.8	529.41	4854		3																	3	4.19e-06	0	0.8	35745	0	35745	133.38	0	133.38	133.38
IPI00462752;IPI00776145;IPI00133368;IPI00623496;IPI00762700;IPI00776187	1;1;1;1;1;1	1;1;1;1;1;1	>IPI:IPI00462752.4|TREMBL:Q6A077|ENSEMBL:ENSMUSP00000108884;ENSMUSP00000108893|VEGA:OTTMUSP00000019173 Tax_Id=10090 Gene_Symbol=Myo6 MKIAA0389 protein;>IPI:IPI00776145.1|ENSEMBL:ENSMUSP00000075501|VEGA:OTTMUSP00000019174 Tax_Id=10090 Gene_Symbol=Myo6 146 k	6	1	1	0	1	0	1	1	148.14	1284						1													1	0.0012146	0	1	14206	0	14206	125.72	0	125.72	125.72
IPI00380195;IPI00655109	2;1	2;1	>IPI:IPI00380195.1|SWISS-PROT:Q8CHP8|TREMBL:Q5XK18;Q9CVY8|ENSEMBL:ENSMUSP00000052866|REFSEQ:NP_080230 Tax_Id=10090 Gene_Symbol=Pgp Phosphoglycolate phosphatase;>IPI:IPI00655109.1|TREMBL:Q3MI13 Tax_Id=10090 Gene_Symbol=Jag2 Jag2 protein (Fragment)	2	2	2	2	1	2	1	7.2	34.54	321													1		2			2	1	0.00075777	7.2	3.1	90081	43933	46148	4504.1	2196.7	2307.4	110.7
IPI00223415;IPI00918997	2;2	2;2	>IPI:IPI00223415.4|SWISS-PROT:Q8BP47|ENSEMBL:ENSMUSP00000025483|REFSEQ:NP_001136422 Tax_Id=10090 Gene_Symbol=Nars Asparaginyl-tRNA synthetase, cytoplasmic;>IPI:IPI00918997.1|REFSEQ:NP_081626 Tax_Id=10090 Gene_Symbol=Nars asparaginyl-tRNA synthetase isoform	2	2	2	1	2	1	2	2.9	64.279	559								1		2								1	2	4.57e-05	1.4	2.9	32106	13798	18308	746.65	320.88	425.77	104.89
IPI00125899;IPI00753025;IPI00753627	1;1;1	1;1;1	>IPI:IPI00125899.1|SWISS-PROT:Q02248|TREMBL:Q80VE7|ENSEMBL:ENSMUSP00000007130|REFSEQ:NP_001159374;NP_031640|VEGA:OTTMUSP00000017750 Tax_Id=10090 Gene_Symbol=Ctnnb1 Catenin beta-1;>IPI:IPI00753025.1|TREMBL:Q3UZT7|VEGA:OTTMUSP00000017752 Tax_Id=10090 Gene_Sy	3	1	1	1	1	1	1	1.5	85.47	781								2										1	1	0.00025853	1.5	1.5	31294	13228	18066	579.52	244.96	334.56	89.6
IPI00128920;IPI00463175	1;1	1;1	>IPI:IPI00128920.1|TREMBL:Q8VI86|ENSEMBL:ENSMUSP00000053606|VEGA:OTTMUSP00000005438 Tax_Id=10090 Gene_Symbol=Commd1 COMM domain containing 1, isoform CRA_b;>IPI:IPI00463175.1|SWISS-PROT:Q8K4M5|TREMBL:A2RSF1;Q3UGT3|ENSEMBL:ENSMUSP00000065079|REFSEQ:NP_65309	2	1	1	1	1	1	1	4.1	26.84	243													1		1			1	1	0.0029941	4.1	4.1	20956	9818.9	11138	1397.1	654.59	742.5	87.91
IPI00114368;IPI00880617	2;1	2;1	>IPI:IPI00114368.3|SWISS-PROT:O08547|TREMBL:Q3UZ06|ENSEMBL:ENSMUSP00000029476|REFSEQ:NP_035472|VEGA:OTTMUSP00000036640 Tax_Id=10090 Gene_Symbol=Sec22b Vesicle-trafficking protein SEC22b;>IPI:IPI00880617.1|ENSEMBL:ENSMUSP00000113502|VEGA:OTTMUSP00000036642	2	2	2	2	2	2	2	11.2	24.74	215													2		2			2	2	1.47e-05	11.2	11.2	56085	27216	28869	2951.9	1432.4	1519.4	87
IPI00269613	1	1	>IPI:IPI00269613.6|SWISS-PROT:Q9QZD9|TREMBL:A2AE04;Q3T9Y8|ENSEMBL:ENSMUSP00000099653|REFSEQ:NP_061269|VEGA:OTTMUSP00000009935;OTTMUSP00000042924 Tax_Id=10090 Gene_Symbol=Eif3i Eukaryotic translation initiation factor 3 subunit I	1	1	1	1	1	1	1	3.7	36.46	325													1		1			1	1	0.0025529	3.7	3.7	91756	44835	46921	3670.2	1793.4	1876.8	83.4
IPI00351252	3	3	>IPI:IPI00351252.4|SWISS-PROT:Q3THK7|TREMBL:B2RRH9|ENSEMBL:ENSMUSP00000029405|REFSEQ:NP_001028472|VEGA:OTTMUSP00000040514 Tax_Id=10090 Gene_Symbol=Gmps GMP synthase [glutamine-hydrolyzing]	1	3	3	2	3	2	3	4.9	76.723	693									5									2	3	3.21e-06	3.5	4.9	61952	28384	33568	983.37	450.54	532.83	82.29
IPI00379424	5	1	>IPI:IPI00379424.7|TREMBL:A2AQB3;Q62412|ENSEMBL:ENSMUSP00000070747|VEGA:OTTMUSP00000013438 Tax_Id=10090 Gene_Symbol=Neb Nebulin	1	5	1	4	2	0	1	5.2	142.03	1227	1																		1	1.15e-08	4.1	1.7	8926.9	0	8926.9	76.956	0	76.956	76.956
REV__IPI00648247;REV__IPI00280629	1;1	1;1	>IPI:IPI00648247.1|TREMBL:B1AWH5|ENSEMBL:ENSMUSP00000103406|VEGA:OTTMUSP00000007258 Tax_Id=10090 Gene_Symbol=Tdrd7 Tudor domain containing 7;>IPI:IPI00280629.9|SWISS-PROT:Q8K1H1|TREMBL:Q3TTH8;Q3TTK4|ENSEMBL:ENSMUSP00000038060;ENSMUSP00000099993|REFSEQ:NP_6	2	1	1	1	1	1	1	1.1	125.84	1119				2														1	1	0.0059351	1.1	1.1	157770	76147	81627	1678.4	810.07	868.38	58.31
IPI00403929;IPI00113248;IPI00121071;IPI00315334;IPI00775965;IPI00911164;IPI00134941;IPI00605942;IPI00856440;IPI00857121;IPI00895033;IPI00830951	1;1;1;1;1;1;1;1;1;1;1;1	1;1;1;1;1;1;1;1;1;1;1;1	>IPI:IPI00403929.4|TREMBL:Q6P716|ENSEMBL:ENSMUSP00000091515 Tax_Id=10090 Gene_Symbol=Hras1 Hras1 protein (Fragment);>IPI:IPI00113248.1|SWISS-PROT:P32883-1|TREMBL:Q0VDV7|ENSEMBL:ENSMUSP00000032397;ENSMUSP00000107339|VEGA:OTTMUSP00000025007;OTTMUSP0000004260	12	1	1	1	1	1	1	4.5	26.289	243													1		1			1	1	0.00082499	4.5	4.5	42742	20942	21800	2514.2	1231.9	1282.4	50.5
IPI00113271;IPI00808203;IPI00915517;IPI00831676;IPI00831354	2;2;2;2;2	1;1;1;1;1	>IPI:IPI00113271.2|SWISS-PROT:Q9ESD7-2|ENSEMBL:ENSMUSP00000080579|REFSEQ:NP_067444|VEGA:OTTMUSP00000025199 Tax_Id=10090 Gene_Symbol=Dysf Isoform 2 of Dysferlin;>IPI:IPI00808203.2|TREMBL:A0FLF1|ENSEMBL:ENSMUSP00000109452;ENSMUSP00000109454|REFSEQ:NP_0010711	5	2	1	0	2	0	1	1.5	239.29	2100				1															1	3.39e-05	0	1.5	7795.1	0	7795.1	49.969	0	49.969	49.969
IPI00221523;IPI00798527	1;1	1;1	>IPI:IPI00221523.4|SWISS-PROT:Q8BFY9-1|ENSEMBL:ENSMUSP00000096879;ENSMUSP00000105028|REFSEQ:NP_848831|VEGA:OTTMUSP00000029847 Tax_Id=10090 Gene_Symbol=Tnpo1 Isoform 1 of Transportin-1;>IPI:IPI00798527.1|SWISS-PROT:Q8BFY9-2|TREMBL:Q3TKD0;Q3TQW0|ENSEMBL:ENSM	2	1	1	1	1	1	1	1.2	102.36	898								2										1	1	0.0057941	1.2	1.2	49023	22986	26037	790.7	370.74	419.96	49.22
IPI00130920;IPI00896700	5;5	4;4	>IPI:IPI00130920.1|SWISS-PROT:P14873 Tax_Id=10090 Gene_Symbol=Mtap1b Microtubule-associated protein 1B;>IPI:IPI00896700.1|TREMBL:A0PJ96;B2RQQ5;Q3TYV8;Q3TZM8;Q3UF78;Q3UPV4;Q8CAI9;Q8CFR9|ENSEMBL:ENSMUSP00000068374|REFSEQ:NP_032660 Tax_Id=10090 Gene_Symbol=Mt	2	5	4	5	5	4	4	2.4	270.41	2464			4	2									1	1	2			5	5	2.53e-22	2.4	2.4	328780	160820	167960	2029.5	992.72	1036.8	44.08
IPI00130381;IPI00277446	4;3	4;3	>IPI:IPI00130381.1|SWISS-PROT:Q9Z1R2|TREMBL:Q3UF95;Q9CRG8|ENSEMBL:ENSMUSP00000025250|REFSEQ:NP_476512 Tax_Id=10090 Gene_Symbol=Bat3 Large proline-rich protein BAT3;>IPI:IPI00277446.5|TREMBL:Q3TDL4;Q8HWH4|ENSEMBL:ENSMUSP00000084529 Tax_Id=10090 Gene_Symbol=	2	4	4	2	2	2	2	4.7	121.04	1154						4												2	2	1.92e-10	2.2	2.5	103190	50724	52466	2345.2	1152.8	1192.4	39.6
IPI00138089;IPI00850279	2;1	2;1	>IPI:IPI00138089.4|SWISS-PROT:Q505F5|TREMBL:B1AX98|ENSEMBL:ENSMUSP00000030894|REFSEQ:NP_957678|VEGA:OTTMUSP00000011272 Tax_Id=10090 Gene_Symbol=Lrrc47 Leucine-rich repeat-containing protein 47;>IPI:IPI00850279.1|REFSEQ:XP_001475204 Tax_Id=10090 Gene_Symbol	2	2	2	2	1	2	1	5.2	63.589	581									3									2	1	8.59e-05	5.2	2.1	39110	18784	20325	869.11	417.43	451.68	34.25
IPI00127407;IPI00649962	1;1	1;1	>IPI:IPI00127407.1|SWISS-PROT:Q9R0E2|TREMBL:A2A7Z0;Q3TZN4;Q3UE11;Q91Z26|ENSEMBL:ENSMUSP00000019199|REFSEQ:NP_035252|VEGA:OTTMUSP00000011428;OTTMUSP00000042762 Tax_Id=10090 Gene_Symbol=Plod1 Procollagen-lysine,2-oxoglutarate 5-dioxygenase 1;>IPI:IPI00649962	2	1	1	1	1	1	1	1.5	83.594	728									2									1	1	0.00087139	1.5	1.5	18128	8174.7	9952.9	342.03	154.24	187.79	33.55
IPI00411079;IPI00331179;IPI00131701;IPI00230141	3;3;2;2	2;2;2;2	>IPI:IPI00411079.2|TREMBL:Q5D071;Q8BW44|ENSEMBL:ENSMUSP00000033634;ENSMUSP00000108528|REFSEQ:NP_997508|VEGA:OTTMUSP00000020369;OTTMUSP00000020372 Tax_Id=10090 Gene_Symbol=Acsl4 acyl-CoA synthetase long-chain family member 4 isoform 1;>IPI:IPI00331179.5|TRE	4	3	2	3	1	2	1	5.6	79.076	711									3									2	1	1.42e-05	5.6	2.1	26963	12562	14401	490.23	228.4	261.83	33.43
IPI00113870;IPI00848977;IPI00850755	1;1;1	1;1;1	>IPI:IPI00113870.1|SWISS-PROT:P17918|TREMBL:Q542J9;Q91ZH2|ENSEMBL:ENSMUSP00000028817|REFSEQ:NP_035175|VEGA:OTTMUSP00000016567 Tax_Id=10090 Gene_Symbol=Pcna Proliferating cell nuclear antigen;>IPI:IPI00848977.1|REFSEQ:XP_001478024 Tax_Id=10090 Gene_Symbol=L	3	1	1	1	1	1	1	5	28.785	261													1		1			1	1	0.00081456	5	5	37906	18682	19224	1895.3	934.11	961.22	27.11
IPI00754134;IPI00380415	1;1	1;1	>IPI:IPI00754134.3|TREMBL:A2AN33;Q80TY7|ENSEMBL:ENSMUSP00000064892|REFSEQ:NP_001153106|VEGA:OTTMUSP00000013928 Tax_Id=10090 Gene_Symbol=Bat2l HLA-B associated transcript 2-like isoform 1;>IPI:IPI00380415.2|SWISS-PROT:Q7TPM1-1|ENSEMBL:ENSMUSP00000035734|REF	2	1	1	0	1	0	1	0.8	243.12	2230			1																1	0.0057273	0	0.8	4514	0	4514	26.869	0	26.869	26.869
IPI00676243;IPI00408909	2;2	1;1	>IPI:IPI00676243.2|SWISS-PROT:Q9QYR6-2|TREMBL:A2ARP8|ENSEMBL:ENSMUSP00000092223|REFSEQ:NP_115769|VEGA:OTTMUSP00000016203 Tax_Id=10090 Gene_Symbol=Mtap1a Microtubule-associated protein 1 A;>IPI:IPI00408909.4|SWISS-PROT:Q9QYR6-1|ENSEMBL:ENSMUSP00000106269|VE	2	2	1	1	2	0	1	0.9	325.88	3014														1					1	2.9e-05	0.3	0.9	5303.2	0	5303.2	26.649	0	26.649	26.649
IPI00120924;IPI00462899;IPI00462900;IPI00656163;IPI00895355;IPI00889823	2;2;2;1;1;1	2;2;2;1;1;1	>IPI:IPI00120924.1|SWISS-PROT:Q920Q6-1|TREMBL:Q3TE41;Q3UWR6|ENSEMBL:ENSMUSP00000090470|REFSEQ:NP_473384|VEGA:OTTMUSP00000008492;OTTMUSP00000042569 Tax_Id=10090 Gene_Symbol=Msi2 Isoform 1 of RNA-binding protein Musashi homolog 2;>IPI:IPI00462899.1|SWISS-PRO	6	2	2	2	1	2	1	9	36.938	346													1		3			3	1	2.39e-05	9	4.3	21271	10380	10892	924.85	451.29	473.56	22.27
IPI00124223	1	1	>IPI:IPI00124223.3|SWISS-PROT:P97371|TREMBL:Q5HZK3|ENSEMBL:ENSMUSP00000087046|REFSEQ:NP_035319 Tax_Id=10090 Gene_Symbol=Psme1 Proteasome activator complex subunit 1	1	1	1	1	1	1	1	5.6	28.673	249														2				1	1	0.001905	5.6	5.6	20754	10092	10662	798.21	388.14	410.07	21.93
IPI00320459	2	1	>IPI:IPI00320459.2|SWISS-PROT:Q8R0W0|REFSEQ:NP_659097 Tax_Id=10090 Gene_Symbol=Eppk1 Epiplakin	1	2	1	1	2	0	1	2.5	723.3	6548	1																		1	4.33e-06	0.2	2.5	9817.2	0	9817.2	19.753	0	19.753	19.753
IPI00319830;IPI00121892;IPI00831369;IPI00281849	6;5;5;1	6;5;5;1	>IPI:IPI00319830.7|SWISS-PROT:Q62261-1|TREMBL:Q8BQ35;Q8R1C2|ENSEMBL:ENSMUSP00000006629;ENSMUSP00000011877|REFSEQ:NP_787030|VEGA:OTTMUSP00000005519 Tax_Id=10090 Gene_Symbol=Spnb2 Isoform 1 of Spectrin beta chain, brain 1;>IPI:IPI00121892.9|SWISS-PROT:Q62261	4	6	6	5	3	5	3	3	274.22	2363			4	4														5	3	3.84e-14	2.4	1.7	139600	67761	71838	671.15	325.77	345.38	19.61
IPI00387216	1	1	>IPI:IPI00387216.1|SWISS-PROT:Q9D4H8-1|TREMBL:Q571A2|ENSEMBL:ENSMUSP00000078988|REFSEQ:NP_083678 Tax_Id=10090 Gene_Symbol=Cul2 Isoform 1 of Cullin-2	1	1	1	1	1	1	1	1.3	86.876	745									2									1	1	0.0013025	1.3	1.3	53617	26448	27169	864.8	426.58	438.21	11.63
IPI00312128;IPI00453895	2;1	2;1	>IPI:IPI00312128.3|SWISS-PROT:Q62318-1|TREMBL:Q3UDN8;Q5EBP9|ENSEMBL:ENSMUSP00000005705|REFSEQ:NP_035718|VEGA:OTTMUSP00000028258 Tax_Id=10090 Gene_Symbol=Trim28 Isoform 1 of Transcription intermediary factor 1-beta;>IPI:IPI00453895.3|SWISS-PROT:Q62318-2 Tax	2	2	2	1	1	1	1	3.1	88.846	834								2										1	1	0.00015342	1.3	1.8	22977	11209	11768	459.55	224.19	235.36	11.17
IPI00466187;IPI00831605;IPI00340749;IPI00830881	3;2;1;1	3;2;1;1	>IPI:IPI00466187.5|TREMBL:Q9JJY5|ENSEMBL:ENSMUSP00000072780;ENSMUSP00000106087|REFSEQ:NP_062345|VEGA:OTTMUSP00000022066 Tax_Id=10090 Gene_Symbol=Myo10 myosin X;>IPI:IPI00831605.1|VEGA:OTTMUSP00000022067 Tax_Id=10090 Gene_Symbol=Myo10 91 kDa protein	4	3	3	2	1	2	1	2.3	237.32	2062				3														2	1	5.36e-18	1.4	0.9	43678	21288	22390	272.99	133.05	139.94	6.89
IPI00315302	1	1	>IPI:IPI00315302.5|SWISS-PROT:Q9CQ75|ENSEMBL:ENSMUSP00000014438|REFSEQ:NP_035015 Tax_Id=10090 Gene_Symbol=Ndufa2 NADH dehydrogenase [ubiquinone] 1 alpha subcomplex subunit 2	1	1	1	1	1	1	1	14.1	10.916	99																	2	1	1	0.0039009	14.1	14.1	25921	12945	12976	1993.9	995.8	998.15	2.35
IPI00112271	1	1	>IPI:IPI00112271.1|SWISS-PROT:Q9D2L1|ENSEMBL:ENSMUSP00000022083;ENSMUSP00000113274|REFSEQ:NP_084123|VEGA:OTTMUSP00000039640 Tax_Id=10090 Gene_Symbol=Arsk Arylsulfatase K	1	1	1	0	1	0	1	1.1	63.968	563							1												1	0.00040487	0	1.1	0	0	0	0	0	0	0
IPI00122353;IPI00115680	1;1	1;1	>IPI:IPI00122353.1|SWISS-PROT:O08795-2|TREMBL:Q3TWG2;Q9WVP2|ENSEMBL:ENSMUSP00000110987 Tax_Id=10090 Gene_Symbol=Prkcsh Isoform 2 of Glucosidase 2 subunit beta;>IPI:IPI00115680.1|SWISS-PROT:O08795-1|TREMBL:Q3U518;Q9R1N5|ENSEMBL:ENSMUSP00000003493|REFSEQ:NP_	2	1	1	1	0	1	0	2.1	59.559	528									1									1		0.0014511	2.1	0	0	0	0	0	0	0	0
IPI00118237;IPI00720216	1;1	1;1	>IPI:IPI00118237.2|SWISS-PROT:Q99N96|ENSEMBL:ENSMUSP00000037046;ENSMUSP00000112977|REFSEQ:NP_444388|VEGA:OTTMUSP00000032867 Tax_Id=10090 Gene_Symbol=Mrpl1 39S ribosomal protein L1, mitochondrial;>IPI:IPI00720216.1|TREMBL:Q9CUL8;Q9D3F3|ENSEMBL:ENSMUSP000001	2	1	1	0	1	0	1	3.6	37.596	336													1						1	0.002853	0	3.6	0	0	0	0	0	0	0
IPI00123639	1	1	>IPI:IPI00123639.1|SWISS-PROT:P14211|TREMBL:B2MWM9;Q3TVD2;Q3UWP8|ENSEMBL:ENSMUSP00000003912|REFSEQ:NP_031617|VEGA:OTTMUSP00000025211 Tax_Id=10090 Gene_Symbol=Calr Calreticulin	1	1	1	1	0	1	0	2.9	47.994	416										1								1		0.0029587	2.9	0	0	0	0	0	0	0	0
IPI00124980;IPI00831643	1;1	1;1	>IPI:IPI00124980.1|SWISS-PROT:Q9WUQ2|TREMBL:Q3UAP1;Q9CTJ7|ENSEMBL:ENSMUSP00000074387|REFSEQ:NP_057912|VEGA:OTTMUSP00000025398 Tax_Id=10090 Gene_Symbol=Preb Prolactin regulatory element-binding protein;>IPI:IPI00831643.1|ENSEMBL:ENSMUSP00000085379|VEGA:OTTM	2	1	1	0	1	0	1	2.9	45.437	417												1							1	0.0028236	0	2.9	0	0	0	0	0	0	0
IPI00127818	1	1	>IPI:IPI00127818.2|TREMBL:Q7TRS0;Q8VGW0|ENSEMBL:ENSMUSP00000095811|REFSEQ:NP_667265|VEGA:OTTMUSP00000020557 Tax_Id=10090 Gene_Symbol=Olfr584 Olfactory receptor MOR30-2	1	1	1	1	0	1	0	3.1	35.988	319					1													1		0.018411	3.1	0	0	0	0	0	0	0	0
IPI00128023;IPI00830872	1;1	1;1	>IPI:IPI00128023.3|SWISS-PROT:Q91WD5|ENSEMBL:ENSMUSP00000013737|REFSEQ:NP_694704|VEGA:OTTMUSP00000024040 Tax_Id=10090 Gene_Symbol=Ndufs2 NADH dehydrogenase [ubiquinone] iron-sulfur protein 2, mitochondrial;>IPI:IPI00830872.1|VEGA:OTTMUSP00000041493 Tax_Id=	2	1	1	0	1	0	1	2.6	52.625	463											1								1	0.014169	0	2.6	0	0	0	0	0	0	0
IPI00848961;IPI00130263	1;1	1;1	>IPI:IPI00848961.1|REFSEQ:XP_001475307 Tax_Id=10090 Gene_Symbol=LOC100045963 similar to Ring finger protein 126;>IPI:IPI00130263.1|SWISS-PROT:Q91YL2|TREMBL:Q3U3G2|ENSEMBL:ENSMUSP00000039486|REFSEQ:NP_653111 Tax_Id=10090 Gene_Symbol=Rnf126 RING finger prote	2	1	1	0	1	0	1	4.9	38.405	350												1							1	0.0022822	0	4.9	0	0	0	0	0	0	0
IPI00132122	1	1	>IPI:IPI00132122.3|SWISS-PROT:Q9CW03|TREMBL:Q1HL32;Q3TMK9;Q3TPG9;Q3UNU2;Q3US85;Q6P5E5;Q6PFZ4;Q6PIE1|ENSEMBL:ENSMUSP00000025930|REFSEQ:NP_031816|VEGA:OTTMUSP00000029555 Tax_Id=10090 Gene_Symbol=Smc3 Structural maintenance of chromosomes protein 3	1	1	1	0	1	0	1	1.7	141.55	1217						1													1	0.00039088	0	1.7	0	0	0	0	0	0	0
IPI00153742	1	1	>IPI:IPI00153742.3|SWISS-PROT:Q78PG9|TREMBL:A0PK78|ENSEMBL:ENSMUSP00000022614|REFSEQ:NP_666056 Tax_Id=10090 Gene_Symbol=Ccdc25 Coiled-coil domain-containing protein 25	1	1	1	1	0	1	0	4.3	24.48	208	1															1		2		0.0025007	4.3	0	0	0	0	0	0	0	0
IPI00165849	1	1	>IPI:IPI00165849.3|SWISS-PROT:Q91V64|TREMBL:Q9D096|ENSEMBL:ENSMUSP00000025503|REFSEQ:NP_079754 Tax_Id=10090 Gene_Symbol=Isoc1 Isochorismatase domain-containing protein 1	1	1	1	0	1	0	1	3.7	32.032	297													1						1	0.0026728	0	3.7	0	0	0	0	0	0	0
IPI00169711;IPI00890076	1;1	1;1	>IPI:IPI00169711.1|SWISS-PROT:Q64133 Tax_Id=10090 Gene_Symbol=Maoa Amine oxidase [flavin-containing] A;>IPI:IPI00890076.1|TREMBL:B1AX52;Q3TPD9;Q3U2X5;Q3UJ53|ENSEMBL:ENSMUSP00000026013|REFSEQ:NP_776101|VEGA:OTTMUSP00000018396 Tax_Id=10090 Gene_Symbol=Maoa m	2	1	1	1	0	1	0	2.9	59.587	526										1								1		0.0042003	2.9	0	0	0	0	0	0	0	0
IPI00170126;IPI00788337;IPI00788353	1;1;1	1;1;1	>IPI:IPI00170126.4|SWISS-PROT:Q8K411-1|ENSEMBL:ENSMUSP00000021611|REFSEQ:NP_660113 Tax_Id=10090 Gene_Symbol=Pitrm1 Isoform 1 of Presequence protease, mitochondrial;>IPI:IPI00788337.1|SWISS-PROT:Q8K411-2 Tax_Id=10090 Gene_Symbol=Pitrm1 Isoform 2 of Preseque	3	1	1	0	1	0	1	1	117.37	1036							1												1	1.07e-05	0	1	0	0	0	0	0	0	0
IPI00221797	9	0	>IPI:IPI00221797.1|SWISS-PROT:Q8BGZ7|TREMBL:Q99MH7|ENSEMBL:ENSMUSP00000036246|REFSEQ:NP_579935|VEGA:OTTMUSP00000035534 Tax_Id=10090 Gene_Symbol=Krt75 Keratin, type II cytoskeletal 75	1	9	0	9	5	0	0	14.2	59.74	551				1										1			2	2	2	2.2e-48	14.2	7.8	0	0	0	0	0	0	0
IPI00223944;IPI00867808;IPI00867777	1;1;1	1;1;1	>IPI:IPI00223944.5|SWISS-PROT:Q8C115-1 Tax_Id=10090 Gene_Symbol=Plekhh2 Isoform 1 of Pleckstrin homology domain-containing family H member 2;>IPI:IPI00867808.2|SWISS-PROT:Q8C115-3|TREMBL:B2RQ85|ENSEMBL:ENSMUSP00000039628|REFSEQ:NP_808274 Tax_Id=10090 Gene_	3	1	1	0	1	0	1	0.8	167.75	1491					1														1	0.002853	0	0.8	0	0	0	0	0	0	0
[truncated: 350 more rows]
